# Supplementary material for: Single cell profiling of capillary blood enables out of clinic human immunity studies
Source: Sci Rep. 2020 Nov 25;10:20540. doi: 10.1038/s41598-020-77073-3 (PMC7688970; doi:10.1038/s41598-020-77073-3)
Supplement: Supplementary file 2 — Supplementary Information 2. [file 41598_2020_77073_MOESM2_ESM.xlsx]

## Sheet: Cluster 0 - CD14 Monocytes
	Bayes Factor	Probability of DE	Cluster Mean	Non Cluster Mean
S1PR3	7.12969	0.9992	0.395171	0.00119226
DSC2	7.12969	0.9992	0.188578	0.0013689
CYP27A1	6.90634	0.999	0.501342	0.00132474
LINC00937	6.72382	0.9988	0.527022	0.00547558
FCAR	6.72382	0.9988	0.501725	0.00582884
CD14	6.72382	0.9988	10.5174	0.0646472
FAM198B	6.56947	0.998599	1.18896	0.0203568
RP11-362F19.3	6.56947	0.998599	0.0778076	0.000618211
LYPD2	6.56947	0.998599	0.226524	0.286717
RP11-290F20.3	6.43574	0.998399	1.29207	0.357988
CACNA2D3	6.31776	0.998199	0.304714	0.0228296
TNFRSF8	6.31776	0.998199	0.179762	0.0319703
ADAMTS5	6.31776	0.998199	0.108471	0.000309105
CYP1B1	6.31776	0.998199	1.91108	0.0130266
NLRP12	6.2122	0.997999	0.629743	0.011172
CD93	6.2122	0.997999	2.70448	0.0499868
CTB-61M7.2	6.2122	0.997999	0.669605	0.0097589
NRG1	6.2122	0.997999	0.48946	0.00181047
VCAN	6.11669	0.997799	25.652	0.170538
ASGR1	6.11669	0.997799	1.64661	0.0272013
RP11-362F19.1	6.11669	0.997799	0.221158	0.0294533
MS4A7	6.11669	0.997799	4.01571	0.68904
LINC01094	6.11669	0.997799	0.0693752	0.000706527
CEBPB	6.11669	0.997799	5.48141	0.976729
ARHGEF40	6.02948	0.997599	0.947489	0.0172216
CDC42EP4	6.02948	0.997599	0.071675	0.0127175
S100A8	6.02948	0.997599	115.235	0.541906
CD163	6.02948	0.997599	1.43312	0.0157644
GLT1D1	6.02948	0.997599	0.40322	0.005034
FPR1	5.94924	0.997399	3.15178	0.0586859
C9orf47	5.94924	0.997399	0.103105	0.000353263
TMEM150B	5.94924	0.997399	0.177463	0.00132474
CD36	5.94924	0.997399	5.32465	0.073258
WLS	5.94924	0.997399	0.275201	0.00141305
RAB3D	5.94924	0.997399	1.1813	0.0434955
CREB5	5.94924	0.997399	1.26102	0.0174424
S100A9	5.94924	0.997399	213.493	1.49024
TREM1	5.87493	0.997199	0.831736	0.0138214
BST1	5.87493	0.997199	1.70985	0.0254791
TMTC1	5.87493	0.997199	0.0643925	0.0100238
SGK1	5.87493	0.997199	2.29935	0.0596573
ALDH1A1	5.87493	0.997199	1.26332	0.00710942
CCDC149	5.87493	0.997199	0.248371	0.00348847
RP11-597D13.9	5.87493	0.997199	0.222691	0.00428332
SHROOM1	5.80573	0.996999	0.186278	0.00260532
RP11-293M10.5	5.80573	0.996999	0.0881564	0.00150137
STEAP4	5.80573	0.996999	0.387888	0.00172216
FBN2	5.80573	0.996999	0.159065	0.002517
LINC00936	5.80573	0.996999	3.60061	0.207277
SIRPA	5.80573	0.996999	1.08662	0.0176632
CTB-167B5.2	5.74099	0.996799	0.0287466	8.83158e-05
IER3	5.74099	0.996799	0.990418	0.0441138
LRP1	5.74099	0.996799	2.23151	0.0610704
VNN3	5.74099	0.996799	0.302798	0.0022079
C19orf59	5.74099	0.996799	0.534304	0.00203126
RP11-1002K11.1	5.74099	0.996799	0.0452281	0.000176632
HMOX1	5.74099	0.996799	1.023	0.177162
FAM151B	5.74099	0.996799	0.0502108	0.00163384
SCGB3A2	5.74099	0.996799	0.0126485	0.00234037
CLEC4D	5.68017	0.996599	0.395554	0.000750684
STAB1	5.68017	0.996599	0.853584	0.00737437
RUSC2	5.68017	0.996599	0.0582599	0.00194295
TMEM170B	5.68017	0.996599	1.04753	0.0308222
SAT1	5.68017	0.996599	15.3806	2.33123
RP11-459I19.1	5.68017	0.996599	0.0134151	4.41579e-05
S100A12	5.62281	0.996399	12.7884	0.043054
MIR24-2	5.62281	0.996399	1.04369	0.0392122
UBE2D1	5.56854	0.996198	1.43312	0.160337
LIN7A	5.56854	0.996198	0.231123	0.00194295
ANPEP	5.56854	0.996198	1.05098	0.0236686
DKFZP761J1410	5.56854	0.996198	0.349176	0.0140864
LILRB2	5.51705	0.995998	2.4703	0.206571
MITF	5.51705	0.995998	0.149483	0.00322353
PTAFR	5.51705	0.995998	2.17555	0.0412876
PLXDC2	5.51705	0.995998	2.17938	0.0708734
PRRG4	5.51705	0.995998	0.300115	0.00543142
MNDA	5.51705	0.995998	17.33	0.446172
HK2	5.51705	0.995998	0.398237	0.0152786
TMTC2	5.46806	0.995798	0.23189	0.0110395
CECR6	5.46806	0.995798	0.0873898	0.0013689
PER1	5.46806	0.995798	0.495592	0.038594
RP11-344B5.2	5.46806	0.995798	0.0605596	0.000618211
CALML4	5.46806	0.995798	0.074358	0.0111278
EMR2	5.46806	0.995798	0.97547	0.104919
MYO10	5.42134	0.995598	0.0114987	0.00326769
IL17RA	5.42134	0.995598	3.12572	0.234655
RP11-695J4.2	5.42134	0.995598	0.0183979	0.00022079
SLC46A2	5.42134	0.995598	0.321196	0.00878742
RP11-815M8.1	5.42134	0.995598	0.0111154	0.000264947
AQP9	5.42134	0.995598	0.323879	0.00260532
TNFAIP6	5.42134	0.995598	0.0494442	0.000309105
TMEM144	5.42134	0.995598	0.239555	0.0047249
CLEC6A	5.42134	0.995598	0.0356458	0.000264947
MEG3	5.37668	0.995398	0.0433116	0.0241102
FCGR1A	5.37668	0.995398	0.670372	0.00869911
IL1RN	5.37668	0.995398	0.366807	0.00918484
SGMS2	5.37668	0.995398	0.658107	0.0116135
GPBAR1	5.37668	0.995398	0.884247	0.0898172
RBP7	5.37668	0.995398	1.92028	0.0308222
KCTD12	5.37668	0.995398	4.60598	0.114987
ASGR2	5.37668	0.995398	0.536604	0.00746269
IRS2	5.37668	0.995398	1.3189	0.0653537
SH3TC2	5.37668	0.995398	0.0126485	8.83158e-05
BLVRB	5.37668	0.995398	3.50556	0.185816
MEGF9	5.33392	0.995198	2.37792	0.100813
PYGL	5.33392	0.995198	1.25757	0.0326769
ABCC3	5.33392	0.995198	0.175929	0.021814
AGO4	5.33392	0.995198	0.901112	0.101519
C2orf62	5.33392	0.995198	0.0210809	0.00207542
PGD	5.33392	0.995198	1.53009	0.0838559
CEACAM3	5.33392	0.995198	0.054427	0.0102005
CSF3R	5.33392	0.995198	4.68149	0.0665901
HPSE	5.33392	0.995198	0.51054	0.0202243
ARHGEF10L	5.2929	0.994998	0.419701	0.0109512
MPO	5.2929	0.994998	0.051744	0.000971474
THBS1	5.2929	0.994998	0.445765	0.00468074
PLBD1	5.2929	0.994998	3.04676	0.0641173
PRLR	5.2929	0.994998	0.0739747	0.000706527
MARC1	5.2929	0.994998	0.300498	0.000883158
GPR162	5.2929	0.994998	0.147183	0.00432748
SIRPB2	5.25348	0.994798	0.477961	0.012585
TNFRSF1B	5.25348	0.994798	4.22039	0.704319
FOS	5.25348	0.994798	42.634	1.03559
EPHB2	5.25348	0.994798	0.0448448	0.000618211
FBXL5	5.25348	0.994798	2.16903	0.218228
MAFB	5.25348	0.994798	2.76926	0.234876
CCR1	5.25348	0.994798	1.64239	0.0457918
CFD	5.25348	0.994798	6.48256	0.565795
ARRDC4	5.25348	0.994798	0.297432	0.011746
PILRA	5.21554	0.994598	1.8854	0.178751
HNMT	5.21554	0.994598	1.48371	0.0471165
OGFRL1	5.21554	0.994598	3.30241	0.201228
TBC1D2	5.21554	0.994598	0.280567	0.0209308
NHS	5.21554	0.994598	0.127252	0.00242869
IL8	5.21554	0.994598	0.883097	0.00786011
TET3	5.21554	0.994598	0.555385	0.0418175
RBM47	5.21554	0.994598	1.28938	0.0517089
FLVCR2	5.21554	0.994598	0.134918	0.00618211
RP11-67L2.2	5.21554	0.994598	0.159448	0.012585
NOD2	5.17897	0.994398	0.325029	0.0156761
ATP6V1A	5.17897	0.994398	1.22576	0.106111
CXCL1	5.17897	0.994398	0.0383289	0.000529895
CCL2	5.17897	0.994398	0.0283634	0.00022079
LYZ	5.17897	0.994398	153.943	2.83851
GAS7	5.17897	0.994398	1.80606	0.0829727
BPI	5.17897	0.994398	0.0467612	0.000353263
HCAR2	5.17897	0.994398	0.0755079	0.00264947
RGS2	5.17897	0.994398	7.67842	0.235847
CYP2S1	5.17897	0.994398	0.101955	0.00459242
FCGR1B	5.17897	0.994398	0.321579	0.00812506
HCK	5.17897	0.994398	2.34419	0.217478
PLA2G7	5.14368	0.994198	0.405903	0.00353263
AIF1	5.14368	0.994198	17.9126	2.07317
ATG7	5.14368	0.994198	0.592564	0.0737879
RP11-1143G9.4	5.14368	0.994198	1.24186	0.0347081
JAG1	5.14368	0.994198	0.0674588	0.00189879
WARS	5.14368	0.994198	1.64699	0.222468
ZMYND15	5.14368	0.994198	0.0417785	0.005873
NLRP3	5.14368	0.994198	0.701418	0.0249934
SLC22A15	5.14368	0.994198	0.22499	0.00869911
LRG1	5.14368	0.994198	0.0563434	0.00185463
MGST1	5.14368	0.994198	1.39517	0.022653
TP53INP2	5.10957	0.993998	0.0444615	0.00309105
PTGS2	5.10957	0.993998	0.820621	0.0222997
ZNF467	5.10957	0.993998	1.01916	0.0399629
LPAR1	5.10957	0.993998	0.116136	0.00145721
PPP1R17	5.10957	0.993998	0.0126485	0.0154111
RIN1	5.10957	0.993998	0.190494	0.0267155
ATOH8	5.10957	0.993998	0.0394787	0.000662369
NT5DC4	5.10957	0.993998	0.0111154	0.00485737
SERPINA1	5.10957	0.993998	7.31238	0.576614
DPYD	5.10957	0.993998	1.95094	0.209397
CLEC4E	5.10957	0.993998	1.68034	0.00666784
DENND1A	5.10957	0.993998	0.435416	0.0417292
ZNF697	5.10957	0.993998	0.0881564	0.000883158
HCAR3	5.10957	0.993998	0.151399	0.0257882
IL31RA	5.10957	0.993998	0.0107321	0.000132474
AC011899.9	5.07658	0.993798	0.111154	0.0127616
UBTD1	5.07658	0.993798	0.0850901	0.00591716
RP11-678G14.4	5.07658	0.993798	0.00153315	0
SNX30	5.07658	0.993798	0.512074	0.0476464
RP11-22N19.2	5.07658	0.993798	0.105021	0.004195
WDFY3	5.07658	0.993798	0.561518	0.0183255
RP6-99M1.3	5.07658	0.993798	0.0249138	0.000574053
OAF	5.07658	0.993798	0.37064	0.013689
COLEC12	5.04463	0.993597	0.022614	0.000132474
LILRA1	5.04463	0.993597	0.558068	0.0479996
ACSL1	5.04463	0.993597	0.717516	0.0317495
LRRC25	5.04463	0.993597	1.8831	0.212179
ITLN1	5.04463	0.993597	0.00919893	0.00560805
ANKRD34B	5.04463	0.993597	0.0222307	0.000264947
LST1	5.04463	0.993597	11.6282	1.89941
CREG1	5.04463	0.993597	1.1077	0.0677382
PAPSS2	5.04463	0.993597	0.112304	0.0197386
SLITRK4	5.01366	0.993397	0.191261	0.00688863
CSF1R	5.01366	0.993397	1.59486	0.199815
HORMAD1	5.01366	0.993397	0.0302798	0.00110395
CTD-2135D7.5	5.01366	0.993397	0.017248	0.00490153
KCNE3	5.01366	0.993397	1.32656	0.042789
ANKRD22	5.01366	0.993397	0.0333461	0.00185463
LILRA3	5.01366	0.993397	0.599847	0.0611587
METTL22	4.98361	0.993197	0.194327	0.0158968
SERPINB10	4.98361	0.993197	0.0502108	0.000176632
ZDHHC7	4.98361	0.993197	0.996167	0.0961759
SMARCD3	4.98361	0.993197	0.429667	0.0147046
INPPL1	4.98361	0.993197	0.54657	0.0701228
ZNF703	4.98361	0.993197	0.298199	0.0513115
TLR5	4.98361	0.993197	0.408969	0.0139539
NR4A1	4.95442	0.992997	0.246071	0.0442021
POFUT1	4.95442	0.992997	0.129168	0.0377992
IL27	4.95442	0.992997	0.0195477	0.00022079
SIRPD	4.95442	0.992997	0.0387122	0.00101563
RNASE3	4.95442	0.992997	0.0195477	0.000264947
FCN1	4.95442	0.992997	22.0138	0.622626
C2CD4B	4.95442	0.992997	0.000383289	0.00110395
MCOLN1	4.95442	0.992997	0.521273	0.094807
CD300LB	4.95442	0.992997	0.341893	0.00927316
CMTM4	4.95442	0.992997	0.0735914	0.00287026
CSTA	4.95442	0.992997	5.50824	0.175086
SLC19A1	4.92604	0.992797	0.218475	0.0157202
GPCPD1	4.92604	0.992797	1.57685	0.221099
SLPI	4.92604	0.992797	0.00306631	0.00105979
MYOF	4.92604	0.992797	0.466846	0.0616003
NECAB2	4.92604	0.992797	0.00421617	4.41579e-05
RP5-973M2.2	4.92604	0.992797	0.0114987	0.000176632
MYADM	4.92604	0.992797	4.04906	0.36077
CXCL2	4.92604	0.992797	0.0712917	0.00547558
NUP214	4.92604	0.992797	2.70947	0.219686
PTX3	4.92604	0.992797	0.106554	0.00437163
RRAS	4.89844	0.992597	0.598314	0.166961
ADAM9	4.89844	0.992597	0.268685	0.0129383
CDYL2	4.89844	0.992597	0.062476	0.0189879
CHST13	4.89844	0.992597	0.219624	0.00719774
SIGLEC1	4.89844	0.992597	0.0973553	0.00225205
RP11-728F11.4	4.89844	0.992597	0.0141817	8.83158e-05
NFKBIZ	4.89844	0.992597	1.20008	0.215976
CAMK1	4.89844	0.992597	0.740514	0.0972357
CHI3L1	4.89844	0.992597	0.00306631	8.83158e-05
AGPAT9	4.89844	0.992597	0.385205	0.0377992
TLR2	4.89844	0.992597	1.52472	0.0550649
TRIM7	4.89844	0.992597	0.108854	0.00397421
PLAGL2	4.89844	0.992597	0.362208	0.0923783
C3AR1	4.89844	0.992597	0.645075	0.119315
NDST1	4.87157	0.992397	0.1468	0.00644705
CDA	4.87157	0.992397	1.30548	0.0299391
RP11-1008C21.1	4.87157	0.992397	0.0164814	0.022918
SLC22A4	4.87157	0.992397	0.0605596	0.000529895
NFE2	4.87157	0.992397	0.827903	0.0197827
MBOAT7	4.87157	0.992397	0.921809	0.088934
CD302	4.87157	0.992397	2.09927	0.0857105
MARVELD1	4.87157	0.992397	0.25987	0.00750684
PNPLA1	4.87157	0.992397	0.0134151	0.000176632
IL1R2	4.87157	0.992397	0.0291299	0.00618211
AP001257.1	4.87157	0.992397	0.0203143	0.000397421
GCA	4.8454	0.992197	2.81947	0.195752
CACNA1D	4.8454	0.992197	0.00919893	0.00022079
SLC22A16	4.8454	0.992197	0.0490609	0.000839
KRT23	4.8454	0.992197	0.0149483	4.41579e-05
RP11-65J3.1	4.8454	0.992197	0.160981	0.0128941
C1QA	4.8454	0.992197	0.229973	0.0780712
CCDC170	4.8454	0.992197	0.19586	0.0064029
LRRK2	4.8454	0.992197	2.11422	0.0888016
MAPKAPK3	4.81988	0.991997	1.07781	0.221849
RUFY4	4.81988	0.991997	0.0164814	0.000883158
RP11-552D4.1	4.81988	0.991997	0.0183979	4.41579e-05
RP11-84C10.2	4.81988	0.991997	0.0601763	0.000662369
ZFP36	4.81988	0.991997	4.97509	0.610262
SLC16A5	4.81988	0.991997	0.174013	0.00816921
GPRC5C	4.81988	0.991997	0.0241472	0.00604963
APLP2	4.79498	0.991797	7.00805	0.499205
ANO5	4.79498	0.991797	0.039862	0.000529895
NCOA4	4.79498	0.991797	2.59448	0.306633
RNASE2	4.79498	0.991797	0.667689	0.011172
RP11-305E17.6	4.79498	0.991797	0.00881564	0.00198711
OXER1	4.79498	0.991797	0.042545	0.00141305
PISD	4.79498	0.991797	0.471445	0.068798
OSCAR	4.79498	0.991797	1.20429	0.0430981
LPL	4.79498	0.991797	0.0122652	0.00181047
MAP3K7CL	4.77068	0.991597	0.312764	0.0281727
SLC36A1	4.77068	0.991597	0.117286	0.0105537
NFAM1	4.77068	0.991597	1.10694	0.032721
MYCL	4.77068	0.991597	0.445381	0.0197386
SERINC2	4.77068	0.991597	0.0816405	0.002517
NAAA	4.77068	0.991597	1.83097	0.417381
ZNF516	4.77068	0.991597	0.451897	0.0356796
QSOX1	4.74695	0.991397	0.547719	0.0576261
CDH26	4.74695	0.991397	0.0176313	0.00247284
SLC1A3	4.74695	0.991397	0.025297	0.00101563
CECR1	4.74695	0.991397	3.01725	0.238011
RTN1	4.74695	0.991397	0.433883	0.0231829
RASSF2	4.74695	0.991397	1.90379	0.189879
SETD7	4.74695	0.991397	0.409736	0.0341341
MSRB1	4.74695	0.991397	1.29628	0.104478
NXF3	4.74695	0.991397	0.00114987	0.000132474
TIMP2	4.72376	0.991196	2.46646	0.099841
LAMP2	4.72376	0.991196	1.61288	0.247593
CCNY	4.72376	0.991196	1.64239	0.254835
ZBTB34	4.72376	0.991196	0.194711	0.0208867
CXCL16	4.72376	0.991196	0.465696	0.0730813
MS4A4A	4.72376	0.991196	0.180529	0.0456593
DMXL2	4.72376	0.991196	2.37754	0.0745827
PCDH12	4.70109	0.990996	0.0114987	0.00207542
LGALS2	4.70109	0.990996	1.76083	0.0748477
PDLIM5	4.70109	0.990996	0.552319	0.118873
ZNF503	4.70109	0.990996	0.158681	0.0102005
LILRA5	4.70109	0.990996	0.932925	0.0732138
MCL1	4.70109	0.990996	6.15945	0.878345
LRP3	4.6789	0.990796	0.151399	0.00459242
RP11-356N1.2	4.6789	0.990796	0.0429283	0.000883158
ARL8B	4.6789	0.990796	0.804906	0.166255
TMEM176A	4.6789	0.990796	0.332695	0.00675616
TRIM25	4.6572	0.990596	0.604446	0.0892431
CCDC34	4.6572	0.990596	0.00728248	0.052283
CXCL9	4.6572	0.990596	0.00459946	0.00189879
FFAR4	4.6572	0.990596	0.0337294	0.000618211
RP11-206L10.3	4.6572	0.990596	0.372173	0.027952
CYFIP1	4.6572	0.990596	0.714067	0.0368277
SECTM1	4.6572	0.990596	0.875431	0.0726398
FN1	4.6572	0.990596	0.0187811	0.00340016
NR6A1	4.6572	0.990596	0.0617095	0.00264947
PPARGC1A	4.63594	0.990396	0.00651591	8.83158e-05
TFEC	4.63594	0.990396	1.13837	0.0300274
HBEGF	4.63594	0.990396	0.118819	0.00569637
RTN3	4.63594	0.990396	2.46723	0.261326
CTD-2006K23.1	4.63594	0.990396	0.121119	0.0286143
LGALS12	4.63594	0.990396	0.0793407	0.000574053
BNIP3L	4.63594	0.990396	2.30701	0.310165
RETN	4.61512	0.990196	2.10924	0.0453943
CDC42EP2	4.61512	0.990196	0.246838	0.0180164
RAB10	4.61512	0.990196	1.78574	0.395522
CEBPA	4.61512	0.990196	1.06401	0.113707
LINC00211	4.61512	0.990196	0.0195477	0.000264947
ZC3H12C	4.61512	0.990196	0.0498275	0.00110395
TNFAIP2	4.61512	0.990196	3.70218	0.133489
TLR8	4.61512	0.990196	1.06248	0.0344432
RAB9B	4.59471	0.989996	0.000766577	0.00468074
CPVL	4.59471	0.989996	6.2522	0.324119
PID1	4.59471	0.989996	0.74128	0.0238011
CDK2AP1	4.59471	0.989996	0.210042	0.0479555
TPRG1-AS1	4.59471	0.989996	0.0272135	0.000750684
MRAS	4.59471	0.989996	0.0735914	0.0133798
ACOX1	4.59471	0.989996	0.553469	0.0841208
RP11-443B7.1	4.59471	0.989996	0.0678421	0.00172216
ANKRD50	4.59471	0.989996	0.252587	0.0123201
CTSK	4.57471	0.989796	0.0567267	0.00401837
TGFBI	4.57471	0.989796	2.96704	0.116665
GPR84	4.57471	0.989796	0.0237639	0.0013689
GPR124	4.55509	0.989596	0.0486777	0.0013689
VNN2	4.55509	0.989596	1.12993	0.0727281
SCO2	4.55509	0.989596	0.978153	0.14422
RP11-481A20.11	4.55509	0.989596	0.0180146	0
SPG21	4.55509	0.989596	1.1031	0.17226
FXYD6	4.55509	0.989596	0.136834	0.0013689
RP1-178F10.3	4.55509	0.989596	0.0379456	0.00454826
RP11-37E23.5	4.55509	0.989596	0.00766577	0.000397421
ASAH1	4.55509	0.989596	3.52932	0.525567
NEURL1	4.53584	0.989396	0.0981219	0.0494127
EREG	4.53584	0.989396	0.553085	0.00989137
CLEC5A	4.53584	0.989396	0.141817	0.000750684
DUSP3	4.53584	0.989396	0.565351	0.0326327
AP001189.4	4.53584	0.989396	0.00613262	0.000529895
CLEC4A	4.53584	0.989396	1.47298	0.0692396
ZNF385A	4.53584	0.989396	1.39019	0.0597015
TBC1D8	4.53584	0.989396	0.132618	0.0198711
GK	4.53584	0.989396	0.343043	0.0392122
ALDH2	4.53584	0.989396	2.2867	0.099267
FZD1	4.51695	0.989196	0.156382	0.0196944
CCL3L1	4.51695	0.989196	0.0314297	0.000927316
CLMN	4.51695	0.989196	0.549253	0.0234037
TCN2	4.51695	0.989196	0.139517	0.00485737
PVRL2	4.51695	0.989196	0.0862399	0.00326769
SOX15	4.51695	0.989196	0.0107321	0.00172216
SMPDL3A	4.51695	0.989196	0.185895	0.0140864
TRNP1	4.51695	0.989196	0.0210809	0.00512232
AC147651.3	4.51695	0.989196	0.00498275	0.000618211
MPEG1	4.51695	0.989196	6.21387	0.285348
APH1B	4.49839	0.988996	0.364124	0.095072
RASL10A	4.49839	0.988996	0.0111154	0.00163384
AK4	4.49839	0.988996	0.0456113	0.00264947
TET2	4.49839	0.988996	1.76964	0.17906
AC104809.3	4.49839	0.988996	0.00229973	0.00163384
TSPO	4.49839	0.988996	11.5906	1.30522
VMO1	4.48017	0.988796	0.0655424	0.0546675
L1TD1	4.48017	0.988796	0.025297	0.0246843
CXCL10	4.48017	0.988796	0.0820238	0.00869911
KIF23	4.48017	0.988796	0.0475278	0.004195
EGR2	4.48017	0.988796	0.218091	0.0064029
DLC1	4.46227	0.988595	0.00843235	0.00234037
SDCBP	4.46227	0.988595	4.8233	0.541243
C1QB	4.46227	0.988595	0.106554	0.0279078
SPRED1	4.46227	0.988595	0.14105	0.0298507
AMPD2	4.46227	0.988595	0.573016	0.0975448
CRISPLD2	4.46227	0.988595	0.512457	0.00225205
CEBPD	4.46227	0.988595	7.52204	0.428332
EXOC3L1	4.46227	0.988595	0.0310464	0.00225205
GRN	4.46227	0.988595	7.23956	0.370882
TFE3	4.46227	0.988595	0.306248	0.034664
ABCA9	4.44468	0.988395	0.00498275	4.41579e-05
DYSF	4.44468	0.988395	0.260253	0.00569637
C1orf85	4.44468	0.988395	0.347259	0.0460125
CTD-2337J16.1	4.44468	0.988395	0.00536604	0.000132474
STXBP2	4.44468	0.988395	3.07781	0.392829
KCNJ2	4.44468	0.988395	0.162514	0.0119226
CD33	4.44468	0.988395	1.58605	0.0692396
SEPP1	4.44468	0.988395	0.0421617	0.00207542
KIAA1598	4.44468	0.988395	1.17785	0.0497218
AC009506.1	4.44468	0.988395	0.0785742	0.00309105
RP11-879F14.2	4.44468	0.988395	0.00306631	4.41579e-05
C16orf70	4.44468	0.988395	0.247604	0.035503
ARHGAP29	4.44468	0.988395	0.0325795	0.00534311
HP	4.44468	0.988395	0.109237	0.000927316
SEMA3C	4.44468	0.988395	0.129552	0.00485737
KDM1B	4.44468	0.988395	0.651974	0.095911
APAF1	4.44468	0.988395	1.05673	0.123112
ABHD5	4.42738	0.988195	0.518589	0.0626159
GAB2	4.42738	0.988195	0.28785	0.0160735
RNF144B	4.42738	0.988195	0.604829	0.0730372
ST3GAL6	4.42738	0.988195	0.305864	0.0122317
C15orf38	4.42738	0.988195	0.135684	0.00401837
IL1B	4.42738	0.988195	1.47719	0.0572728
AP1S2	4.42738	0.988195	8.93676	0.651947
GAS2L1	4.42738	0.988195	0.194327	0.00604963
CYBB	4.41037	0.987995	9.08202	0.438576
KLHDC8B	4.41037	0.987995	0.0919893	0.0072419
SPTLC2	4.41037	0.987995	1.43848	0.214078
RHOBTB1	4.41037	0.987995	0.0107321	0.000927316
PDZK1IP1	4.41037	0.987995	0.0034496	0.000397421
SUCNR1	4.41037	0.987995	0.0130318	0.00428332
HECW2	4.39364	0.987795	0.014565	0.00370926
CMTM6	4.39364	0.987795	3.26639	0.750817
CTSB	4.39364	0.987795	3.4657	0.25382
SCARF1	4.39364	0.987795	0.120353	0.00353263
RP11-262H14.1	4.39364	0.987795	0.257953	0.0193853
NOV	4.39364	0.987795	0.00651591	0.000132474
SLC31A2	4.39364	0.987795	1.25259	0.103992
GLCE	4.39364	0.987795	0.110387	0.0148812
RP11-57H14.2	4.39364	0.987795	0.025297	0.00604963
RAPH1	4.39364	0.987795	0.0804906	0.0123642
ASRGL1	4.39364	0.987795	0.37179	0.0242868
KL	4.37718	0.987595	0.0130318	0.00022079
MSR1	4.37718	0.987595	0.119203	0.0110836
ALOX15B	4.37718	0.987595	0.022614	0.000485737
FGD6	4.37718	0.987595	0.332311	0.0154994
ZSWIM6	4.37718	0.987595	0.841318	0.0709618
HLX	4.37718	0.987595	0.170563	0.00653537
DGAT2	4.37718	0.987595	0.108854	0.00507816
RHOB	4.37718	0.987595	1.76619	0.15495
MMP14	4.37718	0.987595	0.025297	0.000662369
FOLR3	4.36097	0.987395	0.313147	0.00123642
MYO7A	4.36097	0.987395	0.0459946	0.000750684
TUBB1	4.36097	0.987395	0.0452281	0.00423916
RP11-356C4.5	4.36097	0.987395	0.00306631	8.83158e-05
MS4A6A	4.36097	0.987395	8.60981	0.195355
RAB32	4.36097	0.987395	2.20276	0.10302
CRTAP	4.36097	0.987395	1.68647	0.139583
CEACAM4	4.36097	0.987395	0.239939	0.0106862
GPX1	4.34502	0.987195	11.5105	0.826857
CAPN3	4.34502	0.987195	0.11077	0.0124967
ARRB1	4.34502	0.987195	0.74473	0.106376
P2RX1	4.34502	0.987195	0.335761	0.0484854
ELOVL3	4.34502	0.987195	0.0210809	0.000706527
TNFSF13B	4.34502	0.987195	3.62476	0.215049
CTD-2545M3.8	4.34502	0.987195	0.0574933	0.00123642
KDM6B	4.34502	0.987195	0.846685	0.121699
OPRL1	4.34502	0.987195	0.103105	0.0148371
CASP5	4.34502	0.987195	0.0429283	0.0174865
DUSP1	4.34502	0.987195	16.0889	0.874282
CEACAM19	4.34502	0.987195	0.0218475	0.000706527
KIF13A	4.34502	0.987195	0.526255	0.0205334
ULK1	4.34502	0.987195	0.359141	0.0453502
AL132709.8	4.32931	0.986995	0.000766577	0.00101563
NETO2	4.32931	0.986995	0.126869	0.00940563
SIGLEC5_1	4.32931	0.986995	0.107704	0.0101122
FOSB	4.32931	0.986995	5.9747	0.198225
FAM20C	4.32931	0.986995	0.198927	0.00949395
NCEH1	4.32931	0.986995	0.310464	0.0238453
ZNF280B	4.32931	0.986995	0.00268302	0.022918
FIBCD1	4.32931	0.986995	0.00268302	0.0022079
RP11-1277A3.1	4.32931	0.986995	0.00728248	0.00225205
FSTL3	4.31384	0.986795	0.0728248	0.00688863
IMPA2	4.31384	0.986795	0.688386	0.0487062
CLEC12B	4.31384	0.986795	0.0513607	0.00154553
CTC-232P5.3	4.31384	0.986795	0.0122652	0.00022079
OSGIN1	4.31384	0.986795	0.0264469	0.00512232
VDR	4.31384	0.986795	0.180146	0.0165592
AHR	4.31384	0.986795	1.86777	0.123642
LHFPL2	4.31384	0.986795	0.177463	0.010907
AGFG1	4.31384	0.986795	1.06669	0.203965
MANBA	4.2986	0.986595	0.79954	0.112294
DCAF12	4.2986	0.986595	0.502491	0.0683123
C11orf82	4.2986	0.986595	0.0931391	0.00768348
SERPINB8	4.2986	0.986595	0.513223	0.0521063
CPAMD8	4.2986	0.986595	0.0820238	0.00309105
PRRG1	4.2986	0.986595	0.0118819	0.000176632
OLFML2B	4.28359	0.986395	0.0191644	0.0022079
GLUL	4.28359	0.986395	2.17401	0.208249
TALDO1	4.28359	0.986395	6.0092	0.715888
NRP1	4.28359	0.986395	0.0352626	0.00786011
PELI1	4.28359	0.986395	0.609429	0.0636757
GP9	4.28359	0.986395	0.0153315	0.000927316
BACE1	4.26878	0.986194	0.0858567	0.00684448
BCAT1	4.26878	0.986194	0.243388	0.0255233
RP3-525N10.2	4.26878	0.986194	0.0651591	0.00260532
MFSD2A	4.26878	0.986194	0.113453	0.00507816
PADI2	4.26878	0.986194	0.209659	0.00216374
MARCO	4.26878	0.986194	0.632426	0.0211075
HFE	4.25419	0.985994	0.11077	0.00878742
DPYSL2	4.25419	0.985994	2.38252	0.211296
GNAQ	4.25419	0.985994	1.89498	0.186346
LILRA6	4.25419	0.985994	0.325795	0.0129383
NR4A2	4.25419	0.985994	1.21847	0.0540493
PTCRA	4.25419	0.985994	0.00881564	0.0137331
PDZD3	4.25419	0.985994	0.0068992	0.000529895
FAM129B	4.25419	0.985994	0.249138	0.01285
BCKDK	4.25419	0.985994	0.589498	0.0750243
DAGLB	4.2398	0.985794	0.235722	0.035503
EMP1	4.2398	0.985794	0.0471445	0.00441579
LRRC17	4.2398	0.985794	0.00383289	0.00150137
TJP2	4.2398	0.985794	0.183979	0.0295858
PLSCR1	4.2398	0.985794	1.05174	0.118564
RAB20	4.2398	0.985794	0.175163	0.0114369
AGPAT3	4.2398	0.985794	0.621694	0.131281
MRVI1	4.2398	0.985794	0.149866	0.0128941
IQSEC2	4.2398	0.985794	0.117286	0.00609379
SPR	4.2398	0.985794	0.0321962	0.0013689
HAL	4.2398	0.985794	0.143733	0.00649121
IFI30	4.22562	0.985594	1.03756	0.100062
SPI1	4.22562	0.985594	3.67842	0.430319
SLC30A1	4.22562	0.985594	0.478727	0.0464983
PELI2	4.22562	0.985594	0.423917	0.0390797
LIPN	4.22562	0.985594	0.0697585	0.005873
C10orf11	4.22562	0.985594	0.348409	0.0162501
C5AR2	4.22562	0.985594	0.0663089	0.00635874
CTD-2267D19.2	4.22562	0.985594	0.143733	0.0196944
CLEC10A	4.21162	0.985394	0.361441	0.122803
RP11-274B18.2	4.21162	0.985394	0.128785	0.00971474
CSF2RA	4.21162	0.985394	0.796857	0.0459242
TMEM40	4.21162	0.985394	0.00881564	0.000618211
TPPP3	4.21162	0.985394	0.413952	0.0395655
GGT5	4.21162	0.985394	0.00268302	0
TRPS1	4.21162	0.985394	0.989268	0.100945
DKK3	4.21162	0.985394	0.000383289	0.00317937
ADAM15	4.21162	0.985394	0.589881	0.0512673
MAP3K3	4.21162	0.985394	1.2499	0.188863
AP003774.6	4.19781	0.985194	0.126869	0.00287026
HGF	4.19781	0.985194	0.233423	0.015102
RP11-157E16.1	4.19781	0.985194	0.00421617	0
AMICA1	4.19781	0.985194	4.6926	0.372737
TNS3	4.18418	0.984994	0.330011	0.0207101
TPCN2	4.18418	0.984994	0.152166	0.0181047
LRRC36	4.18418	0.984994	0.0157148	0.00238453
AGAP3	4.18418	0.984994	0.241855	0.0271571
CD1D	4.18418	0.984994	1.02223	0.0515764
USP4	4.18418	0.984994	0.704484	0.164797
RAB31	4.18418	0.984994	2.28018	0.113088
SNAI1	4.18418	0.984994	0.0122652	0.000706527
QKI	4.17074	0.984794	2.58298	0.345624
RP11-750H9.5	4.17074	0.984794	0.0279801	0.00393005
FZD2	4.17074	0.984794	0.228823	0.0121434
G0S2	4.17074	0.984794	0.136451	0.00481321
TDRD6	4.17074	0.984794	0.00268302	0.000353263
CACNG8	4.17074	0.984794	0.0107321	0.000441579
PPP1R26	4.17074	0.984794	0.0536604	0.00450411
MAP3K2	4.15746	0.984594	1.8325	0.374812
AZI2	4.15746	0.984594	1.0161	0.170052
JUNB	4.15746	0.984594	12.1008	1.51718
RP11-1008C21.2	4.15746	0.984594	0.00881564	0.000574053
KCNE1	4.15746	0.984594	0.265236	0.00980306
ARHGAP24	4.15746	0.984594	0.484477	0.183299
CTA-384D8.34	4.14435	0.984394	0.109237	0.005873
EPB41L3	4.14435	0.984394	0.519356	0.0385057
RPGRIP1	4.14435	0.984394	0.0275968	0.00128058
DLEU7	4.14435	0.984394	0.167497	0.00609379
RP11-701P16.5	4.14435	0.984394	0.0099655	0.000353263
CRYBG3_1	4.14435	0.984394	0.165964	0.0133357
FMNL2	4.14435	0.984394	0.0463779	0.0206217
C20orf194	4.14435	0.984394	0.249138	0.0294975
MID1IP1	4.14435	0.984394	1.13032	0.22154
GPNMB	4.14435	0.984394	0.022614	0.000441579
GBGT1	4.13141	0.984194	0.224224	0.0134682
FPR2	4.13141	0.984194	0.433499	0.0154994
HIATL1	4.13141	0.984194	0.756228	0.108143
EMR3	4.13141	0.984194	0.0870065	0.00799258
HK3	4.13141	0.984194	0.590264	0.0411993
GRIN2D	4.13141	0.984194	0.0168647	0.000485737
PADI4	4.13141	0.984194	0.671905	0.0200918
DOK3	4.13141	0.984194	0.755845	0.0468957
ICAM1	4.13141	0.984194	0.261403	0.0204451
LYN	4.13141	0.984194	2.90801	0.592908
LILRB3	4.13141	0.984194	1.42468	0.0568312
RP11-384P7.7	4.11863	0.983994	0.00191644	0.000618211
CSMD1	4.11863	0.983994	0.00958221	4.41579e-05
LCN2	4.11863	0.983994	0.0034496	0.00114811
TDRD9	4.11863	0.983994	0.0682254	0.000706527
TPP1	4.11863	0.983994	2.3258	0.309105
SQRDL	4.11863	0.983994	1.05136	0.190188
MYD88	4.11863	0.983994	1.23227	0.24437
SELENBP1	4.11863	0.983994	0.00383289	0.000794842
VSIG4	4.106	0.983794	0.0781909	0.0038859
COTL1	4.106	0.983794	13.4776	2.30813
ALOX12	4.106	0.983794	0.00268302	0.000441579
TST	4.106	0.983794	0.277884	0.0215932
STX11	4.106	0.983794	0.901112	0.107613
ZNF784	4.106	0.983794	0.0494442	0.012585
LTF	4.106	0.983794	0	0.00194295
NUDT16	4.106	0.983794	0.871982	0.12404
NAIP	4.09353	0.983593	1.82292	0.110571
B3GNT5	4.09353	0.983593	0.100422	0.00331184
GORASP1	4.09353	0.983593	0.157532	0.0221673
CCR2	4.09353	0.983593	1.22116	0.0511349
VEGFA	4.09353	0.983593	0.208892	0.00198711
COL8A2	4.09353	0.983593	0.0551936	0.00282611
ACSS2	4.08121	0.983393	0.208509	0.0196944
MOB1B	4.08121	0.983393	0.48486	0.0618211
CYP1B1-AS1	4.08121	0.983393	0.0203143	0.000397421
RP1-122P22.2	4.08121	0.983393	0.00498275	8.83158e-05
IL10	4.08121	0.983393	0.014565	0.000662369
TMEM205	4.08121	0.983393	0.979686	0.149651
TNFRSF10B	4.08121	0.983393	0.401686	0.0534752
CDC42EP1	4.08121	0.983393	0.0551936	0.00101563
SAPCD2	4.08121	0.983393	0.0364124	0.00317937
ANG	4.08121	0.983393	0.103105	0.00521063
MFSD1	4.08121	0.983393	1.31123	0.142939
IL13RA1	4.08121	0.983393	1.22652	0.0543584
NACC2	4.08121	0.983393	0.607129	0.0459684
TNNT1	4.08121	0.983393	0.207742	0.00415084
FTH1	4.08121	0.983393	79.6596	11.943
IL17RC	4.06903	0.983193	0.0574933	0.00415084
RILP	4.06903	0.983193	0.211959	0.0186788
VNN1	4.06903	0.983193	0.163281	0.00512232
SPOCK1	4.06903	0.983193	0.0245305	0.000485737
AZU1	4.06903	0.983193	0.0440782	0.00128058
APOBEC3A	4.06903	0.983193	0.876964	0.059569
CD68	4.05699	0.982993	4.44385	0.310607
HOOK3	4.05699	0.982993	1.68532	0.330434
CDO1	4.05699	0.982993	0	0.00287026
RP11-70C1.1	4.05699	0.982993	0.0352626	0.00401837
DUSP6	4.05699	0.982993	10.5366	0.398039
RP11-443B7.3	4.05699	0.982993	0.0180146	0.000529895
DOCK4	4.04509	0.982793	0.0528938	0.001678
KLF6	4.04509	0.982793	12.0813	1.85865
PICALM	4.04509	0.982793	1.56918	0.223792
ATG16L2	4.04509	0.982793	0.914527	0.136227
CLIC2	4.03332	0.982593	0.0528938	0.0166475
RFPL2	4.03332	0.982593	0.0068992	0.00340016
CTB-114C7.4	4.03332	0.982593	0.00191644	0.00176632
SCN9A	4.03332	0.982593	0.0275968	0.014528
CD209	4.03332	0.982593	0.0164814	0.000574053
TMEM176B	4.03332	0.982593	0.805673	0.0243752
MYO5A	4.02169	0.982393	0.628977	0.118785
IFIT2	4.02169	0.982393	0.463779	0.133136
TXNRD2	4.02169	0.982393	0.297432	0.0578469
GOLPH3L	4.02169	0.982393	0.0352626	0.0804999
FAM114A1	4.02169	0.982393	0.0847068	0.0038859
KLF10	4.02169	0.982393	0.618628	0.0670759
BAI3	4.02169	0.982393	0.00881564	0.000618211
NUMB	4.02169	0.982393	1.98429	0.241544
AP003774.4	4.02169	0.982393	0.0222307	0.000927316
DNAJC5	4.02169	0.982393	0.534688	0.0940122
RELT	4.01019	0.982193	0.552319	0.0949837
ZBTB47	4.01019	0.982193	0.107321	0.00609379
NCSTN	4.01019	0.982193	0.500192	0.0977215
RP5-899E9.1	4.01019	0.982193	0.0164814	0.000264947
DCTN4	4.01019	0.982193	0.367957	0.0732138
AC064834.3	3.99881	0.981993	0.00191644	8.83158e-05
ASB13	3.99881	0.981993	0.103105	0.0121434
DDO	3.99881	0.981993	0.0164814	0.000706527
CD300LF	3.99881	0.981993	1.00805	0.0743178
SIGLEC15	3.99881	0.981993	0.039862	0.00110395
NINJ1	3.98756	0.981793	0.787275	0.13923
ADCY4	3.98756	0.981793	0.0272135	0.00710942
PEA15	3.98756	0.981793	0.699502	0.0814713
STK38L	3.98756	0.981793	0.456497	0.0780712
ARAP1	3.98756	0.981793	1.06784	0.148768
C15orf39	3.98756	0.981793	0.702185	0.0972799
ARAP3	3.98756	0.981793	0.116136	0.00883158
RP11-452C13.1	3.98756	0.981793	0.0390954	0.00198711
EMILIN2	3.98756	0.981793	1.59678	0.107613
F13A1	3.98756	0.981793	1.12342	0.0213283
C5AR1	3.98756	0.981793	2.37984	0.131723
CTA-217C2.2	3.98756	0.981793	0.00153315	4.41579e-05
NPEPL1	3.98756	0.981793	0.321962	0.0553299
TRMT1	3.98756	0.981793	0.738597	0.134682
PLIN3	3.97643	0.981593	0.889996	0.140864
GAA	3.97643	0.981593	0.878114	0.066546
ATG3	3.97643	0.981593	1.87735	0.417778
TSTD1	3.97643	0.981593	0.207359	0.986929
ICAM5	3.97643	0.981593	0.00536604	0.00163384
SERPINI2	3.97643	0.981593	0.0118819	0.00022079
LMO2	3.97643	0.981593	1.90341	0.1901
NTSR1	3.97643	0.981593	0.0157148	0.000574053
KLHL3	3.97643	0.981593	0.00536604	0.0324561
CSF2RB	3.96541	0.981393	0.620544	0.0425682
SLC2A1	3.96541	0.981393	0.0130318	0.0959993
QPCT	3.96541	0.981393	0.824071	0.0114369
RP11-286O18.1	3.96541	0.981393	0.00421617	0.000971474
C19orf38	3.96541	0.981393	1.52012	0.12033
FCGR2A	3.96541	0.981393	2.2568	0.10333
MPZL2	3.96541	0.981393	0.0935224	0.00574053
SPINT1	3.95451	0.981192	0.240705	0.0253025
ZGLP1	3.95451	0.981192	0.110004	0.0119226
TMEM127	3.95451	0.981192	0.712534	0.0972357
PKP2	3.95451	0.981192	0.0298965	0.0030469
C2	3.95451	0.981192	0.0601763	0.00574053
RP11-661A12.5	3.95451	0.981192	0.0183979	0.00123642
FAM120A	3.95451	0.981192	1.91184	0.331405
FPR3	3.95451	0.981192	0.0709084	0.00322353
IRAK3	3.94373	0.980992	2.24339	0.0938797
SULT1A1	3.94373	0.980992	1.94174	0.112249
STK3	3.94373	0.980992	0.208126	0.024596
QSER1	3.94373	0.980992	0.402836	0.0565221
CKAP4	3.94373	0.980992	0.91836	0.0494127
VENTX	3.94373	0.980992	0.239939	0.00931732
ZNF185	3.94373	0.980992	0.195477	0.009229
RAB11FIP1	3.94373	0.980992	3.38176	0.387883
MIER2	3.94373	0.980992	0.131468	0.0235362
SDC2	3.94373	0.980992	0.00804906	0.000706527
MERTK	3.94373	0.980992	0.0923726	0.0129824
RPS6KA4	3.94373	0.980992	0.570717	0.0796167
CLCN5	3.94373	0.980992	0.209276	0.0155436
KCNK6	3.93305	0.980792	0.426217	0.0647355
PPP1R15A	3.93305	0.980792	1.70985	0.266493
SLCO3A1	3.93305	0.980792	1.43733	0.249801
TKT	3.93305	0.980792	11.1433	0.988033
RP11-611L7.1	3.93305	0.980792	0.186662	0.0360329
OR52K2	3.93305	0.980792	0.0099655	0.00022079
APOBEC3B	3.93305	0.980792	0.127252	0.0222556
AC005082.12	3.93305	0.980792	0.0394787	0.00428332
ARHGEF11	3.93305	0.980792	0.254504	0.0177956
PMP22	3.92248	0.980592	0.019931	0.003356
RAB34	3.92248	0.980592	0.433116	0.0381083
MARCH9	3.92248	0.980592	0.109237	0.333304
BMP2K	3.92248	0.980592	0.8532	0.0865937
TNFRSF10C	3.92248	0.980592	0.0521273	0.00295858
P2RX7	3.92248	0.980592	0.339977	0.0365186
SP1	3.92248	0.980592	0.761594	0.146913
CCDC73	3.92248	0.980592	0.00728248	0.000264947
ELOVL7	3.92248	0.980592	0.0034496	0.000264947
HIST1H2BJ	3.92248	0.980592	0.00804906	0.00600548
SIRPB1	3.92248	0.980592	0.731315	0.0319262
SRGAP1	3.92248	0.980592	0.0329628	0.00331184
RNF217	3.91202	0.980392	0.215791	0.00759516
C20orf27	3.91202	0.980392	0.818704	0.177559
CXCL3	3.91202	0.980392	0.0348793	0.00291442
FFAR3	3.91202	0.980392	0.00613262	0.000529895
DSE	3.91202	0.980392	0.653507	0.0577585
RPH3A	3.91202	0.980392	0.117286	0.00384174
HOMER3	3.90167	0.980192	0.522039	0.0166475
CKB	3.90167	0.980192	0.0927558	0.0817804
HSBP1	3.90167	0.980192	1.94519	0.442727
TSPAN4	3.90167	0.980192	0.447298	0.0377109
SORD	3.90167	0.980192	0.170947	0.0306897
TRPV4	3.90167	0.980192	0.00804906	0
NAMPT	3.89141	0.979992	4.08969	0.225249
CD300C	3.89141	0.979992	0.257953	0.0256999
WDR49	3.89141	0.979992	0.0732081	0.00309105
TCIRG1	3.89141	0.979992	1.8187	0.371589
TRIOBP	3.89141	0.979992	0.604063	0.0877859
TPD52L2	3.89141	0.979992	0.533921	0.117107
EPHB4	3.88126	0.979792	0.0333461	0.00282611
SUMF1	3.88126	0.979792	0.26102	0.0502517
GNA15	3.88126	0.979792	0.378689	0.0273337
SLC28A3	3.88126	0.979792	0.0068992	0.00105979
GBA	3.88126	0.979792	0.281334	0.052857
VSTM1	3.88126	0.979792	0.320813	0.0113044
SLC31A1	3.88126	0.979792	0.456497	0.0356796
RP1-37N7.3	3.88126	0.979792	0.000383289	0.00560805
CD180	3.8712	0.979592	0.22844	0.152654
SERPINB2	3.8712	0.979592	0.0686087	0.000132474
LINC00987	3.8712	0.979592	0.00574933	0.0619094
CANT1	3.8712	0.979592	0.341893	0.0725514
KCNJ15	3.8712	0.979592	0.0870065	0.000706527
FTL	3.86124	0.979392	131.845	17.4376
PTPRE	3.86124	0.979392	3.67114	0.44679
KCTD20	3.86124	0.979392	0.85665	0.159454
NID1	3.86124	0.979392	0.190111	0.0102005
RP13-890H12.2	3.86124	0.979392	0.0111154	0.000706527
AP003733.1	3.86124	0.979392	0.208892	0.0313963
MGLL	3.85137	0.979192	0.0992718	0.0305131
ESR2	3.85137	0.979192	0.00229973	0.0354588
ENTPD1	3.85137	0.979192	1.65274	0.105052
SAMD4A	3.85137	0.979192	0.17133	0.021814
CPEB4	3.85137	0.979192	0.854734	0.147752
CTTNBP2	3.85137	0.979192	0.0099655	0.00145721
SIGLEC11	3.85137	0.979192	0.0233806	0.000662369
LTBR	3.85137	0.979192	0.76811	0.0396096
RP11-102N12.3	3.85137	0.979192	0.071675	0.035503
RNF149	3.85137	0.979192	2.1123	0.419986
SIGLEC14	3.85137	0.979192	0.31238	0.0207101
NBPF10	3.85137	0.979192	2.32733	0.278946
SNX27	3.85137	0.979192	1.07781	0.14316
PAQR7	3.85137	0.979192	0.109621	0.0182814
PRKCDBP	3.8416	0.978992	0.0452281	0.00128058
PTEN	3.8416	0.978992	1.97815	0.466882
OCIAD2	3.8416	0.978992	0.082407	0.561865
EAF2	3.8416	0.978992	0.249138	0.202508
AL627309.1	3.8416	0.978992	0.22959	0.0199594
ADM	3.8416	0.978992	0.0735914	0.00512232
PELI3	3.8416	0.978992	0.0858567	0.0175307
TNRC18	3.8416	0.978992	0.717133	0.111764
SEMA4A	3.8416	0.978992	0.614795	0.0498543
TOM1	3.83192	0.978792	0.412035	0.0652654
ACAP1	3.83192	0.978792	0.572633	1.40705
KRT7	3.83192	0.978792	0.0153315	0.001678
LAMB2	3.83192	0.978792	0.0601763	0.00123642
TTLL4	3.82232	0.978591	0.19586	0.0221231
SOAT1	3.82232	0.978591	0.648908	0.114192
COPA	3.82232	0.978591	1.27137	0.305573
EDEM3	3.82232	0.978591	0.80184	0.140731
PNPLA6	3.82232	0.978591	0.478727	0.112382
CTA-384D8.35	3.82232	0.978591	0.0295132	0.00185463
TLR4	3.82232	0.978591	1.12035	0.0465424
SPOPL	3.82232	0.978591	0.804523	0.0952045
RBPJ	3.82232	0.978591	1.82369	0.420295
RP1-93H18.7	3.82232	0.978591	0.0122652	0.000706527
ODF3B	3.81282	0.978391	0.568034	0.0356354
CDKN1C	3.81282	0.978391	0.635876	0.572198
PRICKLE1	3.81282	0.978391	0.0574933	0.0244193
RNF130	3.81282	0.978391	3.78612	0.268789
OLR1	3.81282	0.978391	0.00613262	0.000176632
TNNI2	3.80339	0.978191	0.226907	0.0372251
RP11-386I14.4	3.80339	0.978191	0.51399	0.0685331
NBPF15	3.80339	0.978191	2.07934	0.319262
AC187652.1	3.80339	0.978191	0.00306631	4.41579e-05
BCAS4	3.80339	0.978191	0.0153315	0.138214
PDLIM7	3.80339	0.978191	0.244155	0.0260973
ZFYVE16	3.80339	0.978191	0.877731	0.149784
STK32B	3.80339	0.978191	0.00881564	0.000309105
SPHK1	3.80339	0.978191	0.088923	0.00653537
PPP1R15B	3.79406	0.977991	0.65619	0.131105
CLCN1	3.79406	0.977991	0.0114987	0.001678
C15orf48	3.79406	0.977991	0.0149483	0.00264947
AP5B1	3.79406	0.977991	0.361058	0.0442021
CLDN23	3.79406	0.977991	0.0379456	0.00185463
EPHX1	3.79406	0.977991	0.100038	0.00657953
GLB1	3.79406	0.977991	0.77501	0.115208
RP11-803P9.1	3.79406	0.977991	0.00574933	0.000971474
MLTK	3.79406	0.977991	0.768877	0.0559481
PLXNC1	3.7848	0.977791	1.15945	0.140113
UPK3A	3.7848	0.977791	0.123036	0.0164267
GPR18	3.7848	0.977791	0.031813	0.173452
HIPK3	3.7848	0.977791	1.59295	0.227546
CHST15	3.7848	0.977791	0.765811	0.0540051
SPATA6	3.7848	0.977791	0.19701	0.0346198
JAK2	3.7848	0.977791	1.02453	0.120949
ACPP	3.77563	0.977591	0.291299	0.0152786
HAAO	3.77563	0.977591	0.0617095	0.00410669
PTGFRN	3.77563	0.977591	0.0237639	0.00154553
MAPK3	3.77563	0.977591	0.395171	0.0989579
RP11-680A11.5	3.77563	0.977591	0.0505941	0.0047249
KLHL14	3.76654	0.977391	0.00191644	0.0224322
CTSH	3.76654	0.977391	2.90686	0.303453
AC002451.3	3.76654	0.977391	0.0356458	0.00163384
RP11-366L20.2	3.76654	0.977391	0.00843235	0.00260532
HEXB	3.76654	0.977391	1.17593	0.146428
RARA	3.76654	0.977391	0.39747	0.0667668
NPEPPS	3.76654	0.977391	0.878114	0.199505
MEFV	3.76654	0.977391	0.670755	0.0291442
DAZAP2	3.76654	0.977391	3.86125	0.963967
PPT1	3.75752	0.977191	2.75546	0.271395
PRICKLE3	3.75752	0.977191	0.112687	0.0215049
ARNT	3.75752	0.977191	0.417785	0.0929524
CTC-250I14.6	3.75752	0.977191	0.0260636	0.003356
GLB1L	3.75752	0.977191	0.0682254	0.0129824
SLAMF6	3.75752	0.977191	0.0214642	0.200433
EHBP1L1	3.75752	0.977191	1.65236	0.268878
ADORA3	3.75752	0.977191	0.0513607	0.00229621
SPTSSA	3.75752	0.977191	0.736681	0.111764
SASH1	3.74858	0.976991	0.154849	0.012011
ELANE	3.74858	0.976991	0.0153315	8.83158e-05
PKM	3.74858	0.976991	3.77884	0.722114
SOWAHC	3.74858	0.976991	0.0804906	0.00357679
BATF3	3.74858	0.976991	0.170563	0.0632341
OTOF	3.74858	0.976991	0.00574933	0.00238453
SULF2	3.74858	0.976991	1.55845	0.184536
FRAT2	3.73972	0.976791	1.3074	0.176278
PLXNB2	3.73972	0.976791	1.32695	0.0919809
DACH1	3.73972	0.976791	0.0387122	0.00428332
ACER3	3.73972	0.976791	0.646991	0.0664135
SLC38A7	3.73972	0.976791	0.149483	0.0246843
AC091814.2	3.73972	0.976791	0.031813	0.0013689
SPATA6L	3.73093	0.976591	0.000766577	0.00839
RHOH	3.73093	0.976591	0.0755079	0.644441
CS	3.73093	0.976591	0.492909	0.116047
YTHDF3	3.73093	0.976591	0.617478	0.131326
CD300E	3.73093	0.976591	2.09007	0.0907003
TRIM71	3.73093	0.976591	0.0099655	0.000618211
CELF1	3.73093	0.976591	1.84783	0.434249
IER2	3.72222	0.976391	7.7041	1.20304
PIK3R6	3.72222	0.976391	0.0747413	0.007551
PPM1F	3.72222	0.976391	0.786508	0.0880067
TTC7A	3.72222	0.976391	0.561135	0.0834143
SEPT1_1	3.71357	0.97619	0.20046	0.570785
TRIB1	3.71357	0.97619	0.413952	0.0261415
ASAP2	3.71357	0.97619	0.025297	0.00278195
CNPY3	3.71357	0.97619	2.76926	0.484942
BACH1	3.71357	0.97619	1.60943	0.162369
SFTPD	3.71357	0.97619	0.014565	0.0080809
SOD2	3.71357	0.97619	4.57608	0.446922
CLTC	3.71357	0.97619	1.84132	0.342445
USP3	3.71357	0.97619	1.89383	0.414864
LYST	3.71357	0.97619	3.63664	0.55714
SERPING1	3.71357	0.97619	0.0812572	0.005034
CETP	3.71357	0.97619	0.0114987	0.00379758
CDKN2B	3.705	0.97599	0.0812572	0.00635874
FCGRT	3.705	0.97599	4.93982	0.39539
SRD5A1	3.705	0.97599	0.177079	0.025435
MOSPD2	3.705	0.97599	0.619394	0.0967941
LINC00694	3.705	0.97599	0.059793	0.00110395
RNH1	3.69649	0.97579	2.74971	0.750243
TMEM33	3.69649	0.97579	0.909544	0.183564
PPFIA4	3.69649	0.97579	0.0187811	0.000883158
NPC2	3.69649	0.97579	5.18743	0.74596
RRP12	3.69649	0.97579	0.506708	0.0367835
SYT1	3.69649	0.97579	0.0164814	0.00207542
ITIH1	3.69649	0.97579	0.00728248	0.00022079
BAG4	3.69649	0.97579	0.392871	0.0949837
DENND6B	3.69649	0.97579	0.316213	0.0324561
LIPA	3.69649	0.97579	1.51897	0.184624
KCNQ1	3.69649	0.97579	0.36949	0.0513115
AATK	3.68806	0.97559	0.0559601	0.00278195
SLC11A1	3.68806	0.97559	3.03833	0.144396
FAM9C	3.68806	0.97559	0	0.00229621
RP11-536K7.3	3.68806	0.97559	0.0429283	0.00264947
LPCAT2	3.68806	0.97559	0.747796	0.0605405
MS4A4E	3.67969	0.97539	0.0176313	0.00119226
APOE	3.67969	0.97539	0.00498275	0.00119226
TMEM164	3.67969	0.97539	0.267152	0.0323677
UTF1	3.67969	0.97539	0.0778076	0.0129383
NLN	3.67969	0.97539	0.332311	0.0228296
CTIF	3.67969	0.97539	0.0659256	0.00534311
DNTTIP1	3.67969	0.97539	0.459946	0.101652
AC026806.2	3.67969	0.97539	0.0977386	0.0130266
RCN3	3.67969	0.97539	0.0816405	0.00794842
MXD1	3.67969	0.97539	0.720199	0.0831493
ARHGAP19	3.67969	0.97539	0.134534	0.0261856
CALCRL	3.67969	0.97539	0.0528938	0.00525479
C1orf127	3.67139	0.97519	0.0068992	0.000397421
ARHGAP23	3.67139	0.97519	0.00421617	0.000662369
RRAD	3.67139	0.97519	0.00536604	0.00101563
RPA4	3.67139	0.97519	0.0594097	0.0126292
RP11-598F7.3	3.67139	0.97519	0.0413952	0.00591716
CLEC1B	3.67139	0.97519	0.00728248	0.000839
RET	3.67139	0.97519	0.0034496	0.00229621
COL9A3	3.66315	0.97499	0.0233806	0.0185905
NCF2	3.66315	0.97499	5.78574	0.261503
ABAT	3.66315	0.97499	0.202376	0.0364303
GPR133	3.66315	0.97499	0.0847068	0.00534311
KIAA1522	3.66315	0.97499	0.0348793	0.00225205
CPEB3	3.66315	0.97499	0.119586	0.0206659
RP3-473L9.4	3.66315	0.97499	0.0302798	0.00273779
HOOK1	3.66315	0.97499	0.00536604	0.0487062
RNF24	3.66315	0.97499	0.611345	0.0845182
ESAM	3.66315	0.97499	0.00651591	0.005034
LY96	3.66315	0.97499	1.27022	0.116709
FZD5	3.65498	0.97479	0.0241472	0.00123642
SEC14L1	3.65498	0.97479	0.901878	0.217787
CTTNBP2NL	3.65498	0.97479	0.121119	0.0100238
RP5-1073O3.7	3.65498	0.97479	0.0341127	0.0107745
HIST2H2AA3	3.65498	0.97479	0.251437	0.0494569
LHFP	3.65498	0.97479	0.00306631	0.00198711
BAZ2B	3.65498	0.97479	1.87313	0.218361
MS4A14	3.65498	0.97479	0.136067	0.0103771
DES	3.65498	0.97479	0.0149483	0.000441579
TRPM4	3.65498	0.97479	0.0808739	0.00273779
FOSL1	3.64687	0.97459	0.00728248	0.000529895
C2CD2L	3.64687	0.97459	0.329628	0.0516648
ATP6V1B2	3.64687	0.97459	2.19126	0.200256
GPR35	3.64687	0.97459	0.159448	0.0131591
FHOD1	3.64687	0.97459	0.2867	0.05034
IRF8	3.64687	0.97459	0.638942	0.329462
FRMD3	3.64687	0.97459	0.0923726	0.00697695
TP53I3	3.63882	0.97439	0.25757	0.0154553
BEX2	3.63882	0.97439	0.0264469	0.216771
NBPF14	3.63882	0.97439	0.421617	0.0668992
WDR25	3.63882	0.97439	0.0820238	0.0311755
RP11-145M9.4	3.63882	0.97439	0.475278	0.0344432
RP3-337H4.8	3.63882	0.97439	0	0.000927316
OLFM1	3.63882	0.97439	0.0804906	0.00432748
MAP3K5	3.63083	0.97419	0.542737	0.10174
GPD2	3.63083	0.97419	0.232656	0.0288793
BID	3.63083	0.97419	1.64392	0.40537
SLC2A6	3.63083	0.97419	0.609429	0.144529
ZEB2-AS1	3.63083	0.97419	0.150249	0.0112161
ABHD2	3.63083	0.97419	0.936374	0.14762
S100A3	3.63083	0.97419	0.00191644	0.000971474
PRCP	3.63083	0.97419	0.82867	0.153184
CD22	3.63083	0.97419	0.0337294	0.246799
DNASE1L1	3.6229	0.97399	0.290149	0.0540051
CPNE8	3.6229	0.97399	0.429667	0.045571
EVI5	3.6229	0.97399	0.94059	0.0709176
KLF11	3.6229	0.97399	0.333461	0.0473814
LINC00968	3.6229	0.97399	0.0325795	0.00176632
SYK	3.6229	0.97399	2.00115	0.233463
ZNF438	3.6229	0.97399	0.125719	0.0189437
IL1R1	3.6229	0.97399	0.0264469	0.00300274
CPM	3.61504	0.97379	0.384438	0.0173982
RP11-660L16.2	3.61504	0.97379	0.0456113	0.165857
FAR1	3.61504	0.97379	1.21273	0.187848
ZG16B	3.61504	0.97379	0.0870065	0.011172
SUFU	3.61504	0.97379	0.128018	0.0269805
GLIPR1	3.61504	0.97379	4.4082	0.783803
UHRF1BP1L	3.61504	0.97379	0.425834	0.0741411
RP11-561P12.5	3.61504	0.97379	0.00383289	4.41579e-05
RP1-151F17.2	3.61504	0.97379	0.00881564	0.00498984
HSPA1B	3.61504	0.97379	0.154082	0.0422591
PPP2CB	3.61504	0.97379	0.410119	0.104698
COLGALT1	3.61504	0.97379	0.620161	0.0858871
HDGFRP3	3.61504	0.97379	0.0130318	0.0228738
STMN1	3.61504	0.97379	0.0674588	0.384174
TTYH3	3.61504	0.97379	0.637409	0.0536519
PVR	3.61504	0.97379	0.110004	0.00719774
OAZ2	3.60723	0.973589	1.13913	0.220569
ACOX2	3.60723	0.973589	0.0111154	0.00114811
AMDHD1	3.60723	0.973589	0.0157148	0.00578469
ZNF793	3.60723	0.973589	0.0103488	0.0468074
AP001053.11	3.60723	0.973589	0.311997	0.0164267
ACAP2	3.60723	0.973589	2.55577	0.550517
ZFAND5	3.60723	0.973589	2.90878	0.417292
VWF	3.60723	0.973589	0.00919893	0.000176632
FAM225A	3.60723	0.973589	0.0160981	0.00101563
CHP1	3.59947	0.973389	1.10962	0.145324
HTRA1	3.59947	0.973389	0.0195477	0.000662369
SCGB1C1	3.59947	0.973389	0.00153315	8.83158e-05
FBP1	3.59947	0.973389	0.627827	0.0952928
LILRB4	3.59947	0.973389	0.54542	0.0429215
SH3PXD2B	3.59947	0.973389	0.017248	0.000529895
HEBP1	3.59947	0.973389	0.707934	0.102667
GLA	3.59947	0.973389	0.278268	0.0555506
TMEM51	3.59947	0.973389	0.0747413	0.00326769
RP11-476D10.1	3.59947	0.973389	0.0068992	8.83158e-05
CCDC88A	3.59178	0.973189	2.3074	0.222512
AC006129.2	3.59178	0.973189	0.0268302	0.301996
TMEM91	3.59178	0.973189	0.411652	0.0406694
SLC22A18AS	3.59178	0.973189	0.0525105	0.00242869
BCL2L13	3.59178	0.973189	0.376389	0.0934823
MGST2	3.59178	0.973189	0.684553	0.0904796
SCARB1	3.59178	0.973189	0.100422	0.00949395
C12orf23	3.58414	0.972989	0.0452281	0.166564
AHSP	3.58414	0.972989	0.000383289	0.00123642
NHSL2	3.58414	0.972989	0.112687	0.0120993
PGK1	3.58414	0.972989	3.55922	1.06584
CAMSAP2	3.58414	0.972989	0.104255	0.00967058
PFKFB4	3.58414	0.972989	0.174396	0.0109953
MICALCL	3.58414	0.972989	0.0532771	0.00295858
TSEN34	3.58414	0.972989	0.726332	0.165371
RP11-809N8.4	3.58414	0.972989	0.0291299	0.00790427
MFSD12	3.57655	0.972789	0.397087	0.118917
PNOC	3.57655	0.972789	0.0356458	0.085843
LINC00926	3.57655	0.972789	0.0463779	0.334055
BNIP2	3.57655	0.972789	1.62131	0.383644
FAR2	3.57655	0.972789	0.181679	0.0166475
FKBP1A	3.57655	0.972789	4.21617	0.844343
DCLRE1B	3.57655	0.972789	0.0870065	0.0168242
FGL2	3.57655	0.972789	12.2016	0.648326
ADPGK	3.57655	0.972789	1.08279	0.240175
BIN1	3.57655	0.972789	0.136451	0.725161
LDLRAD3	3.57655	0.972789	0.108854	0.0047249
ZNF48	3.57655	0.972789	0.0187811	0.0416851
TLR10	3.57655	0.972789	0.0348793	0.12978
CYP3A5	3.56902	0.972589	0.014565	0.0548
SRC	3.56902	0.972589	0.178613	0.013689
STEAP3	3.56902	0.972589	0.0436949	0.00207542
RP11-430G17.3	3.56902	0.972589	0.000383289	0.00534311
ETV6	3.56902	0.972589	0.814488	0.150623
RP11-382B18.4	3.56902	0.972589	0.0160981	0.000485737
CENPV	3.56902	0.972589	0.00958221	0.0528129
SDC3	3.56902	0.972589	0.0275968	0.000927316
GRIN3A	3.56154	0.972389	0.0118819	0.00110395
SLC43A2	3.56154	0.972389	1.37639	0.0907887
ZSWIM4	3.56154	0.972389	0.0505941	0.00971474
CLTCL1	3.56154	0.972389	0.0486777	0.000353263
RNF111	3.56154	0.972389	0.372557	0.0895522
ZFHX3	3.56154	0.972389	0.881947	0.0605846
BICD2	3.55411	0.972189	0.923726	0.16153
BAIAP2-AS1	3.55411	0.972189	0.28555	0.0195178
DLG4	3.55411	0.972189	0.0900728	0.00604963
WDFY4	3.55411	0.972189	0.213875	0.0815155
ARF3	3.55411	0.972189	0.889996	0.199461
ZDHHC1	3.55411	0.972189	0.25987	0.0153228
DIAPH2	3.55411	0.972189	0.791108	0.141879
STAT2	3.55411	0.972189	1.09199	0.203524
ISG20	3.54674	0.971989	0.291683	1.33145
WDR78	3.54674	0.971989	0.00191644	0.00423916
TLR7	3.54674	0.971989	0.356458	0.028791
FAM135A	3.54674	0.971989	0.209276	0.033825
FES	3.54674	0.971989	1.09927	0.0820896
PLD2	3.54674	0.971989	0.0946723	0.0148371
COMT	3.54674	0.971989	1.84055	0.326548
PHKA2	3.54674	0.971989	0.217325	0.0457034
RRAGD	3.54674	0.971989	0.175546	0.0172216
HDHD1	3.53942	0.971789	0.195094	0.0417734
SELP	3.53942	0.971789	0.00574933	0.00163384
CASP1	3.53942	0.971789	2.96014	0.546233
VMP1	3.53942	0.971789	3.58145	0.463658
GRINA	3.53942	0.971789	1.14182	0.110616
RP11-59D5__B.2	3.53942	0.971789	0.0176313	0.000397421
RCOR1	3.53942	0.971789	0.852051	0.120684
AC116366.6	3.53214	0.971589	0.0536604	0.00516648
TMEM167A	3.53214	0.971589	2.0115	0.388634
ADRBK2	3.53214	0.971589	1.23687	0.159233
KIAA0513	3.53214	0.971589	0.528938	0.0389473
CD163L1	3.52492	0.971389	0.00728248	0.000397421
P2RY2	3.52492	0.971389	0.0605596	0.00384174
RP5-977B1.7	3.52492	0.971389	0.000383289	0.00145721
MROH6	3.52492	0.971389	0.0816405	0.0102888
SLC27A1	3.52492	0.971389	0.236872	0.0233154
NLRC4	3.52492	0.971389	0.442698	0.0224764
NPL	3.52492	0.971389	0.550786	0.0386382
FFAR2	3.52492	0.971389	0.114603	0.00613795
ZNF217	3.52492	0.971389	1.32465	0.351188
VPS54	3.52492	0.971389	0.229207	0.0432747
ACVRL1	3.52492	0.971389	0.0245305	0.000662369
CTB-178M22.2	3.52492	0.971389	0.000766577	0.00101563
PPIF	3.52492	0.971389	0.406669	0.064603
NOTCH4	3.51774	0.971188	0.0341127	0.0109953
RP11-737O24.5	3.51774	0.971188	0.0613262	0.00362095
LOXL3	3.51774	0.971188	0.0816405	0.00560805
SVIP	3.51774	0.971188	0.146033	0.529939
SLC24A4	3.51774	0.971188	0.564584	0.0308222
FRAT1	3.51774	0.971188	0.574166	0.0994878
RNF19B	3.51062	0.970988	0.412035	0.0623951
LGALS9	3.51062	0.970988	1.53009	0.250287
MLKL	3.51062	0.970988	0.552702	0.081648
FPGT	3.51062	0.970988	0.17133	0.0339574
CUX1	3.51062	0.970988	1.35186	0.268436
PIK3CB	3.51062	0.970988	0.438099	0.0723748
XRCC2	3.51062	0.970988	0.00229973	0.00830169
CD44	3.51062	0.970988	7.47259	1.4097
ANKUB1	3.50354	0.970788	0.00498275	0.000353263
FOLR2	3.50354	0.970788	0.187045	0.00821337
BEST1	3.50354	0.970788	0.220774	0.020136
CELF6_1	3.50354	0.970788	0.0176313	0.0089199
ZYG11B	3.50354	0.970788	0.487926	0.107348
CTB-83J4.2	3.50354	0.970788	0.0992718	0.00543142
KCTD15	3.50354	0.970788	0.11422	0.0127616
ABCD1	3.50354	0.970788	0.195094	0.0252583
PRAM1	3.49651	0.970588	1.30395	0.0691513
SH3RF1	3.49651	0.970588	0.0873898	0.0186346
AIFM3	3.49651	0.970588	0.0532771	0.00538726
IRGQ	3.49651	0.970588	0.154082	0.0282169
STON2	3.49651	0.970588	0.0275968	0.00185463
PABPC1	3.49651	0.970588	17.2353	4.10885
VPREB3	3.49651	0.970588	0.0195477	0.321028
SORT1	3.49651	0.970588	0.584515	0.0418617
HSD17B11	3.49651	0.970588	1.84209	0.428243
C3orf62	3.49651	0.970588	0.304714	0.0586859
RP11-472N13.3	3.49651	0.970588	0.022614	0.000971474
FAM212B	3.49651	0.970588	0.152932	0.0123201
KCNJ2-AS1	3.49651	0.970588	0.0160981	0.00105979
SIT1	3.48952	0.970388	0.0375623	0.386956
BLVRA	3.48952	0.970388	1.13568	0.14263
MNT	3.48952	0.970388	0.461479	0.0827961
CST3	3.48952	0.970388	25.2434	2.50344
KCND1	3.48952	0.970388	0.00804906	0.000706527
FAAH	3.48952	0.970388	0.0831736	0.00715358
BCL11A	3.48952	0.970388	0.28325	0.232403
TLR1	3.48258	0.970188	0.66079	0.0849598
TRIQK	3.48258	0.970188	0.352242	0.0296741
SAMHD1	3.48258	0.970188	6.51284	1.13923
CD19	3.48258	0.970188	0.0114987	0.0891107
WDR11-AS1	3.48258	0.970188	0.00153315	0.00022079
ZCCHC24	3.48258	0.970188	0.132618	0.00843416
TUBA1A	3.48258	0.970188	4.39134	0.913495
PPTC7	3.48258	0.970188	0.715983	0.157379
CTSS	3.48258	0.970188	47.8107	2.87256
CLDN4	3.48258	0.970188	0.000766577	0.000264947
ZNF106	3.47569	0.969988	2.96244	0.455136
DIRC2	3.47569	0.969988	0.161365	0.0231387
CTB-113D17.1	3.47569	0.969988	0.042545	0.004195
SSFA2	3.47569	0.969988	0.587198	0.0661485
ZNF853	3.47569	0.969988	0.0034496	0.0332067
SLC6A12	3.47569	0.969988	0.0367957	0.00145721
ZMIZ1	3.47569	0.969988	0.461479	0.0763932
PLB1	3.47569	0.969988	0.112304	0.0104654
TYK2	3.47569	0.969988	0.565351	0.111145
SCPEP1	3.46884	0.969788	2.08164	0.240351
DHRS4L2	3.46884	0.969788	0.803756	0.17407
LILRB1	3.46884	0.969788	1.33384	0.19796
LILRB5	3.46884	0.969788	0.0164814	0.000971474
TMEM158	3.46884	0.969788	0.00766577	0.000529895
BCL3	3.46884	0.969788	0.241855	0.0366952
C3	3.46884	0.969788	0.0183979	0.00441579
LRRC8D	3.46884	0.969788	0.386738	0.0764815
EPHB3	3.46203	0.969588	0.017248	0.00114811
RHOT1	3.46203	0.969588	0.594097	0.113044
SH3BP2	3.46203	0.969588	1.47489	0.266449
PSAP	3.46203	0.969588	16.4151	1.33781
MAP9	3.46203	0.969588	0.0111154	0.0865937
IL6R	3.46203	0.969588	1.59065	0.180738
SPECC1	3.46203	0.969588	0.677271	0.0846507
ACVR1B	3.46203	0.969588	0.174013	0.0249492
CARM1	3.46203	0.969588	0.121119	0.0301599
RGAG4	3.46203	0.969588	0.0295132	0.005034
ZSCAN31	3.45526	0.969388	0.00114987	0.00344432
CRYBG3_2	3.45526	0.969388	0.164814	0.0242427
CLEC4F	3.45526	0.969388	0.0149483	0.00662369
PLD3	3.45526	0.969388	1.07206	0.155524
RP11-342I1.2	3.45526	0.969388	0.0099655	0.00132474
GDPD3	3.45526	0.969388	0.0272135	0.00799258
PIWIL4	3.44854	0.969188	0.0356458	0.00357679
LGALS3	3.44854	0.969188	5.422	0.40952
INSR	3.44854	0.969188	0.389421	0.0242427
TRIM6	3.44854	0.969188	0.00536604	0.000927316
PLA2G4A	3.44854	0.969188	0.0854734	0.00485737
YWHAG	3.44854	0.969188	0.906478	0.15835
IRF5	3.44854	0.969188	0.590264	0.0420825
AQP10	3.44854	0.969188	0.00191644	0.00022079
USP32	3.44854	0.969188	0.477961	0.0675174
TPCN1	3.44854	0.969188	0.436949	0.0390356
PALM	3.44854	0.969188	0.00229973	0.00282611
PDK4	3.44186	0.968988	0.381755	0.024331
LRRC4	3.44186	0.968988	0.0218475	0.00821337
APP	3.44186	0.968988	0.788425	0.133534
PFKFB3	3.44186	0.968988	0.136834	0.0255233
JPH4	3.44186	0.968988	0.0229973	0.000618211
KLF4	3.44186	0.968988	2.55155	0.144882
RP11-38P22.2	3.44186	0.968988	0.014565	0.00264947
MICU1	3.44186	0.968988	0.708701	0.162015
SNX21	3.44186	0.968988	0.079724	0.00971474
ZNF205	3.44186	0.968988	0.0410119	0.00207542
GFI1B	3.43523	0.968788	0.00651591	0.00494569
LDHD	3.43523	0.968788	0.019931	0.00194295
RP1-45N11.1	3.43523	0.968788	0	0.001678
LINC00482	3.43523	0.968788	0.0475278	0.00163384
RP11-76E17.3	3.43523	0.968788	0.0375623	0.00322353
HIST2H2BE	3.43523	0.968788	0.117286	0.0197827
PTP4A1	3.43523	0.968788	0.515523	0.106553
HK1	3.43523	0.968788	0.917976	0.23598
COQ2	3.43523	0.968788	0.344576	0.0517089
RP11-42I10.1	3.43523	0.968788	0.0114987	0.000441579
IKZF2	3.43523	0.968788	0.0157148	0.130884
LINC00877	3.42863	0.968587	0.356075	0.0250375
SLC2A5	3.42863	0.968587	0.00651591	0.00644705
TLE2	3.42863	0.968587	0.00268302	0.0245518
SLC25A34	3.42863	0.968587	0.0137984	0.00238453
SLC15A3	3.42863	0.968587	0.804523	0.0487062
SOCS3	3.42863	0.968587	0.693752	0.0871677
RP11-326F20.5	3.42863	0.968587	0.0214642	0.00750684
NADK	3.42207	0.968387	1.05136	0.1353
DDC8	3.42207	0.968387	0.022614	0.00150137
RP11-109G23.3	3.42207	0.968387	0.0923726	0.0116577
ATP11A	3.42207	0.968387	0.763511	0.0906562
ETS1	3.42207	0.968387	0.253354	1.6954
SGK3	3.42207	0.968387	0.546953	0.07997
UBE2W	3.42207	0.968387	0.725565	0.163561
ANGPT1	3.42207	0.968387	0.0413952	0.00238453
ACAP3	3.41556	0.968187	0.221158	0.059834
LZTS1	3.41556	0.968187	0	0.000971474
FAM221B	3.41556	0.968187	0.00459946	0.00150137
RP11-764K9.1	3.41556	0.968187	0.0111154	0.000706527
LRRC58	3.41556	0.968187	0.763894	0.199461
CAMKK2	3.41556	0.968187	1.06823	0.110306
ATF6	3.41556	0.968187	0.691836	0.172083
AC093627.10	3.41556	0.968187	0.0666922	0.0126292
PLEKHO2	3.41556	0.968187	0.66079	0.103948
SMAD1	3.41556	0.968187	0.074358	0.00918484
UAP1L1	3.41556	0.968187	0.154465	0.0139539
SERPINE1	3.41556	0.968187	0.00651591	0.001678
RP4-647C14.3	3.41556	0.968187	0.0333461	0.00291442
GAS2L3	3.41556	0.968187	0.0206976	0.00211958
SMCO4	3.40908	0.967987	1.08471	0.102093
DPCD	3.40908	0.967987	0.0873898	0.0105096
LTB4R	3.40908	0.967987	0.619778	0.0640731
F5	3.40908	0.967987	0.357225	0.020136
NEAT1	3.40908	0.967987	44.1338	4.27789
TAOK1	3.40908	0.967987	1.40092	0.27899
ADPRH	3.40908	0.967987	0.152549	0.0150578
NAE1	3.40908	0.967987	0.150249	0.306942
KMO	3.40908	0.967987	0.0973553	0.0440696
NXF1	3.40908	0.967987	0.563051	0.110616
LINC00384	3.40265	0.967787	0	0.00317937
C12orf42	3.40265	0.967787	0.00421617	0.0379758
GOLGA8A	3.40265	0.967787	0.0333461	0.164223
RP11-701P16.2	3.40265	0.967787	0.0068992	0.000176632
LTA4H	3.40265	0.967787	3.69069	0.436236
MYO15B	3.40265	0.967787	0.349176	0.056213
S100A11	3.40265	0.967787	19.5849	3.19129
SEZ6L	3.40265	0.967787	0.0214642	0.00574053
SLC7A7	3.39625	0.967587	2.88885	0.151947
SSR1	3.39625	0.967587	1.70602	0.476155
IL15	3.39625	0.967587	0.327328	0.0468515
RASGRP4	3.39625	0.967587	0.523189	0.0270688
ME1	3.39625	0.967587	0.0387122	0.00317937
CARS2	3.39625	0.967587	0.934841	0.210898
RP11-447M12.2	3.39625	0.967587	0.00804906	0.000353263
SLC6A6	3.38989	0.967387	0.699502	0.0931732
MRC1	3.38989	0.967387	0.0034496	0.00110395
STARD8	3.38989	0.967387	0.0620928	0.00437163
SLC39A11	3.38989	0.967387	0.177463	0.0406694
LINC01001	3.38989	0.967387	0.0502108	0.004195
RP11-693J15.5	3.38989	0.967387	0.0272135	0.204495
RP11-799B12.4	3.38989	0.967387	0.00421617	0.000132474
PDXK	3.38989	0.967387	1.13223	0.167447
CSRNP1	3.38989	0.967387	0.241855	0.0401395
SLC2A3	3.38989	0.967387	2.40744	0.277223
AC008753.6	3.38989	0.967387	0.00766577	0.000441579
PLAUR	3.38356	0.967187	1.25182	0.0716241
DICER1	3.38356	0.967187	1.83327	0.311313
CELF4	3.38356	0.967187	0	0.00370926
USP53	3.38356	0.967187	0.0333461	0.142453
RP11-449P15.2	3.38356	0.967187	0.054427	0.00874327
GPR34	3.38356	0.967187	0.165964	0.00865495
S100Z	3.38356	0.967187	0.385588	0.030204
RAB1A	3.38356	0.967187	0.846685	0.204539
ST14	3.38356	0.967187	0.217325	0.0253466
RP11-802E16.3	3.38356	0.967187	0.131085	0.0163384
TKTL1	3.38356	0.967187	0.00229973	0.0372251
PRKCD	3.38356	0.967187	1.312	0.131988
FNIP2	3.37728	0.966987	0.424684	0.0876976
SNX10	3.37728	0.966987	2.12227	0.263799
LYVE1	3.37728	0.966987	0.0034496	8.83158e-05
C2CD2	3.37728	0.966987	0.0908394	0.0174424
TAL1	3.37728	0.966987	0.00229973	0.000927316
RASAL2	3.37728	0.966987	0.0268302	0.00132474
CMIP	3.37103	0.966787	1.00038	0.17672
DHX57	3.37103	0.966787	0.522806	0.0913186
FAM110A	3.37103	0.966787	0.476428	0.150755
IDO1	3.37103	0.966787	0.00459946	0.00852248
DENND5A	3.37103	0.966787	0.525489	0.0697253
RP11-212I21.4	3.37103	0.966787	0.0954389	0.00803674
RASSF3	3.37103	0.966787	1.26639	0.268878
NAGK	3.37103	0.966787	3.18436	0.376579
RPN1	3.37103	0.966787	0.934458	0.213018
IFFO1	3.37103	0.966787	0.299348	0.0602755
MTMR3	3.37103	0.966787	0.410885	0.0711384
AC092171.2	3.36481	0.966587	0.00958221	0.000353263
CXCR3	3.36481	0.966587	0.0157148	0.162015
RPGRIP1L	3.36481	0.966587	0.00613262	0.0172216
FAM105A	3.36481	0.966587	0.97202	0.174954
LBH	3.36481	0.966587	0.111154	0.905679
ATF3	3.36481	0.966587	0.131085	0.0101122
OLIG1	3.36481	0.966587	0.31238	0.014528
TLR6	3.36481	0.966587	0.498275	0.049501
FAM49A	3.36481	0.966587	1.2775	0.152654
CCDC81	3.35864	0.966387	0.00191644	0.001678
RP11-390B4.5	3.35864	0.966387	0.00574933	0.00909653
MGAT1	3.35864	0.966387	1.66271	0.385013
CLCN7	3.35864	0.966387	0.418551	0.0764373
PSRC1	3.35864	0.966387	0.0697585	0.00357679
SLC8A1	3.35864	0.966387	1.07436	0.0636757
CACNB4	3.35864	0.966387	0.0417785	0.00269363
PTPRCAP	3.35864	0.966387	0.39747	3.90811
SLC37A2	3.35864	0.966387	0.0655424	0.00498984
CLEC12A	3.3525	0.966186	3.51706	0.171465
CD1A	3.3525	0.966186	0.0272135	0.00684448
RALB	3.3525	0.966186	0.766577	0.137552
NKIRAS2	3.3525	0.966186	0.48601	0.100283
DGKG	3.3525	0.966186	0.193944	0.0108628
HSPA6	3.3525	0.966186	0.43005	0.0386823
PRR16	3.34639	0.965986	0.00459946	0.000397421
PDE5A	3.34639	0.965986	0.00459946	0.004195
PPP1R9B	3.34639	0.965986	0.771177	0.149077
STS	3.34639	0.965986	0.0739747	0.0089199
RXRA	3.34639	0.965986	2.13377	0.1455
LA16c-431H6.6	3.34639	0.965986	0.0111154	0.0186346
ARHGAP44	3.34032	0.965786	0.00536604	0.00989137
RNF138	3.34032	0.965786	0.42775	0.111984
CTB-55O6.10	3.34032	0.965786	0.00766577	0.000927316
ADAMTSL4	3.34032	0.965786	0.234956	0.0107745
SPAG16	3.34032	0.965786	0.0137984	0.0751126
MKL1	3.34032	0.965786	0.364891	0.0852248
SH3BP4	3.34032	0.965786	0.0187811	0.00591716
S1PR5	3.34032	0.965786	0.0256803	0.212753
PTGS1	3.33428	0.965586	0.161365	0.0141305
TMEM219	3.33428	0.965586	1.68455	0.490639
EIF4EBP1	3.33428	0.965586	0.940207	0.10673
CLEC7A	3.33428	0.965586	3.35531	0.168639
LINC00664	3.33428	0.965586	0.00268302	0.000485737
ALDH3B1	3.33428	0.965586	0.620161	0.0405811
NAPRT1	3.33428	0.965586	0.955922	0.173894
ADORA2B	3.33428	0.965586	0.0222307	0.00194295
IRF2BP2	3.33428	0.965586	1.58107	0.294842
SLC16A3	3.33428	0.965586	1.22039	0.143027
TNFRSF4	3.33428	0.965586	0.0130318	0.102314
ITSN1	3.32827	0.965386	0.164431	0.0127175
CARD9	3.32827	0.965386	0.376773	0.0306014
LACC1	3.32827	0.965386	0.135684	0.0196503
RREB1	3.32827	0.965386	0.673821	0.134726
FGD4	3.32827	0.965386	0.938674	0.0607171
MAFG	3.32827	0.965386	0.40322	0.0634549
NUPL1	3.32827	0.965386	0.559601	0.116268
ATP6V0D1	3.32827	0.965386	2.3258	0.362316
HLA-DRA	3.32827	0.965386	28.8957	9.55339
RAB24	3.32827	0.965386	0.442698	0.101431
GFRA2	3.32827	0.965386	0.0387122	0.00463658
TBXAS1	3.3223	0.965186	1.60023	0.143027
ASAP1	3.3223	0.965186	1.12227	0.197695
ICAM4	3.3223	0.965186	0.0724415	0.037755
COBLL1	3.3223	0.965186	0.0141817	0.133843
RP11-321E2.3	3.3223	0.965186	0.00306631	0.00022079
TTC21A	3.3223	0.965186	0.0609429	0.0182814
FAM71A	3.3223	0.965186	0.00268302	8.83158e-05
H2AFY	3.3223	0.965186	4.10425	0.689084
PTPLAD2	3.31637	0.964986	1.22001	0.246401
NMNAT1	3.31637	0.964986	0.177463	0.0415084
SCARB2	3.31637	0.964986	0.626677	0.0832818
AC024257.1	3.31637	0.964986	0.0068992	0.000927316
AF064858.8	3.31046	0.964786	0.00229973	0.000485737
OAS3	3.31046	0.964786	0.309314	0.0535194
ACSL4	3.31046	0.964786	0.875431	0.127131
SLC7A11	3.31046	0.964786	0.00153315	0.00379758
C9orf72	3.31046	0.964786	1.07551	0.115208
ADIRF	3.31046	0.964786	0.000383289	0.00141305
SLC16A6	3.31046	0.964786	0.380222	0.0390797
RP11-290F24.6	3.31046	0.964786	0.0130318	0.00313521
PRKACA	3.31046	0.964786	1.01265	0.145854
TYMP	3.30459	0.964586	11.55	0.807913
SH2B3	3.30459	0.964586	0.996934	0.126424
ITGA9	3.30459	0.964586	0.00536604	0.000485737
FSCN1	3.30459	0.964586	0.0456113	0.00631458
SIN3B	3.30459	0.964586	0.378689	0.0899938
WDR76	3.30459	0.964586	0.0164814	0.0621302
RP11-863P13.3	3.29875	0.964386	0.00114987	0.001678
JDP2	3.29875	0.964386	0.540437	0.036077
RP5-1028K7.2	3.29875	0.964386	0.00459946	0.0540934
SLC26A8	3.29875	0.964386	0.00536604	0.00022079
SLFN11	3.29875	0.964386	0.54197	0.0782037
GMPR	3.29294	0.964186	0.0237639	0.00437163
ATP6AP1	3.29294	0.964186	1.00882	0.219376
KLHL8	3.29294	0.964186	0.625527	0.088095
RP3-508I15.9	3.29294	0.964186	0	0.000927316
CYP46A1	3.29294	0.964186	0.000383289	0.00834585
UNC5B	3.29294	0.964186	0.0111154	0.000750684
KLHL18	3.29294	0.964186	0.435799	0.0778504
LILRA2	3.29294	0.964186	1.16328	0.0609379
C5orf63	3.29294	0.964186	0.00881564	0.0538285
ASNS	3.29294	0.964186	0.0210809	0.0615561
RP11-160H22.3	3.29294	0.964186	0.0099655	0.000574053
RP11-801F7.1	3.29294	0.964186	0.00229973	0.000132474
CTBS	3.29294	0.964186	0.907627	0.199638
NOTCH2	3.28716	0.963986	1.78612	0.211649
GNS	3.28716	0.963986	1.54427	0.138214
FAM214B	3.28716	0.963986	0.467995	0.0569195
CD74	3.28716	0.963986	21.586	8.97417
SLC25A38	3.28716	0.963986	0.0678421	0.15941
RP11-46D6.1	3.28716	0.963986	0.0141817	0.00145721
BRI3	3.28716	0.963986	9.09966	0.890621
STAT6	3.28141	0.963786	1.21502	0.266405
AC004069.2	3.28141	0.963786	0.0394787	0.002517
PDSS1	3.28141	0.963786	0.091606	0.0192528
RP11-390P2.4	3.28141	0.963786	0.0429283	0.00348847
TM6SF1	3.28141	0.963786	0.277501	0.0190762
FEM1B	3.28141	0.963786	0.500958	0.112514
IFI6	3.28141	0.963786	1.0092	0.268613
IFNGR2	3.28141	0.963786	1.91759	0.235582
RP1-261D10.2	3.28141	0.963786	0.00421617	0.000485737
COL4A3BP	3.27569	0.963585	1.39939	0.281727
TNFSF10	3.27569	0.963585	3.9724	0.628323
ZNF829	3.27569	0.963585	0.017248	0.0409785
SNX33	3.27569	0.963585	0.0444615	0.00397421
CPED1	3.27569	0.963585	0.214642	0.0185022
MPP1	3.27569	0.963585	0.790724	0.0656186
PDPR	3.27	0.963385	0.288616	0.0706085
STK17A	3.27	0.963385	0.268302	1.21659
DUSP18	3.27	0.963385	0.300882	0.0613353
SEPN1	3.26435	0.963185	0.190111	0.0370485
KCNMB1	3.26435	0.963185	0.268685	0.019562
DRAM1	3.26435	0.963185	0.253354	0.022918
FAM106A	3.26435	0.963185	0.0287466	0.00428332
BCL6	3.26435	0.963185	0.607512	0.0598781
RP11-430H10.1	3.25872	0.962985	0.000766577	0.0115252
FAM159A	3.25872	0.962985	0.0180146	0.146119
SLC35A1	3.25872	0.962985	0.463396	0.0971474
RP2	3.25872	0.962985	0.724032	0.0822662
NBPF9	3.25872	0.962985	0.628977	0.134947
RP11-24F11.2	3.25872	0.962985	0.00613262	0.000662369
TMEM255B	3.25872	0.962985	0.0321962	0.00185463
KCNC3	3.25872	0.962985	0.109621	0.0119668
TRAF5	3.25312	0.962785	0.0820238	0.328756
FAM228A	3.25312	0.962785	0.00306631	0.000441579
XXbac-B135H6.15	3.25312	0.962785	0.146416	0.00962642
EXT1	3.25312	0.962785	0.182445	0.0254791
CMTM2	3.25312	0.962785	0.142583	0.00189879
RP11-305K5.1	3.25312	0.962785	0.0134151	0.00684448
VPS37C	3.25312	0.962785	0.164048	0.0166917
CARD6	3.25312	0.962785	0.265619	0.0315287
CORO1C	3.25312	0.962785	0.875048	0.110881
C16orf72	3.25312	0.962785	0.344576	0.0935706
ANKS1B	3.25312	0.962785	0.00114987	0.00582884
C12orf57	3.25312	0.962785	0.481411	1.73889
RP11-346C20.3	3.25312	0.962785	0.025297	0.00176632
HEATR5A	3.24755	0.962585	0.193944	0.0319262
ADAP2	3.24755	0.962585	0.925259	0.061512
CHRNA7	3.24755	0.962585	0.0134151	0.000662369
PRSS23	3.24755	0.962585	0.0203143	0.218891
CCDC152	3.24755	0.962585	0.0214642	0.0963084
TK2	3.24201	0.962385	0.463779	0.0688422
C10orf54	3.24201	0.962385	4.47988	0.639981
ACP2	3.24201	0.962385	0.132235	0.0427449
FKBP15	3.24201	0.962385	1.1192	0.158748
ECHDC3	3.24201	0.962385	0.0785742	0.005873
DDX60L	3.24201	0.962385	0.772327	0.181975
RHOU	3.24201	0.962385	0.297049	0.0389914
P2RY13	3.24201	0.962385	1.75853	0.0904354
NHSL1	3.24201	0.962385	0.0306631	0.00331184
RP11-573G6.6	3.24201	0.962385	0.000766577	0.00101563
UBE2R2	3.24201	0.962385	1.98927	0.44361
KLRK1	3.24201	0.962385	0.0126485	0.116047
CARD16	3.24201	0.962385	4.03411	0.939106
LINC00671	3.2365	0.962185	0.00613262	0.000264947
ITPRIPL2	3.2365	0.962185	0.748563	0.0482204
RPUSD2	3.2365	0.962185	0.0268302	0.0618211
ARRB2	3.2365	0.962185	3.15676	0.578336
RLTPR	3.2365	0.962185	0.0141817	0.0692396
MXD3	3.2365	0.962185	0.102338	0.0292325
CACUL1	3.2365	0.962185	0.651591	0.164444
NCKAP5L	3.2365	0.962185	0.317746	0.0440254
MCTP1	3.2365	0.962185	0.780759	0.0538285
PDGFC	3.2365	0.962185	0.139517	0.00759516
FGFRL1	3.2365	0.962185	0.0298965	0.0207542
PPM1H	3.2365	0.962185	0.0241472	0.0013689
MTMR11	3.2365	0.962185	0.51284	0.0341341
LMOD3	3.23101	0.961985	0.034496	0.0777621
PLD1	3.23101	0.961985	0.0820238	0.00618211
SHCBP1	3.23101	0.961985	0.0183979	0.00812506
ALOX5	3.23101	0.961985	1.12649	0.120419
SLC43A3	3.23101	0.961985	0.437716	0.0418175
FNTB	3.23101	0.961985	0.0847068	0.0148812
MAPK14	3.23101	0.961985	1.00153	0.201448
CEBPA-AS1	3.23101	0.961985	0.0295132	0.00300274
MAB21L3	3.23101	0.961985	0.00306631	0.00114811
RP11-38L15.3	3.23101	0.961985	0.0099655	0.00101563
RP11-277L2.4	3.22555	0.961785	0.00191644	0.0148371
RP11-245G13.2	3.22555	0.961785	0.0118819	0.000353263
ARID3A	3.22555	0.961785	0.906094	0.124879
IMPDH1	3.22555	0.961785	0.963204	0.151638
PHACTR1	3.22555	0.961785	0.287466	0.0759958
KIF1B	3.22555	0.961785	0.444998	0.0743178
SLC22A18	3.22555	0.961785	0.273668	0.0505166
PLA2G15	3.22555	0.961785	0.139517	0.0234037
VAMP3	3.22555	0.961785	0.79609	0.151903
FRMPD3	3.22012	0.961585	0.000383289	0.00675616
RNF13	3.22012	0.961585	1.62438	0.330478
ARID1A	3.22012	0.961585	1.65926	0.413848
RP11-366L5.1	3.22012	0.961585	0.0333461	0.00189879
CMSS1	3.22012	0.961585	0.0636259	0.129515
GADD45G	3.22012	0.961585	0.0379456	0.00494569
ARHGAP26	3.22012	0.961585	1.28632	0.179281
CDC42BPB	3.22012	0.961585	0.171713	0.0230946
FBXL13	3.21472	0.961385	0.00421617	0.0173099
ENKUR	3.21472	0.961385	0.00383289	0.000927316
BEND7	3.21472	0.961385	0.00268302	0.000618211
STRN4	3.21472	0.961385	0.281334	0.0540934
FAM110B	3.21472	0.961385	0.0375623	0.00406253
THEM5	3.21472	0.961385	0.000383289	0
ARSD	3.21472	0.961385	0.419701	0.034399
FAM127C	3.21472	0.961385	0.00766577	0.000706527
MAP3K11	3.21472	0.961385	0.935607	0.156584
DYNLT1	3.20935	0.961184	1.9609	0.417734
NPTN	3.20935	0.961184	0.792641	0.165504
JUN	3.20935	0.961184	5.43158	0.494834
SRGAP2	3.20935	0.961184	0.524722	0.0672083
AC090186.1	3.20935	0.961184	0.0574933	0.143425
RNF135	3.20935	0.961184	0.502108	0.0778062
TFCP2	3.20935	0.961184	0.380222	0.101033
OXCT1	3.204	0.960984	0.0367957	0.123421
CPSF2	3.204	0.960984	0.645075	0.164841
RP11-977G19.11	3.204	0.960984	0.0387122	0.0433631
CTD-2012K14.6	3.204	0.960984	0.00306631	0.00989137
PLCB2	3.204	0.960984	0.876198	0.143602
UBR4	3.204	0.960984	0.94404	0.225779
AC007228.9	3.204	0.960984	0.00191644	8.83158e-05
EPN1	3.204	0.960984	0.497509	0.125408
RBMS2	3.204	0.960984	0.0402453	0.00326769
TMED7	3.204	0.960984	0.551936	0.142718
RIN2	3.19867	0.960784	0.435416	0.0209308
CEP170	3.19867	0.960784	0.803756	0.13976
KCNK13	3.19867	0.960784	0.017248	0.00128058
FAM212A	3.19867	0.960784	0.0111154	0.024331
RGS18	3.19867	0.960784	1.79992	0.126468
AKAP10	3.19867	0.960784	0.567267	0.149077
ARHGAP27	3.19867	0.960784	0.727482	0.127175
BCL2A1	3.19867	0.960784	0.656957	0.245076
TMOD2	3.19867	0.960784	0.351859	0.0558156
PPARGC1B	3.19867	0.960784	0.181296	0.0306897
RP3-399L15.3	3.19867	0.960784	0.019931	0.00110395
TMEM213	3.19867	0.960784	0	0.00101563
WSB1	3.19338	0.960584	2.89345	0.771527
ELF3	3.19338	0.960584	0.0387122	0.003356
MMGT1	3.19338	0.960584	0.387888	0.0963084
TSPAN13	3.19338	0.960584	0.0126485	0.137949
OSBPL11	3.19338	0.960584	0.890379	0.134373
ITGAV	3.19338	0.960584	0.157148	0.0288351
KIAA1432	3.19338	0.960584	0.319279	0.0597898
ATP6AP2	3.19338	0.960584	2.78421	0.666299
LAMTOR1	3.19338	0.960584	2.8739	0.643999
PYCARD	3.1881	0.960384	4.62438	0.864038
CLEC1A	3.1881	0.960384	0.0203143	0.00101563
CARD11	3.1881	0.960384	0.0160981	0.162501
CPPED1	3.1881	0.960384	1.8992	0.146383
RP1-266L20.2	3.1881	0.960384	0.00459946	0.000176632
GNA11	3.1881	0.960384	0.0452281	0.00551974
HSD3B7	3.1881	0.960384	0.0103488	0.00189879
LINC01023	3.1881	0.960384	0.0157148	0.00432748
GIMAP8	3.1881	0.960384	1.19433	0.181136
C1orf21	3.1881	0.960384	0.0341127	0.254879
KSR1	3.1881	0.960384	0.260636	0.0323677
ABCC6	3.1881	0.960384	0.0548103	0.00141305
RNASE1	3.1881	0.960384	0.0237639	0.00119226
IFIT1	3.1881	0.960384	0.229973	0.0589067
LINC01057	3.18286	0.960184	0.00268302	0.000706527
CCDC64	3.18286	0.960184	0.0114987	0.0716683
GAMT	3.18286	0.960184	0.0210809	0.0843416
HEBP2	3.18286	0.960184	1.78229	0.480615
ZNF80	3.18286	0.960184	0.000766577	0.0154994
FAM91A1	3.18286	0.960184	0.728248	0.137066
LACTB	3.18286	0.960184	1.26562	0.166078
IFNGR1	3.18286	0.960184	2.14067	0.360947
RP11-702H23.6	3.18286	0.960184	0.0203143	0.00145721
SLC25A37	3.17764	0.959984	0.825987	0.1935
ZNF775	3.17764	0.959984	0.0816405	0.139539
CAPG	3.17764	0.959984	2.38022	0.260576
FUT4	3.17764	0.959984	0.180529	0.0241544
ITPK1	3.17764	0.959984	0.433499	0.0891548
RHOG	3.17764	0.959984	2.57187	0.66153
BACE2	3.17244	0.959784	0.00459946	0.0394772
RHOQ	3.17244	0.959784	1.35378	0.214078
CLPB	3.17244	0.959784	0.0873898	0.0163384
KLHL2	3.17244	0.959784	0.268685	0.0580235
OAS1	3.17244	0.959784	0.918743	0.215756
ENHO	3.17244	0.959784	0.0191644	0.0298507
MYBPC3	3.17244	0.959784	0.0130318	0.00101563
CLDN9	3.17244	0.959784	0.0034496	0.000264947
TMEM88	3.16727	0.959584	0.0210809	0.00123642
C11orf80	3.16727	0.959584	0.00843235	0.0410669
GPC4	3.16727	0.959584	0.0068992	0.000529895
MIB1	3.16727	0.959584	0.481027	0.103065
CTNNA1	3.16727	0.959584	1.00805	0.101961
ZBTB7B	3.16727	0.959584	0.655807	0.133622
PLAGL1	3.16727	0.959584	0.317746	0.0306014
PUM1	3.16212	0.959384	1.23151	0.336174
RP4-761J14.10	3.16212	0.959384	0.0114987	0.00198711
SCN3A	3.16212	0.959384	0.00383289	0.0197386
OTOA	3.16212	0.959384	0.019931	0.00185463
COL7A1	3.16212	0.959384	0.00383289	0.000264947
LPAR3	3.16212	0.959384	0	0.000618211
MSRB2	3.16212	0.959384	0.602146	0.0988254
FAM45A	3.16212	0.959384	1.25834	0.205908
MATN1-AS1	3.16212	0.959384	0.00459946	0.0210192
LRRFIP1	3.16212	0.959384	6.5573	1.75236
LY9	3.157	0.959184	0.0367957	0.271527
FLII	3.157	0.959184	1.06478	0.246269
ORMDL3	3.157	0.959184	0.062476	0.179104
SNAP23	3.157	0.959184	1.1008	0.300936
MLLT3	3.157	0.959184	0.0605596	0.191292
XXcos-LUCA11.4	3.157	0.959184	0.00881564	0.045306
PSEN1	3.157	0.959184	0.830586	0.142586
USP27X-AS1	3.157	0.959184	0.00613262	0.00225205
PPP1R3G	3.157	0.959184	0.0141817	0.00145721
TACC1	3.1519	0.958984	1.68647	0.418661
SLC25A29	3.1519	0.958984	0.170947	0.024331
PIAS1	3.1519	0.958984	0.898428	0.244414
RP11-520A21.1	3.1519	0.958984	0.00229973	0.000132474
UPB1	3.1519	0.958984	0.0034496	0.00225205
PLD4	3.1519	0.958984	0.141433	0.159278
AC005498.3	3.1519	0.958984	0.00153315	0.00273779
CUEDC1	3.14683	0.958784	0.134534	0.0135123
RP11-386G11.5	3.14683	0.958784	0.031813	0.00370926
OAZ1	3.14683	0.958784	20.7152	5.41442
NDN	3.14683	0.958784	0.0137984	0.00366511
HSPA1A	3.14683	0.958784	2.17248	0.353881
ACTA2-AS1	3.14683	0.958784	0	0.00154553
TM9SF2	3.14683	0.958784	1.30318	0.303806
AP000476.1	3.14683	0.958784	0.00613262	0.0202685
PLVAP	3.14683	0.958784	0.00383289	0.00185463
CTA-14H9.5	3.14683	0.958784	0.0459946	0.00821337
ATPAF2	3.14683	0.958784	0.285167	0.0729047
UBE4B	3.14683	0.958784	0.328862	0.0932615
ROGDI	3.14683	0.958784	0.595247	0.0673408
AC007292.3	3.14178	0.958583	0.0122652	0.00529895
WDR17	3.14178	0.958583	0.0206976	0.00264947
AP1B1	3.14178	0.958583	0.601763	0.128764
HAMP	3.14178	0.958583	0.00268302	0.00198711
LINC00657	3.14178	0.958583	1.54235	0.350923
FUOM	3.14178	0.958583	0.556535	0.114148
IFI44	3.14178	0.958583	0.410885	0.0891548
NAGA	3.14178	0.958583	0.852817	0.0829286
RPP25	3.14178	0.958583	0.0732081	0.0216374
IDH1-AS1	3.14178	0.958583	0.00843235	0.00415084
TRIM8	3.14178	0.958583	0.676121	0.140864
LINC00984	3.14178	0.958583	0.17248	0.0174865
SMIM5	3.14178	0.958583	0.00766577	0.012585
LEPROT	3.13675	0.958383	1.28018	0.262166
DAPK1	3.13675	0.958383	0.423534	0.0353263
DISC1	3.13675	0.958383	0.205826	0.0333834
HEATR3	3.13675	0.958383	0.25757	0.0495893
RP11-398K22.12	3.13675	0.958383	0.00536604	0.0260532
SHKBP1	3.13675	0.958383	1.1261	0.268392
HRH2	3.13675	0.958383	0.728248	0.0823987
PTTG1IP	3.13675	0.958383	1.18398	0.225161
ETS2	3.13675	0.958383	0.594481	0.0757308
TBL1X	3.13675	0.958383	0.935607	0.158129
LFNG	3.13675	0.958383	1.21694	0.344432
THEMIS2	3.13174	0.958183	2.34266	0.342445
PLEKHB2	3.13174	0.958183	1.15983	0.256646
APOBR	3.13174	0.958183	0.887313	0.117813
APCDD1	3.13174	0.958183	0.0237639	0.00141305
PLK2	3.13174	0.958183	0.0402453	0.00693279
CTB-55O6.12	3.13174	0.958183	0.11192	0.0171333
UBXN11	3.13174	0.958183	0.736681	0.10068
GM2A	3.13174	0.958183	0.559985	0.0514881
HSPBAP1	3.13174	0.958183	0.308931	0.0758191
CDK14	3.13174	0.958183	0.0429283	0.0442462
KBTBD11	3.12676	0.957983	0.229207	0.0132032
CTNNB1	3.12676	0.957983	0.957838	0.278195
CBL	3.12676	0.957983	1.05213	0.25956
EVI2A	3.12676	0.957983	2.20506	0.356884
EFCAB2	3.12676	0.957983	0.135301	0.0224322
MAML3	3.12676	0.957983	0.323496	0.0280844
NEK4	3.12676	0.957983	0.165197	0.0316612
USP15	3.12676	0.957983	3.16941	0.71814
ERI2	3.1218	0.957783	0.0578766	0.0080809
MYO6	3.1218	0.957783	0.0068992	0.0498101
CNTLN	3.1218	0.957783	0.359141	0.0230504
SIGLEC9	3.1218	0.957783	0.392871	0.0301157
RP5-892K4.1	3.1218	0.957783	0.0107321	0.00600548
TSPAN33	3.11686	0.957583	0.0992718	0.0773205
RP11-76E17.4	3.11686	0.957583	0.00421617	0.000132474
MOB3B	3.11686	0.957583	0.0843235	0.0304248
MAN2C1	3.11686	0.957583	0.438865	0.106111
LAMC1	3.11686	0.957583	0.0183979	0.0101122
MBOAT1	3.11686	0.957583	0.376006	0.0599664
TRIT1	3.11686	0.957583	0.181296	0.0410669
CRK	3.11686	0.957583	0.663473	0.152345
SOCS1	3.11686	0.957583	0.0160981	0.103197
MSRA	3.11686	0.957583	0.308164	0.0949395
GYPB	3.11195	0.957383	0	0.000264947
S100A6	3.11195	0.957383	44.7344	6.56315
PAK1	3.11195	0.957383	1.06976	0.130442
RAC1	3.11195	0.957383	5.59333	1.12188
ZYX	3.11195	0.957383	1.88846	0.290515
RASSF4	3.11195	0.957383	1.17861	0.0930849
WNT5B	3.11195	0.957383	0.0187811	0.00128058
CAB39	3.10706	0.957183	0.986202	0.282213
CPEB2	3.10706	0.957183	0.184745	0.0325002
PPM1D	3.10218	0.956983	0.181679	0.0387706
KIAA0930	3.10218	0.956983	1.48026	0.147443
IGSF6	3.10218	0.956983	3.5596	0.234611
MTMR6	3.10218	0.956983	0.531621	0.12978
SLC2A9	3.10218	0.956983	0.088923	0.00468074
SHC2	3.10218	0.956983	0	0.000794842
DNAJC13	3.10218	0.956983	0.530855	0.113662
IL10RB	3.10218	0.956983	1.05404	0.241235
EPS8	3.10218	0.956983	0.105788	0.0240661
OSBPL1A	3.10218	0.956983	0.237256	0.0186788
C1orf54	3.09734	0.956783	0.119586	0.0212841
RP11-1275H24.2	3.09734	0.956783	0.00613262	0.000397421
MICAL1	3.09734	0.956783	0.33921	0.0970149
C4orf48	3.09734	0.956783	1.59448	0.331405
SH3TC1	3.09251	0.956583	0.458413	0.0610262
POLE4	3.09251	0.956583	1.50402	0.426874
GPR20	3.09251	0.956583	0.00919893	0.00843416
ANXA9	3.09251	0.956583	0.00306631	0.000176632
SPIDR	3.0877	0.956383	0.415868	0.081383
LINC01136	3.0877	0.956383	0.0149483	0.00357679
RYBP	3.0877	0.956383	0.780376	0.225559
KCNMA1	3.0877	0.956383	0.0287466	0.0118343
CDH23	3.0877	0.956383	0.153699	0.0351497
F11R	3.08291	0.956182	0.243772	0.0364303
EDN1	3.08291	0.956182	0.00421617	0.00273779
STX10	3.08291	0.956182	1.18743	0.295107
GPM6B	3.08291	0.956182	0.0176313	0.123598
SAT2	3.08291	0.956182	1.39517	0.304292
KDM7A	3.08291	0.956182	0.819471	0.128632
KLF7	3.08291	0.956182	0.554619	0.112735
NANS	3.08291	0.956182	0.620928	0.134549
ANO10	3.08291	0.956182	0.140284	0.026848
CCDC147	3.08291	0.956182	0.00153315	0.00022079
CAPZA2	3.08291	0.956182	2.40552	0.520798
RAPGEF2	3.08291	0.956182	0.289383	0.0482204
FOSL2	3.08291	0.956182	0.812189	0.0884924
PANX2	3.08291	0.956182	0.00958221	0.00105979
THBD	3.07815	0.955982	0.151782	0.0119226
MARCKS	3.07815	0.955982	3.61403	0.37967
PDPK1	3.07815	0.955982	0.706018	0.189835
RP11-446E9.2	3.07815	0.955982	0.0233806	0.00317937
RP11-493L12.4	3.07815	0.955982	0.000766577	0.00600548
CTNND1	3.07815	0.955982	0.464546	0.0421266
AC139100.2	3.07341	0.955782	0.00881564	0.00189879
PIK3AP1	3.07341	0.955782	1.21426	0.23492
DOCK2	3.07341	0.955782	1.8233	0.489402
BACH1-IT2	3.07341	0.955782	0.0114987	0.000750684
C9orf38	3.07341	0.955782	0.0222307	0.0748477
ATP13A3	3.07341	0.955782	0.425834	0.0887132
DHRS4	3.07341	0.955782	0.256037	0.058995
MYLK4	3.06868	0.955582	0.00421617	0.00163384
BTBD3	3.06868	0.955582	0.0628593	0.0080809
TESPA1	3.06868	0.955582	0.0475278	0.272013
TMEM30A	3.06868	0.955582	0.82522	0.194781
CATSPERB	3.06868	0.955582	0	0.00273779
AGPAT2	3.06868	0.955582	0.669989	0.113839
CALM2	3.06398	0.955382	8.84707	2.36558
TRIB2	3.06398	0.955382	0.0260636	0.180606
TMEM55A	3.06398	0.955382	0.510157	0.0840325
PTPLAD1	3.06398	0.955382	0.0988885	0.153051
FCER2	3.06398	0.955382	0.079724	0.216197
LNX1	3.05929	0.955182	0.00574933	0.0311313
TM9SF4	3.05929	0.955182	0.485243	0.108319
MYL4	3.05929	0.955182	0.00153315	0.000662369
CHN1	3.05929	0.955182	0.00229973	0.0147929
UBXN10-AS1	3.05929	0.955182	0.00574933	0.0173982
RP11-514O12.4	3.05929	0.955182	0.0306631	0.00790427
RNASE4	3.05929	0.955182	0.0337294	0.00269363
ZNRF1	3.05463	0.954982	0.166347	0.0274662
P4HA2	3.05463	0.954982	0.00843235	0.000662369
PDGFD	3.05463	0.954982	0.0103488	0.0766581
PDCD6IP	3.05463	0.954982	1.27367	0.359931
RFWD2	3.05463	0.954982	0.491376	0.120419
PNMA5	3.05463	0.954982	0.0183979	0.00450411
HBD	3.05463	0.954982	0.000766577	0.00529895
NT5DC2	3.04999	0.954782	0.062476	0.0151903
TTLL12	3.04999	0.954782	0.151782	0.0340016
ISL2	3.04999	0.954782	0.00958221	0.0030469
PLCB3	3.04999	0.954782	0.123036	0.0144838
FILIP1L	3.04536	0.954582	0.0295132	0.0124084
C1orf53	3.04536	0.954582	0.0341127	0.00459242
TRPM2	3.04536	0.954582	0.142967	0.0115252
RAB39B	3.04536	0.954582	0.0157148	0.0608054
GALK1	3.04076	0.954382	0.532771	0.106465
PQLC2	3.04076	0.954382	0.0843235	0.0182814
RPRM	3.04076	0.954382	0	0.000441579
CFP	3.04076	0.954382	3.89613	0.272101
KAZALD1	3.03617	0.954182	0.00421617	0.000441579
KCNH3	3.03617	0.954182	0.0463779	0.00565221
BRSK1	3.03617	0.954182	0.0325795	0.00437163
CSGALNACT2	3.03617	0.954182	1.00077	0.215093
MALAT1	3.0316	0.953982	294.073	372.245
FAM131A	3.0316	0.953982	0.114987	0.0254791
TMEM156	3.0316	0.953982	0.0321962	0.229754
CENPW	3.0316	0.953982	0.114987	0.025435
ASB9	3.0316	0.953982	0.00766577	0.00189879
IFI44L	3.02705	0.953782	0.473361	0.078292
CDKN1A	3.02705	0.953782	0.190111	0.0230946
PTK6	3.02705	0.953782	0.0210809	0.00300274
CAT	3.02705	0.953782	1.64891	0.335909
MROH1	3.02705	0.953782	0.205059	0.0568312
RNPEP	3.02705	0.953782	0.968187	0.14263
RP11-295P9.12	3.02705	0.953782	0.00153315	0.00154553
CD86	3.02705	0.953782	1.1514	0.108319
GNB2	3.02705	0.953782	2.52664	0.651506
BEX5	3.02705	0.953782	0.00766577	0.0548883
EVI2B	3.02253	0.953581	6.74473	1.43319
KIAA0319L	3.02253	0.953581	0.855117	0.125099
NAP1L2	3.02253	0.953581	0.00268302	0.019297
CTD-2331H12.7	3.02253	0.953581	0.00191644	0.000441579
NABP1	3.02253	0.953581	1.41587	0.28398
SLC9B2	3.02253	0.953581	0.0068992	0.0287468
CTSD	3.02253	0.953581	5.23879	0.683432
NCF4	3.02253	0.953581	0.962438	0.124349
PTCH2	3.02253	0.953581	0.0808739	0.0135123
ANKEF1	3.01801	0.953381	0.00306631	0.0142188
IL18	3.01801	0.953381	0.362208	0.0586859
DENND3	3.01801	0.953381	0.51514	0.0873443
SGSH	3.01801	0.953381	0.163281	0.0404486
ETNK2	3.01801	0.953381	0	0.00384174
TMEM167B	3.01801	0.953381	0.509774	0.149607
MFSD7	3.01801	0.953381	0.134918	0.0130707
RP11-166P13.4	3.01801	0.953381	0.0256803	0.0327652
MID2	3.01352	0.953181	0	0.00410669
ACTR2	3.01352	0.953181	6.41932	1.44595
TMEM177	3.01352	0.953181	0.0160981	0.0344432
GABARAP	3.01352	0.953181	2.35684	0.461141
AC004775.5	3.01352	0.953181	0.00268302	4.41579e-05
MFAP3L	3.01352	0.953181	0.00268302	0.00101563
ZNF415	3.00905	0.952981	0.000766577	0.00649121
ITM2A	3.00905	0.952981	0.0643925	0.562528
SPTSSB	3.00905	0.952981	0.000383289	0.0238011
ANXA5	3.00905	0.952981	4.27827	0.704539
EMR1	3.00905	0.952981	0.34266	0.0598781
SEC14L4	3.00905	0.952981	0.000383289	0.000441579
APOBEC3D	3.00459	0.952781	0.0287466	0.0838117
EPHA4	3.00459	0.952781	0.00766577	0.0599664
SPARC	3.00459	0.952781	0.0540437	0.001678
DENND2C	3.00459	0.952781	0.00191644	0.00512232
RP11-326C3.11	3.00015	0.952581	0.00421617	0.026009
UBE4A	3.00015	0.952581	0.558452	0.160558
TMEM63C	3.00015	0.952581	0.0141817	0.00366511
SLC27A2	3.00015	0.952581	0.000766577	0.00578469
RP6-91H8.3	3.00015	0.952581	0.00843235	0.00300274
STX12	2.99573	0.952381	0.79954	0.215181
NT5C2	2.99573	0.952381	0.54542	0.126336
GSTO1	2.99573	0.952381	2.65197	0.623775
ARHGEF2	2.99573	0.952381	1.02261	0.276649
AC007566.10	2.99573	0.952381	0.00498275	0.000706527
SLC25A24	2.99573	0.952381	0.758145	0.162104
MILR1	2.99573	0.952381	0.233806	0.0212841
FUCA2	2.99573	0.952381	0.476044	0.0704319
KCTD21	2.99573	0.952381	0.0609429	0.00953811
ZFP36L1	2.99573	0.952381	6.72058	1.16608
SH3BGRL	2.99573	0.952381	4.18475	1.16131
RNASE6	2.99573	0.952381	1.7363	0.169169
UBXN2B	2.99573	0.952381	0.384822	0.0788219
TIGD3	2.99133	0.952181	0.0390954	0.006712
ABR	2.99133	0.952181	0.563818	0.117239
CASC15	2.99133	0.952181	0.00958221	0.00216374
SLC29A1	2.99133	0.952181	0.0578766	0.0113044
CLEC2D	2.99133	0.952181	0.11077	0.428464
LINC00989	2.99133	0.952181	0.00114987	8.83158e-05
ZNF208	2.99133	0.952181	0.0034496	0.0361212
PRKAG2	2.99133	0.952181	0.82982	0.241941
RCVRN	2.99133	0.952181	0.00613262	0.00022079
GPR174	2.99133	0.952181	0.00153315	0.0165592
MYO1A	2.98694	0.951981	0.0111154	0.000750684
RP11-524F11.2	2.98694	0.951981	0.00191644	8.83158e-05
MFSD6L	2.98694	0.951981	0.00383289	0.000264947
SPDL1	2.98694	0.951981	0.0283634	0.0442021
ATP6V0B	2.98694	0.951981	3.74665	0.716109
MAP2K1	2.98258	0.951781	0.616328	0.190188
PRKAR1A	2.98258	0.951781	1.88923	0.401749
LIMCH1	2.98258	0.951781	0.00766577	0.00203126
RP11-492E3.51	2.98258	0.951781	0.00268302	0.000132474
FAM127A	2.98258	0.951781	0.239555	0.0521505
KIAA0100	2.98258	0.951781	0.570717	0.146737
KCTD3	2.97822	0.951581	0.0643925	0.00741853
RAF1	2.97822	0.951581	0.847451	0.240616
FLT3	2.97822	0.951581	0.062476	0.0190762
FXYD7	2.97389	0.951381	0.00498275	0.0467632
GAPDH	2.97389	0.951381	21.1395	4.5911
AGRP	2.97389	0.951381	0.0122652	0.000309105
CDC25B	2.96957	0.95118	0.094289	0.308575
ANO6	2.96957	0.95118	0.574166	0.0986488
CTD-3025N20.3	2.96957	0.95118	0.00881564	0.00340016
BIRC7	2.96957	0.95118	0.000383289	0.00128058
RP11-763B22.4	2.96957	0.95118	0.0068992	0.0275104
ZNF710	2.96957	0.95118	0.264086	0.0365186
SNN	2.96957	0.95118	0.514373	0.0960876
SPRY3	2.96957	0.95118	0.0153315	0.00331184
TAGLN	2.96957	0.95118	0.133384	0.0474698
SDSL	2.96957	0.95118	0.0693752	0.00538726
ABLIM3	2.96957	0.95118	0.00114987	4.41579e-05
NEGR1	2.96957	0.95118	0.0137984	0.00428332
MAN2A2	2.96957	0.95118	0.260253	0.0576261
SLC25A40	2.96527	0.95098	0.281717	0.0597898
ERMAP	2.96527	0.95098	0.0904561	0.013424
TYROBP	2.96527	0.95098	21.8356	2.37477
RP11-313P22.1	2.96527	0.95098	0.0137984	0.00110395
AC116614.1	2.96527	0.95098	0	0.00172216
LATS2	2.96527	0.95098	0.281334	0.0281727
FAM72C	2.96527	0.95098	0.00306631	0.000264947
NEIL2	2.96527	0.95098	0.0241472	0.0555948
CCDC120	2.95672	0.95058	0.0111154	0.0194295
PRDX3	2.95672	0.95058	1.11307	0.282831
UNG	2.95672	0.95058	0.0168647	0.05873
AC012358.8	2.95672	0.95058	0.0034496	0.0116577
RP3-475N16.1	2.95672	0.95058	0.074358	0.0104213
CTSZ	2.95672	0.95058	4.60445	0.65601
ANXA2R	2.95672	0.95058	0.109621	0.383202
MPZL1	2.95247	0.95038	0.247988	0.0347081
NUDT3	2.95247	0.95038	1.75508	0.430451
VEGFB	2.95247	0.95038	0.0962054	0.274751
RP11-218F10.3	2.95247	0.95038	0.0111154	0.00340016
SPNS1	2.95247	0.95038	0.529322	0.128588
CCRL2	2.95247	0.95038	0.0812572	0.00909653
CITED2	2.94824	0.95018	1.39249	0.307913
AP2S1	2.94824	0.95018	3.1077	0.688024
CLEC9A	2.94824	0.95018	0.00229973	0.0120551
PBLD	2.94824	0.95018	0.0348793	0.00596132
SLC4A2	2.94402	0.94998	0.234189	0.0451294
PANK3	2.94402	0.94998	0.491376	0.114987
CTD-2044J15.2	2.94402	0.94998	0.0406286	0.00627042
HM13	2.94402	0.94998	1.17478	0.284907
ENG	2.94402	0.94998	0.289383	0.0475581
CTA-217C2.1	2.94402	0.94998	0.17363	0.0349289
OLFM2	2.94402	0.94998	0.00268302	0.0454826
UGGT2	2.93981	0.94978	0.101571	0.00825753
DHCR7	2.93981	0.94978	0.0126485	0.0306456
PPFIA1	2.93981	0.94978	0.561518	0.129471
PLCE1	2.93981	0.94978	0.0187811	0.0597015
GNAI2	2.93981	0.94978	8.70947	2.16343
SLC12A9	2.93981	0.94978	0.613645	0.127749
FAXDC2	2.93981	0.94978	0.0164814	0.00278195
TICAM2	2.93981	0.94978	0.031813	0.00282611
TSPAN18	2.93563	0.94958	0.00766577	0.0521505
CTD-2540B15.11	2.93563	0.94958	0.00191644	0.000176632
SELO	2.93563	0.94958	0.249904	0.0617769
MCMBP	2.93563	0.94958	0.607896	0.149386
ALDOA	2.93563	0.94958	7.82982	2.10412
MAK	2.93563	0.94958	0.0229973	0.00393005
ITGA2B	2.93563	0.94958	0.0114987	0.00176632
SRD5A3	2.93563	0.94958	0.197777	0.0638965
PTBP3	2.93146	0.94938	2.00652	0.520798
AES	2.93146	0.94938	1.56573	3.18829
PHC2	2.93146	0.94938	0.512074	0.125453
ZNF620	2.93146	0.94938	0.0245305	0.0199594
CALB1	2.93146	0.94938	0	0.000706527
MAT2A	2.93146	0.94938	0.820621	0.240307
PAFAH1B2	2.9273	0.94918	0.819088	0.234214
FAM65A	2.9273	0.94918	0.407053	0.0651329
TCL1A	2.9273	0.94918	0.077041	0.854367
CTD-3020H12.4	2.9273	0.94918	0	0.000618211
ATP6V0E2	2.9273	0.94918	0.0739747	0.214254
PPARG	2.9273	0.94918	0.0099655	0.00105979
SLC2A1-AS1	2.9273	0.94918	0.00191644	0.00980306
NRG2	2.92316	0.94898	0.00114987	0.0113044
LAP3	2.92316	0.94898	1.10349	0.217345
TNFRSF1A	2.92316	0.94898	1.52894	0.254526
AVL9	2.92316	0.94898	0.48256	0.141791
RP11-666A1.5	2.92316	0.94898	0.000383289	0.00786011
[truncated: 15,837 more rows]

## Sheet: Cluster 2 - CD4 T Cells
	Bayes Factor	Probability of DE	Cluster Mean	Non Cluster Mean
NOG	4.81988	0.991997	0.257761	0.00975381
DSC1	4.72376	0.991196	0.0496183	0.00234467
RP11-641A6.2	4.6789	0.990796	0.0452926	0.00239156
MMP28	4.6572	0.990596	0.0625954	0.00295428
GLIS3	4.63594	0.990396	0.021883	0.00178195
CES1	4.61512	0.990196	0.00152672	0.164455
NCF4	4.49839	0.988996	0.00610687	0.248675
SSTR3	4.42738	0.988195	0.029771	0.00314185
MPST	4.25419	0.985994	0.00534351	0.164033
ANXA4	4.22562	0.985594	0.0175573	0.349871
DACT1	4.22562	0.985594	0.0193384	0.00300117
RNF175	4.17074	0.984794	0.035369	0.00304807
ACTN4	4.11863	0.983994	0.0636132	0.825369
EDAR	4.09353	0.983593	0.0302799	0.00131301
NUPR1L	4.01019	0.982193	0.0310433	0.00323564
CLIC1	3.99881	0.981993	0.475827	4.21519
CDKN2A	3.94373	0.980992	0.00101781	0.0326846
NRM	3.93305	0.980792	0.00534351	0.0677608
ATP8A2	3.92248	0.980592	0.0320611	0.00548652
EREG	3.92248	0.980592	0.00254453	0.0777022
ANXA1	3.92248	0.980592	0.741985	4.55254
LRP6	3.8416	0.978992	0.0201018	0.00178195
EPHX2	3.82232	0.978591	0.334606	0.0481594
CA6	3.79406	0.977991	0.0206107	0.00103165
SLC1A5	3.77563	0.977591	0.0145038	0.167081
KLRB1	3.75752	0.977191	0.13486	2.55737
NHSL2	3.75752	0.977191	0.000254453	0.0265885
TBK1	3.74858	0.976991	0.0338422	0.234936
CACHD1	3.73972	0.976791	0.0178117	0.00098476
CELA1	3.72222	0.976391	0.0557252	0.0105041
FOXJ1	3.705	0.97599	0.00661578	0.00056272
MT3	3.705	0.97599	0.0111959	0.000750293
CCR7	3.69649	0.97579	2.84427	0.439719
RP5-997D24.3	3.68806	0.97559	0.00687023	0.00028136
ASCL2	3.67969	0.97539	0.000763359	0.226213
COL18A1	3.67139	0.97519	0.115522	0.0222274
LRRC7	3.67139	0.97519	0.013486	0.0014068
RP11-44F14.2	3.65498	0.97479	0.024173	0.00215709
NRCAM	3.65498	0.97479	0.0295165	0.00121923
RP11-415F23.2	3.63083	0.97419	0.0503817	0.00989449
UCK2	3.6229	0.97399	0.000763359	0.0332474
GPR114	3.61504	0.97379	0.00178117	0.0737163
TRABD2A	3.60723	0.973589	1.0743	0.181805
MAN1C1	3.59947	0.973389	0.193639	0.0481125
MB21D1	3.59178	0.973189	0.021374	0.190481
SORCS3	3.56902	0.972589	0.00636132	0.000656506
RP11-260E18.1	3.54674	0.971989	0.00763359	0.000656506
CCDC50	3.53942	0.971789	0.0137405	0.389637
C10orf128	3.53214	0.971589	0.00203562	0.0964127
CAPG	3.53214	0.971589	0.0356234	0.56136
OXNAD1	3.49651	0.970588	1.00941	0.229215
LDLRAP1	3.46884	0.969788	0.708906	0.19034
PLLP	3.45526	0.969388	0.0249364	0.00257913
CTD-2031P19.5	3.44186	0.968988	0.00916031	0.00117233
FADS3	3.43523	0.968788	0.0043257	0.0651817
IER5	3.43523	0.968788	0.0638677	0.557984
SPEG	3.42207	0.968387	0.0109415	0.00328253
REG4	3.41556	0.968187	0.0346056	0.00159437
RP1-187B23.1	3.39625	0.967587	0.0987277	0.0221336
EPHA1	3.38356	0.967187	0.0620865	0.00928488
REEP5	3.37728	0.966987	0.199491	1.01285
PAQR4	3.34639	0.965986	0.000508906	0.0240094
PRRT1	3.33428	0.965586	0.0274809	0.00487691
PSD	3.32827	0.965386	0.0292621	0.00445487
LRRN3	3.3223	0.965186	0.430789	0.0250879
FHIT	3.31046	0.964786	0.464122	0.0829543
DNTT	3.28716	0.963986	0.00330789	0.0007034
ADAM8	3.28141	0.963786	0.0455471	0.316436
ADTRP	3.27	0.963385	0.168702	0.0166002
ANKRD31	3.26435	0.963185	0.0132316	0.00332943
PLEKHH2	3.26435	0.963185	0.029771	0.00342321
FST	3.25872	0.962985	0.00254453	0.000187573
LEF1	3.25312	0.962785	1.30204	0.236999
CTC-459I6.1	3.25312	0.962785	0.0119593	0.00164127
NELL2	3.24755	0.962585	0.541476	0.0947245
EFNA1	3.24755	0.962585	0.00941476	0.00131301
SHISA2	3.24201	0.962385	0.00458015	0.000375147
CTD-2227I18.1	3.2365	0.962185	0.0132316	0.00042204
SLC22A17	3.23101	0.961985	0.03257	0.00403283
MPP2	3.22555	0.961785	0.00636132	0.00056272
AHSP	3.19867	0.960784	0.00254453	0.000890973
APOBEC3C	3.19867	0.960784	0.117812	0.649707
NPAS2	3.19867	0.960784	0.0244275	0.00168816
TNFRSF18	3.19338	0.960584	0.00229008	0.119812
TESC	3.18286	0.960184	0.00381679	0.25102
UBE2E2	3.17764	0.959984	0.0414758	0.116389
SCML1	3.17764	0.959984	0.135115	0.0310434
SFRP5	3.16212	0.959384	0.0175573	0.000797186
RP11-439C15.4	3.157	0.959184	0.00152672	9.37866e-05
AC097713.4	3.157	0.959184	0.010687	0.00135991
GSTM3	3.1519	0.958984	0.0557252	0.0115358
CYSTM1	3.13675	0.958383	0.013486	0.093646
C14orf64	3.13174	0.958183	0.399491	0.0897069
RNF157-AS1	3.12676	0.957983	0.0139949	0.00196952
EFHD2	3.12676	0.957983	0.0814249	2.0958
PLEK	3.10706	0.957183	0.0101781	1.52431
EPPK1	3.0877	0.956383	0.024173	0.00412661
LINC00176	3.07341	0.955782	0.0363868	0.00567409
AIM2	3.07341	0.955782	0.00203562	0.119672
RPRM	3.05929	0.955182	0.00127226	0.000234467
NET1	3.04536	0.954582	0.0562341	0.019789
SUGCT	3.04536	0.954582	0.00916031	0.00379836
IL7	3.04076	0.954382	0.000254453	0.0245252
EGR3	3.04076	0.954382	0.00127226	0.0173505
CMKLR1	3.0316	0.953982	0.000254453	0.0716061
GAL3ST4	3.0316	0.953982	0.021883	0.00342321
METRNL	3.02705	0.953782	0.00407125	0.35381
PLAG1	3.02253	0.953581	0.0923664	0.0220868
PIK3IP1	3.02253	0.953581	1.8799	0.57374
PRKCA	3.01801	0.953381	0.756997	0.210363
BIRC7	3.01801	0.953381	0.00559796	0.000375147
RP11-803D5.4	3.00905	0.952981	0.000254453	0.0211489
C14orf132	3.00459	0.952781	0.0180662	0.00407972
FAM153B	2.99573	0.952381	0.10458	0.0170223
FCGBP	2.99573	0.952381	0.0552163	0.0135053
CD248	2.97389	0.951381	0.0743003	0.003517
AIF1	2.96099	0.95078	0.789567	4.2476
TPM4	2.94824	0.95018	0.147837	0.660399
RP11-247A12.2	2.94824	0.95018	0.0129771	0.00145369
FAM134B	2.93563	0.94958	0.389567	0.10612
TP53I11	2.9273	0.94918	0.00330789	0.0619461
CTD-2031P19.3	2.92316	0.94898	0.00916031	0.00248535
S100A4	2.91904	0.94878	1.53282	16.9019
RBM11	2.91493	0.948579	0.0259542	0.00506448
CX3CR1	2.90269	0.947979	0.00992366	1.08136
SLC16A10	2.89864	0.947779	0.124173	0.0183822
CRNDE	2.89864	0.947779	0	0.00323564
DCHS1	2.89864	0.947779	0.0302799	0.00647128
PDK1	2.89058	0.947379	0.279389	0.100352
COL27A1	2.89058	0.947379	0.00127226	9.37866e-05
DDAH2	2.88658	0.947179	0.0419847	0.276624
EPHA1-AS1	2.88258	0.946979	0.19771	0.0569285
TMEM163	2.87861	0.946779	0.000254453	0.0055803
BLK	2.87069	0.946379	0.00458015	0.21041
SEC14L2	2.87069	0.946379	0.0295165	0.00740914
LMNA	2.86284	0.945978	0.00356234	0.164173
MTSS1	2.85893	0.945778	0.0246819	0.518687
NAP1L3	2.85503	0.945578	0.0229008	0.00684642
PDIA6	2.84728	0.945178	0.271756	0.953951
FUT7	2.84728	0.945178	0.0119593	0.15578
PDLIM1	2.84343	0.944978	0.00330789	0.270012
LINC00563	2.83959	0.944778	0.00330789	0.00028136
CLEC4G	2.83194	0.944378	0.000254453	0.00670574
SLC2A8	2.82814	0.944178	0	0.0319812
INTS10	-2.81306	0.0566226	0.246056	0.293318
SIAH3	2.81306	0.943377	0.00203562	4.68933e-05
CPPED1	2.80932	0.943177	0.0109415	0.385791
IRF5	2.80188	0.942777	0.00279898	0.116389
GAB3	2.80188	0.942777	0.0157761	0.216131
HLA-DQA1	2.79817	0.942577	0.00788804	1.71653
DYRK1B	2.79817	0.942577	0.0208651	0.0892849
SRGN	2.79448	0.942377	0.623919	4.72291
BHLHE40	2.79448	0.942377	0.0109415	0.141899
SLC4A3	2.7908	0.942177	0	0.00426729
PIF1	2.78714	0.941977	0.000254453	0.022837
LPGAT1	2.78714	0.941977	0.0709924	0.450223
METTL7A	2.78348	0.941777	0.00712468	0.325627
PRSS23	2.78348	0.941777	0.00178117	0.234607
LMO7	2.77984	0.941577	0.146565	0.0389683
FCGR2B	2.77621	0.941377	0.00101781	0.179836
ZNF296	2.77621	0.941377	0.00330789	0.0729191
LGALS3	2.76898	0.940976	0.0173028	1.09505
ANXA2	2.76898	0.940976	0.0519084	2.13791
CD58	2.76538	0.940776	0.00941476	0.200375
LRFN4	2.75822	0.940376	0.00305344	0.0239625
OBSCN	2.75822	0.940376	0.06743	0.0203986
TMIGD2	2.75466	0.940176	0.270229	0.109777
CTC-461F20.1	2.75111	0.939976	0.00381679	0.000375147
SLCO3A1	2.74757	0.939776	0.115522	0.419836
PLCG2	2.74404	0.939576	0.00152672	0.180258
RP11-114O18.1	2.74052	0.939376	0.00254453	0.000890973
RP11-344B5.3	2.73701	0.939176	0.00279898	0.000515827
GZMB	2.73003	0.938776	0.0167939	2.71578
RP11-262H14.1	2.73003	0.938776	0.000254453	0.0520985
RP11-527L4.2	2.72655	0.938575	0.00356234	0.000375147
SAP30	2.72655	0.938575	0.0119593	0.154232
ADAMTSL2	2.72309	0.938375	0.00229008	4.68933e-05
DNAH6	2.72309	0.938375	0.0206107	0.00323564
LZTS3	2.71619	0.937975	0.0109415	0.0021102
TCEAL2	2.70933	0.937575	0.0165394	0.00323564
ISL2	2.70592	0.937375	0.000254453	0.00436108
HDAC9	2.70592	0.937375	0.00203562	0.186542
NME8	2.69912	0.936975	0.000254453	0.02551
AC093673.5	2.69912	0.936975	0.035369	0.109261
HERPUD1	2.689	0.936375	0.222137	0.910668
SLAMF7	2.68565	0.936174	0.00330789	0.26143
GLB1	2.67565	0.935574	0.0272265	0.212145
TSPAN6	2.67233	0.935374	0.00814249	0.00192263
FAM47E-STBD1_1	2.66573	0.934974	0.000508906	0.00445487
SSBP4	2.66573	0.934974	0.180916	0.623822
PNMAL2	2.66573	0.934974	0.00254453	0.000515827
YWHAH	2.65264	0.934174	0.118066	0.506917
ERBB3	2.65264	0.934174	0.00610687	0.00234467
SGK223	2.65264	0.934174	0.17201	0.0729191
SH2D1B	2.64939	0.933974	0.000763359	0.164502
HYKK	2.64939	0.933974	0.0117048	0.00295428
CDCA7L	2.64939	0.933974	0.0770992	0.129004
FAM43A	2.64615	0.933774	0.0160305	0.16347
KRT5	2.64615	0.933774	0	0.00295428
JAZF1	2.64292	0.933573	0.0152672	0.191794
C2orf40	2.64292	0.933573	0.0396947	0.00834701
IL32	2.64292	0.933573	3.11094	5.06804
RP11-403B2.7	2.6397	0.933373	0.00839695	0.000750293
RP11-401F2.3	2.6397	0.933373	0.000763359	0.0166002
ZNF662	2.63649	0.933173	0.0145038	0.00262603
TTC38	2.63328	0.932973	0.00636132	0.22551
FAM53B	2.63328	0.932973	0.0371501	0.194513
AGPAT2	2.63009	0.932773	0.0287532	0.197562
RP11-415F23.4	2.63009	0.932773	0.0234097	0.00506448
EPB41L3	2.63009	0.932773	0.00916031	0.102743
RPL34-AS1	2.6269	0.932573	0.00966921	0.00257913
C1orf21	2.62372	0.932373	0.00127226	0.274607
FES	2.62372	0.932373	0.00483461	0.220774
CNTNAP2	2.62372	0.932373	0.000254453	0.0409379
RNF135	2.62056	0.932173	0.00814249	0.142556
CAST	2.62056	0.932173	0.481934	1.93838
ACVR1C	2.6174	0.931973	0.0445293	0.0084408
ITGAM	2.6174	0.931973	0.00636132	0.383118
TRIP10	2.6174	0.931973	0.00279898	0.0111137
RP11-664D1.1	2.6174	0.931973	0.243003	0.0491911
TYROBP	2.6174	0.931973	0.0363868	5.18664
RELB	2.61424	0.931773	0.0340967	0.139695
HIP1	2.61424	0.931773	0.00152672	0.0823447
C3AR1	2.6111	0.931573	0.00254453	0.205158
CPA5	2.6111	0.931573	0.0684478	0.013177
ADIRF	2.6111	0.931573	0.00508906	0.000609613
FGR	2.6111	0.931573	0.0114504	0.854912
TFEC	2.60484	0.931172	0.00178117	0.170832
RAB11FIP1	2.60484	0.931172	0.073028	0.812192
CHN2	2.60484	0.931172	0.00381679	0.14143
TNIP1	2.60484	0.931172	0.115267	0.339883
LGALS1	2.60172	0.930972	0.106361	4.03962
ITGAX	2.59861	0.930772	0.00483461	0.293458
SORBS2	2.59551	0.930572	0.000254453	0.0118171
CIITA	2.59242	0.930372	0.00178117	0.153623
MXRA8	2.59242	0.930372	0.0139949	0.000750293
ACSL4	2.58934	0.930172	0.040458	0.234654
GTSCR1	2.58626	0.929972	0.0435115	0.00426729
ADRB2	2.58626	0.929972	0.00203562	0.297444
LAT2	2.58319	0.929772	0.00559796	0.450973
PRKAR1B	2.58319	0.929772	0.0656489	0.0223681
NGFRAP1	2.58013	0.929572	0.302036	0.0758734
MLC1	2.58013	0.929572	0.000763359	0.072966
RHOC	2.58013	0.929572	0.0167939	0.62476
ZNF462	2.58013	0.929572	0.000508906	0.00276671
DUSP5	2.57403	0.929172	0.00254453	0.0748886
TRIB1	2.57403	0.929172	0.00203562	0.0780305
SLC25A24	2.57403	0.929172	0.046056	0.256413
RP11-1399P15.1	2.571	0.928972	0.0315522	0.0430012
LRRC26	2.571	0.928972	0.000254453	0.0162251
FAM181B	2.56797	0.928772	0.00229008	0.00014068
PPP3CA	2.56797	0.928772	0.106361	0.471606
PPP1R9B	2.56797	0.928772	0.0424936	0.24483
U1_1	2.56495	0.928571	0.00203562	0.00187573
MIR4435-1HG	2.56495	0.928571	0.00534351	0.186823
STX11	2.56194	0.928371	0.00585242	0.223447
NRROS	2.56194	0.928371	0.0127226	0.0990856
FGL2	2.55893	0.928171	0.0195929	2.17768
AC006369.2	2.55593	0.927971	0.00585242	0.0398593
GPC2	2.54996	0.927571	0.0473282	0.00745604
OSTF1	2.54996	0.927571	0.305089	1.08385
MLTK	2.54996	0.927571	0.00254453	0.153013
CADM1	2.54996	0.927571	0.000508906	0.0218523
CLDN5	2.54699	0.927371	0.00534351	0.00121923
MGLL	2.54402	0.927171	0.000508906	0.0444549
MTUS1	2.54106	0.926971	0.043257	0.00717468
TBX21	2.54106	0.926971	0.00279898	0.296975
NPCDR1	2.53517	0.926571	0.00458015	0.00028136
ACOT9	2.5293	0.92617	0.0348601	0.196436
FAS	2.52638	0.92597	0.0206107	0.143025
CD9	2.52346	0.92577	0.0328244	0.0572567
DDX56	-2.52055	0.0744298	0.130534	0.167268
RAI2	2.52055	0.92557	0.00610687	0.000609613
CCL5	2.52055	0.92557	0.134351	7.75756
DAB2	2.51765	0.92537	0.00127226	0.106354
TFEB	2.51765	0.92537	0.0147583	0.198828
NIPAL2	2.51765	0.92537	0.00127226	0.0436577
TMSB15A	2.51476	0.92517	0	0.000656506
TIFAB	2.51476	0.92517	0	0.00787808
SYDE2	2.50326	0.92437	0.0346056	0.00862837
CEBPD	2.50326	0.92437	0.0142494	1.37252
FAM85A	2.49755	0.92397	0.0274809	0.00754982
CTD-2020K17.3	2.49755	0.92397	0.00814249	0.00248535
FAM46C	2.49755	0.92397	0.00814249	0.0920047
HSPA6	2.49186	0.923569	0.000508906	0.0935991
MYO16	2.48903	0.923369	0.00508906	0.00487691
RP11-305L7.3	2.48903	0.923369	0	0.0129426
TIMP1	2.48903	0.923369	0.192621	1.10837
ARHGEF4	2.48621	0.923169	0.0111959	0.00271981
MDS2	2.48339	0.922969	0.0903308	0.0218054
TMEM45B	2.48339	0.922969	0.0287532	0.00675264
LILRB1	2.48339	0.922969	0.00356234	0.372755
RNF19B	2.47778	0.922569	0.0175573	0.113435
RP11-326C3.2	2.47778	0.922569	0.0748092	0.0137866
PREX1	2.47498	0.922369	0.0804071	0.483376
KPNA2	2.47498	0.922369	0.0300254	0.120516
DSP	2.47498	0.922369	0.000508906	0.0142556
GAB2	2.47219	0.922169	0.00203562	0.0519109
CYP2J2	2.47219	0.922169	0.00534351	0.000609613
PIK3AP1	2.4694	0.921969	0.00407125	0.39728
ABCA1	2.4694	0.921969	0.0170483	0.041313
FAM153A	2.4694	0.921969	0.0381679	0.00778429
MYO1G	2.4694	0.921969	0.225954	1.1102
CD68	2.46662	0.921769	0.00559796	0.872497
HEMGN	2.46662	0.921769	0.0496183	0.0117233
RP11-799D4.4	2.46385	0.921569	0.0458015	0.013177
MAML2	2.46385	0.921569	0.620611	0.257304
VAV3	2.46109	0.921369	0.0208651	0.259742
CASP5	2.46109	0.921369	0	0.0238218
TMCC3	2.45833	0.921168	0.000508906	0.0559437
PLEKHB1	2.45833	0.921168	0.126718	0.0364361
RP11-81N13.1	2.45558	0.920968	0.0160305	0.00375147
DCT	2.45283	0.920768	0.00305344	0.00056272
ADAM15	2.45283	0.920768	0.00941476	0.124877
KLF11	2.45283	0.920768	0.00992366	0.0892849
SARDH	2.45009	0.920568	0.0221374	0.00590856
STXBP6	2.44463	0.920168	0	0.00412661
PPP4R1	2.44191	0.919968	0.0259542	0.11592
ISM1	2.44191	0.919968	0.00559796	0.00506448
ASL	2.4392	0.919768	0.0236641	0.126706
AC074389.9	2.4392	0.919768	0	0.00248535
SNPH	2.43109	0.919168	0.0256997	0.00670574
RHBDF2	2.4284	0.918968	0.0223919	0.225557
EMR1	2.4284	0.918968	0.0430025	0.097585
GSE1	2.42572	0.918768	0.024173	0.166096
CTD-2001C12.1	2.42304	0.918567	0.00330789	0.0014068
ATXN1	2.42037	0.918367	0.0559796	0.252333
PLOD1	2.41504	0.917967	0.00203562	0.0601641
GNG8	2.40974	0.917567	0.00534351	0.00182884
CYBA	2.40974	0.917567	1.84148	8.86349
DYNLL1	2.40974	0.917567	0.548855	2.01735
FCRL3	2.40183	0.916967	0.00992366	0.207972
APOBEC3G	2.40183	0.916967	0.144784	1.11841
RCN3	2.40183	0.916967	0.0137405	0.0158968
RP11-109G23.3	2.40183	0.916967	0.0104326	0.0217585
RIN1	2.39921	0.916767	0.016285	0.0486753
TRIM36	2.39921	0.916767	0	0.00604924
AC074289.1	2.39921	0.916767	0.0292621	0.0485815
NETO1	2.39136	0.916166	0	0.007034
SH3GLB1	2.39136	0.916166	0.224427	0.696741
UBE2A	2.38876	0.915966	0.0987277	0.333177
SNX5	2.38876	0.915966	0.140712	0.487831
FCGR3A	2.38617	0.915766	0.0155216	2.62462
BACH2	2.38617	0.915766	0.316285	0.182743
CAPN1	2.38617	0.915766	0.127481	0.385182
EDA	2.38358	0.915566	0.0315522	0.00933177
PARVB	2.38358	0.915566	0.00458015	0.137632
LINC00877	2.38099	0.915366	0.000763359	0.0700117
PASK	2.37584	0.914966	0.450891	0.154842
HMHB1	2.37327	0.914766	0	0.00121923
PTPN18	2.37327	0.914766	0.116794	0.557233
PP13439	2.3707	0.914566	0	0.00618992
FOXD1	2.3707	0.914566	0	0.00318875
MIR22HG	2.36815	0.914366	0.00101781	0.053177
FSBP	2.36559	0.914166	0.00839695	0.00206331
HTRA1	2.36559	0.914166	0	0.00309496
TST	2.36305	0.913966	0.00127226	0.056694
TCL1B	2.36305	0.913966	0.000254453	0.00989449
P2RY6	2.36305	0.913966	0.000254453	0.0108324
TCTN1	2.3605	0.913766	0.0216285	0.0403283
TMEM132E	2.3605	0.913766	0.00356234	0.000797186
IL6ST	2.35797	0.913565	0.84173	0.246612
PDGFRB	2.35797	0.913565	0.000508906	0.0234467
RNF157	2.35797	0.913565	0.217812	0.0657444
NYAP1	2.35797	0.913565	0.00254453	0.000328253
ESM1	2.35797	0.913565	0.000254453	0.0049238
RAPGEF1	2.35544	0.913365	0.0826972	0.308183
C4BPB	2.35291	0.913165	0.00559796	0.000328253
SNX24	2.35039	0.912965	0.00508906	0.0454865
CALHM2	2.34787	0.912765	0.0145038	0.209472
RP1-224A6.3	2.34536	0.912565	0.00305344	0.00117233
SPRY2	2.34286	0.912365	0.000254453	0.0122392
MICAL2	2.34286	0.912365	0.00788804	0.113107
CYB5R3	2.34286	0.912365	0.0735369	0.256928
COL6A2	2.34036	0.912165	0.0409669	0.100023
CERS3	2.34036	0.912165	0.00279898	0.000234467
PRKCD	2.34036	0.912165	0.0223919	0.296553
PPP1R14A	2.34036	0.912165	0.000508906	0.0941618
SIGLEC7	2.34036	0.912165	0	0.0973505
ALDH3B1	2.33786	0.911965	0.00101781	0.118781
GPR56	2.33786	0.911965	0.00458015	0.403048
PLXND1	2.33786	0.911965	0.00152672	0.0986166
WDR41	2.33786	0.911965	0.0170483	0.103775
DPYSL4	2.33289	0.911565	0.00763359	0.00145369
KAT2B	2.33289	0.911565	0.0419847	0.126049
CD1C	2.33041	0.911365	0.00101781	0.118499
GSN	2.33041	0.911365	0.00585242	0.242579
ATP6V0D1	2.33041	0.911365	0.106361	0.649707
HNRNPH3	-2.33041	0.0886355	0.676336	0.875733
MYOM2	2.32794	0.911164	0.0493639	0.721735
LINC00202-1	2.32794	0.911164	0.00356234	0.000515827
PLA2G16	2.32547	0.910964	0.0201018	0.313341
TBXAS1	2.323	0.910764	0.00890585	0.346026
LRRC16B	2.323	0.910764	0	0.00487691
HOOK1	2.323	0.910764	0.11374	0.0314185
LTB4R	2.32054	0.910564	0.0274809	0.138804
S100A11	2.32054	0.910564	0.607634	5.67311
B3GAT1	2.31809	0.910364	0.000254453	0.0345135
IFI16	2.31564	0.910164	0.433842	1.55306
SNHG18	2.31564	0.910164	0.00101781	0.00220399
BCL2L1	2.31564	0.910164	0.0229008	0.11517
TOR4A	2.31564	0.910164	0.00152672	0.0949121
B4GALT5	2.3132	0.909964	0.00788804	0.117937
CCR5	2.3132	0.909964	0.000763359	0.0491911
TXK	2.3132	0.909964	0.631807	0.354232
RP11-265P11.2	2.31076	0.909764	0.0043257	0.00112544
ITGA6	2.31076	0.909764	0.435878	0.129988
HIST2H2AA3	2.30832	0.909564	0.016285	0.0802814
FURIN	2.30832	0.909564	0.0229008	0.132333
RP11-103C16.2	2.30832	0.909564	0.00229008	0.00014068
PDE9A	2.30832	0.909564	0.0348601	0.00661196
AC018445.1	2.30347	0.909164	0.00203562	9.37866e-05
LILRB4	2.30105	0.908964	0.00127226	0.112075
RP11-181E10.3	2.30105	0.908964	0.000254453	0.0182884
FOSL2	2.30105	0.908964	0.00483461	0.19245
MRPL32	-2.29863	0.0912365	0.217557	0.283611
LINC00402	2.29622	0.908563	0.159288	0.0486284
MPND	2.29622	0.908563	0.0305344	0.10279
PHLDA1	2.29622	0.908563	0.00279898	0.0224619
PHLDA3	2.29622	0.908563	0.00127226	0.00342321
PLD1	2.29381	0.908363	0.000508906	0.0165064
CD160	2.29141	0.908163	0.0111959	0.387855
ADD2	2.29141	0.908163	0.0193384	0.0182884
LY86-AS1	2.29141	0.908163	0.000508906	0.00426729
SLC7A8	2.29141	0.908163	0.00788804	0.00121923
PMP22	2.29141	0.908163	0	0.00600234
FAM184A	2.28902	0.907963	0.0455471	0.00862837
TBC1D4	2.28902	0.907963	0.273028	0.121641
DAPK1	2.28902	0.907963	0.000763359	0.0891911
FAM129A	2.28662	0.907763	0.0124682	0.349543
CAPZA1	2.28662	0.907763	0.398982	1.22743
PDZD4	2.28424	0.907563	0.00559796	0.0392028
FANCL	2.28424	0.907563	0.00585242	0.0307151
PLCB1	2.27948	0.907163	0.00687023	0.0967409
C6orf1	2.27948	0.907163	0.0582697	0.162251
AC022498.1	2.27948	0.907163	0.00407125	0.0193669
CXXC5	2.27948	0.907163	0.00916031	0.510152
GJB6	2.2771	0.906963	0.00483461	0.00084408
FAM153C	2.2771	0.906963	0.0412214	0.00731536
CCL3	2.27473	0.906763	0.00483461	0.292052
GDF10	2.27237	0.906563	0.00356234	0.000656506
PIGZ	2.27001	0.906363	0.00127226	0.0141618
PLXNB2	2.27001	0.906363	0.00381679	0.25932
HSBP1L1	2.27001	0.906363	0.136387	0.0524267
FBXL16	2.26765	0.906162	0.0659033	0.0379367
MMP9	2.26765	0.906162	0.000508906	0.00229777
HIVEP3	2.26765	0.906162	0.0284987	0.13932
FGF14-AS2	2.2653	0.905962	0.013486	0.00389215
RP11-439L8.4	2.2653	0.905962	0	0.000656506
VRK2	2.2653	0.905962	0.0312977	0.115639
SLC15A4	2.26296	0.905762	0.0249364	0.246096
TCF7	2.26296	0.905762	2.22697	0.712825
CPNE5	2.26061	0.905562	0.000763359	0.0632122
ZSCAN9	2.26061	0.905562	0.00127226	0.0279015
C19orf83	2.26061	0.905562	0.00356234	0.0120985
ERN1	2.25828	0.905362	0.0536896	0.223728
COL4A4	2.25594	0.905162	0.00254453	0.0197421
RP11-161M6.2	2.25594	0.905162	0.0659033	0.0135053
WNT7A	2.25362	0.904962	0.0307888	0.00961313
ZEB2	2.25129	0.904762	0.0119593	1.50954
MAPKAPK2	2.25129	0.904762	0.0544529	0.234279
CCSER1	2.25129	0.904762	0	0.0188511
SUSD4	2.25129	0.904762	0.0223919	0.00886284
PRKCQ-AS1	2.24897	0.904562	1.14224	0.374349
KLRC1	2.24666	0.904362	0.00458015	0.467011
CLIP2	2.24666	0.904362	0.00254453	0.0257444
RP11-439M11.1	2.24435	0.904162	0.00203562	0.000234467
GALNT3	2.24435	0.904162	0.00254453	0.0840328
SMCO4	2.24435	0.904162	0.00763359	0.239719
CCR10	2.24204	0.903962	0.00203562	0.057585
FAM69B	2.24204	0.903962	0.000254453	0.00937866
VMO1	2.24204	0.903962	0	0.0660727
RBMX	-2.23974	0.0962385	0.837914	0.944994
CHST11	2.23974	0.903762	0.0521628	0.212614
TNFSF14	2.23974	0.903762	0.0160305	0.153669
FASLG	2.23744	0.903561	0.00152672	0.137069
AK5	2.23285	0.903161	0.235878	0.0609144
PLEKHG1	2.23285	0.903161	0.000508906	0.0388277
GZMM	2.23057	0.902961	0.778372	1.55578
FAM49A	2.22829	0.902761	0.00279898	0.31789
KIR2DL2	2.22829	0.902761	0	0.0270106
AOAH	2.22829	0.902761	0.0519084	0.580868
PTPN22	2.22829	0.902761	0.11374	0.396811
ZDHHC15	2.22601	0.902561	0.00814249	0.00290739
FSD1L	2.22601	0.902561	0.00229008	0.0354045
CTSL	2.22601	0.902561	0.0547074	0.0860492
RANBP17	2.22374	0.902361	0.000254453	0.00989449
GLIPR1	2.22374	0.902361	0.13715	1.3464
VCL	2.22147	0.902161	0.0748092	0.430481
RP11-159H10.3	2.22147	0.902161	0	0.00286049
SOX13	2.22147	0.902161	0.000254453	0.0127081
CASZ1	2.21469	0.901561	0.00890585	0.0395311
MRPS21	-2.21469	0.0984394	0.619847	0.771817
TSHZ2	2.21469	0.901561	0.536132	0.0976788
PLEKHG3	2.21469	0.901561	0.00330789	0.139086
A2M-AS1	2.21243	0.901361	0.0251908	0.132192
TOB2	2.21243	0.901361	0.0681934	0.191231
CXCL10	2.21243	0.901361	0.000254453	0.0192263
KRT1	2.21019	0.90116	0.0198473	0.0312309
CMTM8	2.21019	0.90116	0.131298	0.0561313
HLA-DMA	2.20794	0.90096	0.0468193	1.10546
EFCAB4A	2.2057	0.90076	0	0.00792497
GCNT1	2.2057	0.90076	0.00712468	0.10354
TAGLN2	2.2057	0.90076	0.62799	2.04005
CERS4	2.2057	0.90076	0.0251908	0.0907386
TXN	2.20346	0.90056	0.226463	1.02931
GPR146	2.20346	0.90056	0.0399491	0.02068
PDGFD	2.20123	0.90036	0.000254453	0.082626
CAPN2	2.199	0.90016	0.193639	0.692567
SLC16A6	2.199	0.90016	0.013486	0.0855334
RP11-61O1.2	2.19678	0.89996	0.00203562	0.00028136
RP11-77C3.3	2.19456	0.89976	0.00483461	0.00084408
CYP4F22	2.19456	0.89976	0.000508906	0.0106917
XPNPEP2	2.19456	0.89976	0	0.00497069
FBLN7	2.19456	0.89976	0.0338422	0.014959
ATP8B4	2.19456	0.89976	0.000508906	0.0668699
MAP4	2.19234	0.89956	0.122646	0.366518
PXN	2.19234	0.89956	0.0857506	0.260633
RP11-15M15.1	2.19234	0.89956	0.00356234	0.000937866
SECTM1	2.19234	0.89956	0.00203562	0.183869
KCNQ2	2.19013	0.89936	0.00178117	0.000328253
SHKBP1	2.19013	0.89936	0.112214	0.40211
MICB	2.18792	0.89916	0.0206107	0.0791559
ATP8B3	2.18792	0.89916	0.00203562	0.0100352
RP11-326F20.5	2.18792	0.89916	0.00101781	0.0104103
ZSCAN23	2.18572	0.89896	0.00407125	0.000937866
RP11-415F23.3	2.18572	0.89896	0.00941476	0.00234467
GPR153	2.18572	0.89896	0	0.013646
TGFBI	2.18352	0.89876	0.00534351	0.485909
PRB3	2.18352	0.89876	0.00305344	0.000468933
PMPCB	-2.18132	0.101441	0.313486	0.36075
U1_2	2.18132	0.898559	0.0043257	0.00196952
IDO1	2.18132	0.898559	0	0.00961313
AC020571.3	2.18132	0.898559	0.026972	0.0174443
MAN1A1	2.18132	0.898559	0.0305344	0.183025
GGH	2.17913	0.898359	0.00661578	0.0200703
CR2	2.17913	0.898359	0.0142494	0.0251817
BEND5	2.17913	0.898359	0.037659	0.0533177
DDX18	-2.17694	0.101841	0.975573	1.05182
SPRED1	2.17475	0.897959	0.000254453	0.0489097
RP11-350G8.5	2.17475	0.897959	0.0157761	0.00473623
RP11-89F3.2	2.17475	0.897959	0.00737913	0.00220399
SLC25A43	2.17257	0.897759	0.00788804	0.0390621
GZMA	2.17257	0.897759	0.0529262	3.9803
THUMPD1	-2.17039	0.102441	0.42341	0.518921
PLEKHO2	2.17039	0.897559	0.016285	0.18823
EDARADD	2.17039	0.897559	0.00127226	0.0155217
PDZD7	2.17039	0.897559	0.00661578	0.00262603
IRF8	2.17039	0.897559	0.0114504	0.425932
ATP6V1G3	2.16822	0.897359	0.00127226	9.37866e-05
TMEM64	2.16605	0.897159	0.0170483	0.0545838
NR4A2	2.16605	0.897159	0.00941476	0.204736
AGPAT4	2.16388	0.896959	0.00916031	0.0580539
PITPNA	2.16388	0.896959	0.0615776	0.22068
SLC22A23	2.16388	0.896959	0.0216285	0.00797186
ARL4A	2.16388	0.896959	0.0679389	0.292614
CCR9	2.16388	0.896959	0.00305344	0.0123329
DOK2	2.16388	0.896959	0.208397	1.03287
RP11-71G12.1	2.16388	0.896959	0	0.00243845
IGF2BP3	2.16388	0.896959	0.00178117	0.00572098
CKB	2.16172	0.896759	0.00101781	0.098007
KLRC2	2.16172	0.896759	0.00407125	0.201829
PCED1B	2.15956	0.896559	0.343766	0.136084
ALS2CR11	2.15956	0.896559	0.00279898	0.00084408
TSPAN13	2.15956	0.896559	0.00152672	0.147761
AKR1E2	2.15956	0.896559	0.00407125	0.000797186
SPIRE1	2.1574	0.896359	0.00203562	0.0165533
TPO	2.1574	0.896359	0.000254453	0.00304807
WIPI1	2.1574	0.896359	0.0114504	0.101665
CTSC	2.1574	0.896359	0.26514	1.50753
SPOP	-2.1574	0.103641	0.366158	0.467151
CTBP2	2.15525	0.896158	0.0043257	0.361125
SLC40A1	2.1531	0.895958	0.121883	0.127081
NRP1	2.15096	0.895758	0	0.0126612
SDK2	2.14882	0.895558	0.0203562	0.0132708
FCRLB	2.14882	0.895558	0.00458015	0.0262603
PLEKHA2	2.14882	0.895558	0.0689567	0.341618
NKAP	-2.14882	0.104442	0.249364	0.312966
MMP23B	2.14668	0.895358	0.00279898	0.0716999
ACTN1	2.14668	0.895358	0.638168	0.201407
ADAP1	2.14668	0.895358	0.010687	0.162016
S1PR5	2.14242	0.894958	0.00127226	0.228839
CD97	2.14242	0.894958	0.286005	1.02012
TIPARP	2.14242	0.894958	0.0292621	0.152497
GGNBP2	-2.14242	0.105042	0.598982	0.706635
ARHGEF11	2.14029	0.894758	0.019084	0.0465182
ZDHHC24	2.14029	0.894758	0.0585242	0.16483
ASIC1	2.14029	0.894758	0.00229008	0.000375147
PAM	2.14029	0.894758	0.00992366	0.0631653
DPPA4	2.14029	0.894758	0.00458015	0.00797186
HES6	2.13817	0.894558	0.0043257	0.0503165
CDO1	2.13605	0.894358	0	0.00304807
UTP23	-2.13605	0.105642	0.179898	0.229777
MS4A4A	2.13393	0.894158	0.000254453	0.0705275
FCHO2	2.13393	0.894158	0.00279898	0.0687925
ID3	2.13182	0.893958	0.319084	0.30551
TUBA1C	2.13182	0.893958	0.0381679	0.170926
CCDC59	-2.13182	0.106042	0.39771	0.515827
ROBO1	2.13182	0.893958	0.00458015	0.000937866
CEBPA	2.12971	0.893758	0.00203562	0.250551
ZNF282	2.12971	0.893758	0.0117048	0.0391559
RP11-11N9.4	2.1276	0.893557	0.0333333	0.0284642
FANK1	2.1276	0.893557	0.00101781	0.014068
FBXO6	2.1276	0.893557	0.019084	0.144009
RP11-32B5.7	2.1276	0.893557	0.0152672	0.0042204
TGFBR3	2.1255	0.893357	0.0173028	0.198828
MAP3K5	2.1255	0.893357	0.0312977	0.168675
METAP2	-2.1234	0.106843	0.4743	0.604173
CMTM3	2.1234	0.893157	0.115267	0.330223
MSC	2.1234	0.893157	0.000508906	0.0216178
NKG7	2.1234	0.893157	0.073028	10.9928
WEE1	2.1234	0.893157	0.00229008	0.0591325
ELL2	2.12131	0.892957	0.0117048	0.0427198
L3MBTL4	2.12131	0.892957	0.000763359	0.0254162
SATB1	2.12131	0.892957	0.917048	0.365627
MCTP2	2.12131	0.892957	0.021883	0.176882
DCDC1	2.12131	0.892957	0.00279898	0.00056272
SPATA41	2.11922	0.892757	0.0111959	0.00501759
EVPL	2.11922	0.892757	0.00407125	0.00042204
NABP2	2.11922	0.892757	0.0394402	0.118453
MAP3K8	2.11713	0.892557	0.00330789	0.221477
SERINC5	2.11505	0.892357	0.25827	0.0891911
MIR24-2	2.11505	0.892357	0.00534351	0.168347
PLEKHA5	2.11505	0.892357	0.00763359	0.0726846
ELOVL6	2.11296	0.892157	0.00381679	0.0363423
IRAK1	2.11296	0.892157	0.0687023	0.224572
TESK1	2.11296	0.892157	0.0312977	0.0932239
HBD	2.11296	0.892157	0.00483461	0.00483001
HRH2	2.11089	0.891957	0.102545	0.157702
CRIP1_1	2.10881	0.891757	0.423664	1.88033
GP5	2.10881	0.891757	0.00712468	0.00135991
NOTCH4	2.10881	0.891757	0.00127226	0.0156155
ANKRD9	2.10674	0.891557	0.00279898	0.0111606
YWHAQ	2.10674	0.891557	0.336387	0.896975
HNRNPA0	-2.10674	0.108443	0.552163	0.703306
ZNF667	2.10467	0.891357	0.0211196	0.0135991
PRR5L	2.10467	0.891357	0.00229008	0.167644
BLOC1S1	2.10467	0.891357	0.4	1.25585
RP11-325F22.2	2.10467	0.891357	0.00559796	0.025932
TMEM40	2.10467	0.891357	0.000763359	0.00159437
NETO2	2.10467	0.891357	0.00203562	0.0251348
ATP6V0E2-AS1	2.10467	0.891357	0.0155216	0.00300117
RP11-223C24.1	2.10261	0.891156	0.0101781	0.00412661
RP11-203J24.8	2.10261	0.891156	0.0101781	0.00215709
SH3BP4	2.10261	0.891156	0	0.00858148
MXD4	2.10261	0.891156	0.173282	0.61041
ANKRD55	2.10055	0.890956	0.0882952	0.0129894
LINC00478	2.09849	0.890756	0.00254453	0.00014068
FAM221B	2.09849	0.890756	0	0.00215709
PPP2R5B	2.09644	0.890556	0.0137405	0.0420633
RP11-229C3.2	2.09644	0.890556	0.0246819	0.00736225
RP11-44F14.8	2.09644	0.890556	0.0236641	0.00403283
HRK	2.09644	0.890556	0	0.0180539
DLEU2L	2.09438	0.890356	0.0111959	0.0553341
KLRG1	2.09438	0.890356	0.119847	0.915498
CACNA1I	2.09438	0.890356	0.0249364	0.00783118
S100B	2.09234	0.890156	0.203308	0.197843
COL5A3	2.09234	0.890156	0.000763359	0.00708089
AC003090.1	2.09234	0.890156	0.00127226	0.000609613
CD300C	2.09234	0.890156	0.000763359	0.0587104
SWAP70	2.09029	0.889956	0.0178117	0.422931
REPS2	2.09029	0.889956	0.000254453	0.0240563
AHNAK	2.08825	0.889756	0.300254	2.9124
SCN9A	2.08825	0.889756	0.000763359	0.0186635
DUSP10	2.08215	0.889156	0.00763359	0.0517233
TMEM53	2.08215	0.889156	0.00559796	0.0217585
IL13RA1	2.08215	0.889156	0.00254453	0.207315
SLC7A4	2.08215	0.889156	0.00101781	9.37866e-05
MYO1F	2.08215	0.889156	0.0396947	1.66373
RP11-229P13.20	2.08012	0.888956	0	0.0128957
LRRC59	2.08012	0.888956	0.0641221	0.200563
RP3-388M5.9	2.08012	0.888956	0.00203562	0.00084408
TTTY14	2.08012	0.888956	0.0129771	0.0083939
SGCD	2.07809	0.888756	0	0.00937866
RP11-526I2.5	2.07809	0.888756	0.0358779	0.0147714
FANCA	2.07809	0.888756	0.0157761	0.0653224
C2	2.07809	0.888756	0.000254453	0.0134115
PPIG	-2.07607	0.111445	0.881171	1.13154
TCEA3	2.07607	0.888555	0.145293	0.0371864
CYTL1	2.07607	0.888555	0	0.0103165
CD226	2.07405	0.888355	0.0748092	0.178898
GPRC5B	2.07203	0.888155	0.00559796	0.000890973
ILK	2.07203	0.888155	0.117048	0.394091
SLC41A2	2.07203	0.888155	0.000508906	0.00862837
C5orf30	2.07002	0.887955	0.00737913	0.0232591
MCF2L	2.07002	0.887955	0.0203562	0.00726846
GYG1	2.07002	0.887955	0.0493639	0.263822
OPTN	2.06801	0.887755	0.23715	0.595029
CHL1	2.06801	0.887755	0	0.00764361
TRMT10C	-2.06801	0.112245	0.325445	0.347292
C2orf48	2.06601	0.887555	0	0.00309496
HBG1	2.064	0.887355	0.000763359	0.00679953
BAD	2.064	0.887355	0.073028	0.173224
MED20	2.064	0.887355	0.00737913	0.0344197
FXR1	-2.062	0.112845	0.587532	0.702509
RPL7L1	-2.062	0.112845	0.453435	0.576038
SFXN2	2.062	0.887155	0.0328244	0.0196952
NCR1	2.062	0.887155	0.00839695	0.109543
RORA	2.06001	0.886955	0.477354	0.762954
TBXA2R	2.06001	0.886955	0.0211196	0.0103634
DBI	2.06001	0.886955	0.537914	1.80971
APOBR	2.05801	0.886755	0.0178117	0.230387
TMED8	2.05602	0.886555	0.0259542	0.117515
SLC4A4	2.05602	0.886555	0.000254453	0.0239625
TM4SF19_1	2.05602	0.886555	0	0.0069871
FUCA2	2.05403	0.886355	0.0139949	0.130457
MAP2	2.05403	0.886355	0.000508906	0.00375147
ACSS2	2.05403	0.886355	0.0274809	0.0413599
EGR1	2.05205	0.886154	0.0086514	0.331161
MRPS18B	-2.05205	0.113846	0.312723	0.359062
EGLN2	-2.05205	0.113846	0.360814	0.433857
ZP1	2.04611	0.885554	0.000254453	0.00192263
DENND3	2.04611	0.885554	0.00636132	0.154607
RAB43	2.04611	0.885554	0.00687023	0.00243845
CCT4	-2.04611	0.114446	0.59313	0.707573
LBX2-AS1	2.04611	0.885554	0.000254453	0.0049238
SPAG1	2.04414	0.885354	0.00305344	0.0286049
CYHR1	-2.04217	0.114846	0.177099	0.219695
KLF10	2.04217	0.885154	0.0223919	0.14279
BFSP1	2.04217	0.885154	0	0.0118171
HKDC1	2.0402	0.884954	0.0282443	0.00937866
MYOF	2.0402	0.884954	0.00127226	0.122298
PAOX	2.0402	0.884954	0.0155216	0.062837
RP11-973H7.1	2.0402	0.884954	0.00585242	0.0163189
MRC2	2.03628	0.884554	0.00839695	0.00375147
ELAVL4	2.03432	0.884354	0	0.00173505
CDC42EP3	2.03432	0.884354	0.151654	0.708136
GSAP	2.03432	0.884354	0.0414758	0.223587
VSTM2B	2.03237	0.884154	0	0.00121923
LEPREL1	2.03041	0.883954	0.000254453	0.00253224
RP11-374A4.1	2.03041	0.883954	0.00229008	0.000234467
RASGRF2	2.02847	0.883754	0.0880407	0.0271043
NCF2	2.02652	0.883553	0.0122137	0.983306
ARPC3	2.02652	0.883553	1.70585	5.76525
BEX1	2.02458	0.883353	0.00203562	0.00229777
LPCAT1	2.02458	0.883353	0.0465649	0.296553
COMTD1	2.02264	0.883153	0.0534351	0.150481
SIGLEC9	2.02264	0.883153	0.00101781	0.0798593
RHOA	2.02264	0.883153	0.769975	2.55991
ARHGEF40	2.02264	0.883153	0.00203562	0.133834
PTPRO	2.02264	0.883153	0.00636132	0.0362485
RP11-395I6.2	2.0207	0.882953	0.000763359	0.00028136
ADRM1	2.01876	0.882753	0.180916	0.465791
RNF165	2.01876	0.882753	0	0.0469402
TPTEP1	2.01876	0.882753	0.0178117	0.039578
RP11-154H23.3	2.01876	0.882753	0.0188295	0.0478312
RP11-367J11.3	2.01683	0.882553	0.0127226	0.00501759
IL2RB	2.01683	0.882553	0.0529262	0.563845
CTSW	2.01683	0.882553	0.29771	1.93383
IGF1R	2.01683	0.882553	0.159796	0.0613365
HPGDS	2.0149	0.882353	0	0.00403283
PDCD1	2.0149	0.882353	0.00279898	0.027714
IL6R	2.0149	0.882353	0.268957	0.336975
COL24A1	2.01298	0.882153	0	0.00403283
ARFIP1	2.01298	0.882153	0.0496183	0.157702
RP11-1026M7.2	2.01298	0.882153	0.00687023	0.0014068
PMEPA1	2.01298	0.882153	0.0287532	0.0747948
LTF	2.01105	0.881953	0.000254453	0.00201641
CDC25A	2.01105	0.881953	0	0.00154748
OASL	2.01105	0.881953	0.00788804	0.0810785
C18orf8	2.00913	0.881753	0.0335878	0.0978664
RGS19	2.00913	0.881753	0.272265	0.928581
KCNH8	2.00722	0.881553	0	0.012755
TOR3A	2.00722	0.881553	0.0615776	0.18007
CYBRD1	2.0053	0.881353	0.00152672	0.0724033
DOK1	2.00339	0.881152	0.0422392	0.159343
TBC1D5	2.00339	0.881152	0.0788804	0.25041
RP11-291B21.2	2.00339	0.881152	0.276081	0.043939
RP11-290F20.3	2.00148	0.880952	0.00356234	0.537585
ANKRD28	2.00148	0.880952	0.0506361	0.173083
KLF6	2.00148	0.880952	0.555216	3.34954
ZBP1	2.00148	0.880952	0.0368957	0.144666
SYK	2.00148	0.880952	0.00508906	0.491817
ST6GALNAC1	2.00148	0.880952	0.0150127	0.0107386
MAP1LC3B	1.99957	0.880752	0.337659	0.823118
GPR65	1.99767	0.880552	0.127735	0.566987
FCER2	1.99767	0.880552	0.00330789	0.238734
UTS2	1.99577	0.880352	0.00763359	0.0565064
AC142528.1	1.99387	0.880152	0.0371501	0.0193669
TNFRSF9	1.99387	0.880152	0.000508906	0.0129894
EPHA2	1.99387	0.880152	0	0.00300117
PTGER4	1.99198	0.879952	0.121883	0.355592
CCR1	1.99198	0.879952	0.00203562	0.249191
IL17RB	1.99198	0.879952	0	0.00225088
SLC16A3	1.99198	0.879952	0.0295165	0.295756
SAMD9L	1.99198	0.879952	0.177099	0.513247
PRPSAP2	-1.99008	0.120248	0.143257	0.17646
DUS2	1.99008	0.879752	0.0183206	0.0989449
ZNF683	1.99008	0.879752	0.00203562	0.0581477
EVA1B	1.99008	0.879752	0.00585242	0.118171
DGKA	1.99008	0.879752	0.717812	0.306213
ANXA5	1.99008	0.879752	0.12112	1.24928
PAK6	1.99008	0.879752	0	0.00576788
RP11-362F19.1	1.99008	0.879752	0.00101781	0.0581477
SLCO4C1	1.98819	0.879552	0.000508906	0.0476905
ZEB2-AS1	1.98819	0.879552	0	0.0302931
GALNT10	1.98631	0.879352	0.0549618	0.179695
DOCK5	1.98631	0.879352	0.00229008	0.174115
RP11-644F5.11	1.98631	0.879352	0.00305344	0.014959
IL18R1	1.98442	0.879152	0.00916031	0.0906917
KIF3B	1.98254	0.878952	0.0486005	0.138757
NUAK1	1.98254	0.878952	0.000254453	0.00722157
BTNL9	1.98254	0.878952	0	0.00928488
GCNT4	1.98066	0.878752	0.0117048	0.00398593
AKR1C1	1.98066	0.878752	0.00687023	0.00206331
APBB1	1.97878	0.878551	0.143257	0.0572098
CST3	1.97878	0.878551	0.0379135	5.73993
FAM83G	1.97691	0.878351	0.00381679	0.00942556
RAB25	1.97691	0.878351	0.00992366	0.00375147
ZNF365	1.97691	0.878351	0.000508906	0.018007
MYB	1.97691	0.878351	0.0221374	0.0149121
TSPAN18	1.97504	0.878151	0.0715013	0.0431419
MSRB1	1.97317	0.877951	0.0312977	0.263775
HAPLN3	1.97317	0.877951	0.138931	0.0719343
CD99	1.97317	0.877951	0.290585	1.80975
CTD-2547L24.3	1.97317	0.877951	0.00101781	0.0244783
ARID3A	1.9713	0.877751	0.026972	0.238499
FCRL2	1.9713	0.877751	0.00152672	0.162345
ATP10D	1.9713	0.877751	0.0127226	0.122251
CNN3	1.9713	0.877751	0.0231552	0.00886284
ST5	1.9713	0.877751	0.000508906	0.00445487
CNBP	-1.9713	0.122249	1.20509	1.63831
PLVAP	1.96944	0.877551	0	0.00243845
RAB39A	1.96944	0.877551	0.000508906	0.0134115
SH3BP5	1.96944	0.877551	0.239695	0.795639
DPY19L1	1.96944	0.877551	0.00788804	0.04966
RP11-222K16.2	1.96758	0.877351	0.00610687	0.106682
CITED4	1.96758	0.877351	0.133079	0.0498007
AIRE	1.96572	0.877151	0.00229008	0.0108324
DEGS2	1.96572	0.877151	0	0.00858148
TRIO	1.96572	0.877151	0.00330789	0.104666
RHOU	1.96387	0.876951	0.00661578	0.0765299
INPP5D	1.96387	0.876951	0.112977	0.422368
RET	1.96387	0.876951	0	0.00286049
MCF2L-AS1	1.96387	0.876951	0.0272265	0.00783118
CCR2	1.96387	0.876951	0.00229008	0.203283
AKAP6	1.96201	0.876751	0.00636132	0.00933177
ZNF285	1.96201	0.876751	0.00534351	0.00520516
TCF7L2	1.96201	0.876751	0.0178117	0.265322
RP11-126K1.2	1.96016	0.876551	0.00101781	0.00975381
CORO1C	1.96016	0.876551	0.00763359	0.2234
PDE7B	1.96016	0.876551	0.0043257	0.010129
NBL1	1.96016	0.876551	0.0150127	0.0115826
WDR6	-1.95832	0.123649	0.137659	0.172192
RAB13	1.95832	0.876351	0.00585242	0.0415006
SERTAD3	1.95832	0.876351	0.0343511	0.121313
RP11-473M20.9	1.95647	0.87615	0.00712468	0.0323095
FAM201A	1.95463	0.87595	0.00559796	0.00529895
SLC7A5	1.95279	0.87575	0.0043257	0.0192263
PRICKLE2	1.95095	0.87555	0	0.00135991
ARHGAP18	1.95095	0.87555	0.0101781	0.161172
KIAA1671	1.94912	0.87535	0.00381679	0.0178664
MAL	1.94912	0.87535	0.966412	0.229965
FGD2	1.94912	0.87535	0.00330789	0.332286
ATG9B	1.94912	0.87535	0.0394402	0.0131301
RTN2	1.94912	0.87535	0.00203562	0.0113482
AKIRIN2	1.94912	0.87535	0.0811705	0.26837
MEF2C-AS1	1.94912	0.87535	0	0.0138335
7SK_4	1.94728	0.87515	0.00203562	0.036905
CAMK4	1.94728	0.87515	0.749109	0.227011
RP11-132A1.4	1.94728	0.87515	0.00101781	0.000468933
LINC00493	-1.94545	0.12505	0.66972	0.78959
DHRS9	1.94545	0.87495	0	0.0244783
RALB	1.94545	0.87495	0.0394402	0.232591
THBD	1.94545	0.87495	0.000508906	0.0311372
C12orf75	1.94545	0.87495	0.10687	0.854678
GBP5	1.94545	0.87495	0.191858	0.532614
GPRASP1	1.94363	0.87475	0.0895674	0.0296835
CD300A	1.94363	0.87475	0.0244275	0.510809
EPB41L4A	1.9418	0.87455	0.00407125	0.0236811
PPP1CA	1.9418	0.87455	0.517303	1.53487
ORAI3	1.9418	0.87455	0.0256997	0.169566
SLC12A3	1.9418	0.87455	0	0.00187573
CCR6	1.93998	0.87435	0.00941476	0.146448
RFX8	1.93998	0.87435	0.000254453	0.000890973
RP3-525N10.2	1.93816	0.87415	0.000254453	0.0106917
ST7	1.93816	0.87415	0.00381679	0.0191794
RP11-227H15.4	1.93816	0.87415	0.00152672	0.000375147
KEAP1	1.93816	0.87415	0.0361323	0.107761
NKG2-E	1.93816	0.87415	0.000763359	0.00436108
RP11-265P11.1	1.93634	0.87395	0.000254453	0.00267292
KIF23	1.93634	0.87395	0	0.0102696
CAPN12	1.93453	0.873749	0.00712468	0.115686
ARL8A	1.93453	0.873749	0.0737913	0.241923
FADS2	1.93271	0.873549	0.00229008	0.034279
NEK6	1.93271	0.873549	0.00229008	0.0623212
FBXL6	1.9309	0.873349	0.0279898	0.0727315
DOK6	1.9309	0.873349	0.010687	0.0238218
SKAP2	1.9309	0.873349	0.0267176	0.742227
NBEA	1.9309	0.873349	0.0310433	0.0117702
RAMP3	1.9291	0.873149	0.000254453	0.000515827
AGMAT	1.92729	0.872949	0.0801527	0.0302462
SPTSSB	1.92729	0.872949	0.000508906	0.0252286
CASC5	1.92729	0.872949	0.000508906	0.018898
MYO1E	1.92729	0.872949	0.00127226	0.0621805
BATF	1.92729	0.872949	0.0661578	0.245018
C17orf58	1.92729	0.872949	0.00127226	0.0285111
HS1BP3	1.92549	0.872749	0.0206107	0.0729191
GOLIM4	1.92549	0.872749	0.000763359	0.095803
CNRIP1	1.92369	0.872549	0	0.00262603
PTGDS	1.92369	0.872549	0.00305344	0.380211
EPS8	1.92189	0.872349	0.00687023	0.0372333
CD63	1.92189	0.872349	0.268193	2.01322
DHPS	-1.92009	0.127851	0.295929	0.349121
SNN	1.92009	0.872149	0.0697201	0.152122
LIMS2	1.92009	0.872149	0.0244275	0.0222743
BSPRY	1.92009	0.872149	0.000254453	0.0069871
NBEAL2	1.9183	0.871949	0.0346056	0.248488
CTD-3187F8.14	1.9183	0.871949	0	0.000656506
CD151	1.9183	0.871949	0.0287532	0.131254
IL10RA	1.9183	0.871949	0.273282	0.953435
MAP2K3	1.9183	0.871949	0.0918575	0.365018
PIK3R3	1.91651	0.871749	0.00305344	0.0232122
CTC-378H22.2	1.91651	0.871749	0.00483461	0.0185698
ATP2B4	1.91472	0.871549	0.0697201	0.368113
PART1	1.91294	0.871349	0.000254453	0.00379836
LINC00152	1.91115	0.871148	0.0114504	0.337163
RP11-1055B8.7	1.91115	0.871148	0	0.00529895
AGAP1	1.91115	0.871148	0.000254453	0.03517
USP28	1.91115	0.871148	0.0379135	0.251489
RP11-213G21.1	1.91115	0.871148	0.00203562	0.000375147
XCL2	1.90937	0.870948	0.00178117	0.537538
SLC1A4	1.90937	0.870948	0.00483461	0.0387808
TNFAIP2	1.90937	0.870948	0.00737913	0.593341
CPNE7	1.90759	0.870748	0.000508906	0.00750293
MEOX1	1.90759	0.870748	0.00763359	0.00759672
CRISPLD2	1.90581	0.870548	0.00305344	0.0645252
RP11-462G2.1	1.90581	0.870548	0	0.00103165
ERVH48-1	1.90581	0.870548	0.00254453	0.000187573
NEDD9	1.90581	0.870548	0.0610687	0.254818
NACC2	1.90581	0.870548	0.0104326	0.121172
NMU	1.90404	0.870348	0.000254453	0.00201641
SHCBP1	1.90404	0.870348	0.000763359	0.0107386
NMUR1	1.90227	0.870148	0.00101781	0.0740914
GRAMD4	1.90227	0.870148	0.00941476	0.0538335
SLAMF6	1.90227	0.870148	0.0811705	0.200516
PLEKHG7	1.90227	0.870148	0.000254453	0.00487691
RP11-326C3.12	1.9005	0.869948	0.0216285	0.0091442
IER5L	1.9005	0.869948	0.0150127	0.131536
RP11-802O23.3	1.9005	0.869948	0.00178117	0.0113951
KRT73	1.89873	0.869748	0.0160305	0.00412661
P2RX7	1.89873	0.869748	0.0129771	0.0779836
CD70	1.89873	0.869748	0.000508906	0.0282298
NOSIP	1.89873	0.869748	2.65751	0.999531
SYT17	1.89873	0.869748	0.000254453	0.029871
VPREB3	1.89873	0.869748	0.00178117	0.342978
KBTBD11	1.89697	0.869548	0.0244275	0.0375615
POMP	1.89697	0.869548	0.400509	1.20835
KRT18	1.8952	0.869348	0.0422392	0.0152872
DPF3	1.8952	0.869348	0.00178117	0.0166002
UNC93B1	1.8952	0.869348	0.03257	0.387433
RP11-126L15.4	1.89344	0.869148	0.0124682	0.00356389
STX1B	1.89344	0.869148	0.00458015	0.00103165
HIST1H2BH	1.89344	0.869148	0.00203562	0.00876905
LINC00926	1.89169	0.868948	0.00636132	0.35925
DTHD1	1.89169	0.868948	0	0.11925
IL2	1.89169	0.868948	0	0.00239156
RAP1GDS1	1.88993	0.868747	0.0951654	0.244783
SLC1A7	1.88818	0.868547	0	0.019789
MYO5A	1.88818	0.868547	0.0506361	0.193763
FAAH2	1.88818	0.868547	0.0157761	0.00890973
TUBB4B	1.88818	0.868547	0.160305	0.479578
KRT2	1.88642	0.868347	0.0208651	0.00858148
PRCD	1.88642	0.868347	0.00559796	0.0090973
ARHGAP42	1.88642	0.868347	0	0.00764361
KLHL34	1.88642	0.868347	0.0244275	0.00497069
HAX1	-1.88642	0.131653	0.51374	0.570457
AXIN2	1.88468	0.868147	0.0381679	0.0157562
FGFR1	1.88468	0.868147	0.00839695	0.0240094
NIPAL3	1.88468	0.868147	0.433333	0.213927
RTKN	1.88468	0.868147	0.000254453	0.00679953
TPRG1	1.88468	0.868147	0.00229008	0.0387339
GPR125	1.88293	0.867947	0.0122137	0.00689332
HPCAL4	1.88293	0.867947	0.0399491	0.0147714
NPC1	1.88293	0.867947	0.019084	0.119156
IL15RA	1.88293	0.867947	0.00788804	0.0395311
ABHD15	1.88118	0.867747	0.0267176	0.0991325
IKZF3	1.88118	0.867747	0.0625954	0.152966
RP1-63G5.8	1.88118	0.867747	0	0.00112544
YPEL1	1.87944	0.867547	0.0229008	0.174443
RP11-262H14.4	1.87944	0.867547	0.00305344	0.0226495
RCAN3	1.8777	0.867347	1.243	0.432638
TSHZ3	1.8777	0.867347	0.000254453	0.031653
GZMK	1.8777	0.867347	0.0440204	1.26851
CST7	1.87596	0.867147	0.0188295	2.47273
LAMA2	1.87596	0.867147	0.000254453	0.00478312
GBA2	1.87423	0.866947	0.029771	0.102556
GREM2	1.87423	0.866947	0.00178117	0.00300117
RGS9	1.87423	0.866947	0.000508906	0.0593669
PHTF1	1.87249	0.866747	0.0109415	0.0588511
DIAPH2	1.87249	0.866747	0.0524173	0.237796
CLEC5A	1.87076	0.866547	0.00101781	0.0179601
C1orf228	1.87076	0.866547	0.384478	0.154467
ADAM23	1.87076	0.866547	0.00279898	0.00759672
CD22	1.86903	0.866347	0.00178117	0.265885
DEF8	1.86903	0.866347	0.0315522	0.16347
CHST2	1.86903	0.866347	0.0470738	0.290504
SCRN1	1.86731	0.866146	0.0117048	0.0963189
CASP4	1.86731	0.866146	0.405852	1.08403
KCNA5	1.86731	0.866146	0	0.00173505
KIAA2013	1.86731	0.866146	0.0885496	0.261196
S100A6	1.86558	0.865946	2.41247	11.9981
MED25	1.86558	0.865946	0.0351145	0.0899414
LEPROTL1	1.86386	0.865746	1.5028	0.766706
AC133528.2	1.86386	0.865746	0.0129771	0.00520516
HHEX	1.86386	0.865746	0.00381679	0.340868
SMU1	-1.86214	0.134454	0.231298	0.315029
ZNF24	-1.86214	0.134454	0.354707	0.45932
SH2D1A	1.86214	0.865546	0.173028	0.320141
SLC2A1	1.86214	0.865546	0.0368957	0.0967409
LINC01023	1.86214	0.865546	0.000508906	0.00642438
STEAP1B	1.86042	0.865346	0	0.00712778
GSTM2	1.86042	0.865346	0.0445293	0.0205393
ETV2	1.86042	0.865346	0.00890585	0.0201172
PIGR	1.86042	0.865346	0	0.00145369
VDAC1	1.86042	0.865346	0.252417	0.645487
EOMES	1.86042	0.865346	0.0117048	0.193294
DPP4	1.86042	0.865346	0.115522	0.0664009
SMAD5	1.85871	0.865146	0.0371501	0.191184
CXCR1	1.85871	0.865146	0.000763359	0.0236342
KLLN	1.85871	0.865146	0.00381679	0.00356389
SH3BGRL3	1.85871	0.865146	2.08422	8.48291
RP4-594I10.3	1.85699	0.864946	0.100254	0.0355451
FZD2	1.85699	0.864946	0.00101781	0.0407034
BICC1	1.85528	0.864746	0	0.00159437
C12orf49	1.85528	0.864746	0.0305344	0.0781712
MEX3D	1.85528	0.864746	0.00508906	0.0137397
MAML3	1.85528	0.864746	0.021883	0.0653693
EIF5B	-1.85528	0.135254	0.829771	1.00361
COLGALT2	1.85357	0.864546	0.000254453	0.0190387
PRSS57	1.85357	0.864546	0	0.0294021
NEFM	1.85357	0.864546	0.00534351	0.00234467
DLGAP1-AS1	1.85357	0.864546	0.0361323	0.0898476
MTPN	1.85357	0.864546	0.457761	1.75442
FAM126A	1.85186	0.864346	0.0279898	0.151184
PTK7	1.85186	0.864346	0.0117048	0.0055803
FAM129B	1.85186	0.864346	0.00407125	0.0433763
IFNGR1	1.85186	0.864346	0.105344	0.625791
CTB-91J4.1	1.85016	0.864146	0	0.00201641
TRPM2	1.85016	0.864146	0.00178117	0.0294021
XRCC2	1.85016	0.864146	0.00788804	0.00764361
IQGAP1	1.85016	0.864146	0.367684	1.74016
NRTN	1.84845	0.863946	0.00407125	0.00215709
GAPT	1.84845	0.863946	0.00330789	0.426542
ST14	1.84845	0.863946	0.000763359	0.0533646
COBLL1	1.84675	0.863745	0.000508906	0.143775
LGALS9C	1.84505	0.863545	0.000254453	0.0194138
LINC00659	1.84505	0.863545	0.00814249	0.00225088
AC009120.10	1.84336	0.863345	0.00254453	0.00084408
RP11-693J15.5	1.84166	0.863145	0.00152672	0.220211
CMTM6	1.84166	0.863145	0.280407	1.14528
BCL11A	1.84166	0.863145	0.00610687	0.280328
SMAD7	1.83997	0.862945	0.00712468	0.0616178
RP11-129B22.1	1.83997	0.862945	0	0.00107855
RP11-147L13.8	1.83997	0.862945	0.000508906	0.00975381
NEURL2	1.83828	0.862745	0.0104326	0.00501759
IER2	1.83828	0.862745	0.577608	2.11367
RGS16	1.83828	0.862745	0.00407125	0.0149121
SPHK1	1.83659	0.862545	0.000254453	0.0177726
SVOPL	1.83659	0.862545	0.00508906	0.00135991
AC021860.1	1.83659	0.862545	0.0506361	0.0218523
RHPN1	1.8349	0.862345	0.0374046	0.0152872
ASB2	1.8349	0.862345	0.000254453	0.0224619
RASSF1	1.8349	0.862345	0.102799	0.444502
AQP3	1.8349	0.862345	0.465649	0.332943
PMAIP1	1.83322	0.862145	0.0239186	0.187855
FKBP11	1.83154	0.861945	0.229771	0.484127
EFNA5	1.83154	0.861945	0	0.00998828
RP11-259K5.1	1.83154	0.861945	0	0.0007034
FAM171A1	1.83154	0.861945	0.0216285	0.00726846
NCBP2	-1.82986	0.138255	0.339949	0.385838
NFKBIB	1.82986	0.861745	0.0508906	0.151184
MAMDC2-AS1	1.82986	0.861745	0.000763359	0.00028136
PLAUR	1.82818	0.861545	0.00610687	0.228089
IFITM3	1.82818	0.861545	0.0740458	0.778148
CRIM1	1.82818	0.861545	0.00458015	0.0392497
PIGP	-1.82818	0.138455	0.18117	0.194091
UMODL1	1.8265	0.861345	0.00127226	0.000609613
RP11-403A21.2	1.8265	0.861345	0.00279898	0.0312778
MLKL	1.8265	0.861345	0.0409669	0.146776
TRNP1	1.8265	0.861345	0	0.00801876
GDPD5	1.8265	0.861345	0.00534351	0.0371395
TRIM28	-1.82483	0.138856	0.33486	0.373177
KIF19	1.82483	0.861144	0.000254453	0.0212427
ZNF629	1.82483	0.861144	0.0150127	0.016272
BCL2L2	1.82316	0.860944	0.00305344	0.0235873
SHD	1.82316	0.860944	0	0.00276671
TNFRSF1B	1.82149	0.860744	0.10458	1.24502
MLLT3	1.81982	0.860544	0.373537	0.141712
RP11-676J15.1	1.81982	0.860544	0	0.00196952
GPC3	1.81815	0.860344	0.00330789	0.000656506
KIR3DL2_2	1.81815	0.860344	0.000763359	0.0358265
HN1	1.81815	0.860344	0.235623	0.78476
KCNK10	1.81815	0.860344	0	0.00192263
ADPRM	1.81815	0.860344	0.186768	0.0760141
PTMS	1.81649	0.860144	0.00763359	0.166096
CARD16	1.81649	0.860144	0.304326	1.43475
TOX	1.81482	0.859944	0.0139949	0.0921454
C1orf61	1.81482	0.859944	0.00127226	0.0119109
RP11-342D11.3	1.81316	0.859744	0.00152672	0.00905041
HSF2	1.81316	0.859744	0.13715	0.0654162
NCALD	1.81316	0.859744	0.024173	0.117374
ARF6	1.81151	0.859544	0.255216	0.682438
CTC-505O3.3	1.81151	0.859544	0.019084	0.0289332
ASNA1	1.81151	0.859544	0.108651	0.336835
SLAMF1	1.80985	0.859344	0.0745547	0.142696
TXNRD3	1.80985	0.859344	0.00839695	0.00239156
CDC42BPB	1.80985	0.859344	0.0142494	0.0429074
ANK1	1.8082	0.859144	0.00305344	0.0203048
RP11-382A18.2	1.8082	0.859144	0.00127226	0.00014068
FCRL5	1.8082	0.859144	0.000763359	0.13993
ITGA1	1.8082	0.859144	0.0086514	0.0157093
TPX2	1.8082	0.859144	0.00101781	0.0169754
TLE2	1.8082	0.859144	0.046056	0.0179132
CTD-2015H6.3	1.80654	0.858944	0.0101781	0.00464244
TLR10	1.80489	0.858743	0.00127226	0.141852
CDHR1	1.80489	0.858743	0.000254453	0.00497069
SAMD3	1.80489	0.858743	0.275318	0.843517
PTPRJ	1.80489	0.858743	0.0234097	0.110668
USP44	1.80489	0.858743	0.0557252	0.0169754
WDR63	1.80489	0.858743	0.000508906	0.00300117
ALOX5AP	1.80324	0.858543	0.287023	0.829777
SAG	1.80324	0.858543	0.000508906	0.00365768
MCOLN2	1.80324	0.858543	0.00636132	0.0545838
TMEM56	1.8016	0.858343	0	0.00450176
TIGIT	1.8016	0.858343	0.0348601	0.300023
HIST1H1A	1.8016	0.858343	0.00610687	0.00623681
ZYX	1.8016	0.858343	0.139186	0.513904
RP11-480C16.1	1.8016	0.858343	0.000508906	0.0148652
REL	1.8016	0.858343	0.228753	1.06162
CCDC68	1.8016	0.858343	0.00101781	0.00764361
RP11-626G11.3	1.8016	0.858343	0	0.0125205
ITPRIPL2	1.79995	0.858143	0.00127226	0.142556
HHAT	1.79995	0.858143	0.00279898	0.00886284
PI16	1.79831	0.857943	0.0086514	0.0304807
PVRL1	1.79831	0.857943	0.00178117	0.0171161
IKBKG	1.79831	0.857943	0.0592875	0.168863
CNOT7	-1.79831	0.142057	0.356489	0.416131
FXYD2	1.79667	0.857743	0.021374	0.0207737
CASC15	1.79667	0.857743	0.00458015	0.00262603
RGS17	1.79667	0.857743	0.00101781	0.0090973
B3GNT7	1.79503	0.857543	0.000254453	0.0175381
SFXN3	1.79503	0.857543	0.0307888	0.101149
LTB	1.79339	0.857343	7.25547	6.33918
PPP1R14C	1.79339	0.857343	0	0.00497069
CASP1	1.79339	0.857343	0.150636	0.914467
MIAT	1.79176	0.857143	0.0282443	0.145651
PIEZO1	1.79176	0.857143	0.0348601	0.176553
GPR160	1.79176	0.857143	0.0969466	0.0715123
SH3RF3	1.79176	0.857143	0.0132316	0.00304807
EZR	1.79176	0.857143	0.309924	0.989496
CMPK1	-1.79013	0.143057	0.674809	0.719109
EPS15	1.79013	0.856943	0.148855	0.434373
LINC00944	1.7885	0.856743	0.0043257	0.0405158
SLC2A6	1.7885	0.856743	0.0193384	0.224478
ADAMTS10	1.78687	0.856543	0.0221374	0.0266354
PBX1	1.78687	0.856543	0.00559796	0.00379836
PSENEN	1.78687	0.856543	0.094402	0.276202
GNLY	1.78687	0.856543	0.0750636	12.6726
SEMA5A	1.78524	0.856343	0.000763359	0.0056272
GZMH	1.78361	0.856142	0.0122137	2.21594
CDC42EP4	1.78361	0.856142	0.000508906	0.0221805
LAMTOR2	1.78361	0.856142	0.192875	0.627526
RP11-348F1.3	1.78361	0.856142	0.00330789	0.000515827
BIVM	1.78199	0.855942	0.013486	0.0306682
SCD5	1.78199	0.855942	0.000763359	0.0223212
UGP2	-1.78199	0.144058	0.448092	0.550387
LMTK3	1.78037	0.855742	0.0086514	0.00361079
IL7R	1.78037	0.855742	6.98906	4.15447
RPS6KA1	1.77875	0.855542	0.140458	0.463822
KLRC3	1.77875	0.855542	0.00229008	0.026823
PEX6	-1.77875	0.144458	0.0793893	0.0876436
RP11-4F22.2	1.77713	0.855342	0.00127226	9.37866e-05
C9orf139	1.77713	0.855342	0.000763359	0.0359672
FLNA	1.77713	0.855342	0.337405	1.96619
SCT	1.77713	0.855342	0.000254453	0.0200703
PCNP	-1.77713	0.144658	0.405598	0.560985
GAS7	1.77551	0.855142	0.00254453	0.308605
CDK2AP1	1.77551	0.855142	0.00966921	0.0748417
C1orf52	-1.77551	0.144858	0.191349	0.243986
MMP25	1.7739	0.854942	0.00152672	0.0147245
CD8B	1.7739	0.854942	0.954453	0.532661
HRASLS2	1.7739	0.854942	0.00229008	0.0203986
PPT2	1.7739	0.854942	0.0104326	0.0055803
FAM214B	1.7739	0.854942	0.0139949	0.115123
PGRMC2	-1.77229	0.145258	0.158524	0.192356
PTGIR	1.77229	0.854742	0.037659	0.0639156
TSPAN2	1.77229	0.854742	0.0137405	0.0964596
SYDE1	1.77229	0.854742	0.00127226	4.68933e-05
HEXIM2	1.77068	0.854542	0.00966921	0.0287456
SERPINI1	1.77068	0.854542	0.0234097	0.0616178
AMN	1.77068	0.854542	0.0292621	0.0143025
KIAA0226L	1.77068	0.854542	0.00152672	0.0947714
RGS10	1.76907	0.854342	1.66972	0.824525
MARCH1	1.76907	0.854342	0.00890585	1.00703
PDE3B	1.76746	0.854142	0.611705	0.222134
HCAR3	1.76746	0.854142	0.000508906	0.0458148
SIRPB2	1.76746	0.854142	0.000254453	0.0717937
NQO2	1.76746	0.854142	0.0437659	0.116295
LRFN2	1.76746	0.854142	0.000254453	0.00323564
RBPMS2	1.76586	0.853942	0	0.00342321
IFI27	1.76586	0.853942	0.000508906	0.00975381
HRH1	1.76586	0.853942	0	0.00164127
GJC3	1.76586	0.853942	0.00381679	0.000375147
CCR4	1.76425	0.853741	0.00458015	0.0407034
LGR6	1.76425	0.853741	0	0.0203986
AC103563.8	1.76425	0.853741	0.00330789	0.000656506
C22orf29	1.76425	0.853741	0.0641221	0.0394842
ZBTB32	1.76425	0.853741	0.0043257	0.0189918
OTOF	1.76425	0.853741	0.000254453	0.00318875
LATS2	1.76265	0.853541	0.00127226	0.0641032
STARD3NL	1.76265	0.853541	0.0468193	0.251958
SDSL	1.76105	0.853341	0.000508906	0.0141149
CDKN2D	1.76105	0.853341	0.322646	0.845721
GJC2	1.76105	0.853341	0.00534351	0.00121923
C7orf55-LUC7L2	-1.76105	0.146659	0.239695	0.307902
CBX8	1.76105	0.853341	0.00814249	0.0271043
KIR3DL1	1.76105	0.853341	0	0.0132239
IGFBP7	1.75945	0.853141	0.00203562	0.31095
ST8SIA1	1.75786	0.852941	0.0155216	0.0318875
RP3-467K16.2	1.75786	0.852941	0	0.00103165
FHAD1	1.75786	0.852941	0	0.00473623
CTDSPL	1.75786	0.852941	0.00788804	0.00642438
KLHL14	1.75786	0.852941	0.000254453	0.0240094
LRRC2	1.75626	0.852741	0.000763359	0.00215709
SH3YL1	1.75626	0.852741	0.594402	0.281125
CD1B	1.75626	0.852741	0	0.00407972
TMEM14B	-1.75626	0.147259	0.556234	0.657444
PZP	1.75467	0.852541	0.000508906	0.00497069
GLIPR2	1.75467	0.852541	0.0898219	0.66762
ALS2CL	1.75467	0.852541	0.0147583	0.00801876
CRB1	1.75467	0.852541	0.00127226	0.000187573
PXDN	1.75467	0.852541	0.00178117	0.00229777
DCAF12	1.75467	0.852541	0.0391858	0.1268
SYCE2	1.75308	0.852341	0	0.000937866
FBXO15	1.75308	0.852341	0.00661578	0.0028136
CTD-2201I18.1	1.75308	0.852341	0.00559796	0.00117233
S100A10	1.75308	0.852341	1.2715	5.28858
IFNG	1.75149	0.852141	0.00229008	0.0549121
HMGB3	1.75149	0.852141	0.00178117	0.024197
TLR5	1.75149	0.852141	0.00763359	0.0634467
CEACAM4	1.75149	0.852141	0.00559796	0.0396717
PLEK2	1.75149	0.852141	0.00458015	0.00121923
RAP1GAP2	1.7499	0.851941	0.0175573	0.155686
DBNDD1	1.7499	0.851941	0.0139949	0.0129426
KLK1	1.74674	0.851541	0	0.0149121
RCBTB2	1.74674	0.851541	0.0503817	0.250363
HLA-DOA	1.74674	0.851541	0.0173028	0.105416
FBXO10	1.74515	0.851341	0.00152672	0.00651817
SLC8B1	1.74515	0.851341	0.152163	0.087925
ARAP2	1.74515	0.851341	0.100254	0.45102
CDKL1	1.74515	0.851341	0.0043257	0.0211958
GSR	1.74515	0.851341	0.0458015	0.165955
PTS	1.74515	0.851341	0.0363868	0.101477
OSTN-AS1	1.74357	0.85114	0	0.00370457
SOCS3	1.74357	0.85114	0.0994911	0.159109
DMKN	1.74357	0.85114	0.00127226	0.0170223
NQO1	1.74357	0.85114	0.00559796	0.018007
PTPN12	1.74357	0.85114	0.0496183	0.404127
GEN1	1.74357	0.85114	0.00458015	0.021524
SON	-1.74357	0.14886	2.12748	2.68108
CA1	1.742	0.85094	0.000763359	0.000609613
CTD-2561B21.11	1.742	0.85094	0.00203562	0.00206331
NDFIP1	1.742	0.85094	1.26183	0.72891
AF131217.1	1.742	0.85094	0.00127226	0.0137866
LRP12	1.742	0.85094	0.00178117	0.0115358
GALK1	1.742	0.85094	0.0396947	0.170926
ME1	1.74042	0.85074	0.000508906	0.00801876
TRIM26	1.74042	0.85074	0.0541985	0.159859
GADD45A	1.73884	0.85054	0.0302799	0.0803751
STMN3	1.73884	0.85054	0.363104	0.165768
GOLM1	1.73884	0.85054	0.00152672	0.047925
TLE1	1.73727	0.85034	0.00687023	0.102274
TMEM44	1.73727	0.85034	0.00178117	0.00970692
RP11-363J20.1	1.73727	0.85034	0.00152672	0.000234467
TNFRSF12A	1.73727	0.85034	0.00101781	0.0126612
RBM20	1.73727	0.85034	0.00330789	0.000937866
HOXA10-AS	1.73727	0.85034	0	0.00206331
TNFRSF25	1.73727	0.85034	0.415013	0.208253
ADCY9	1.7357	0.85014	0.00610687	0.0466589
ADAM28	1.7357	0.85014	0.000763359	0.208253
MAX	-1.73413	0.15006	0.371756	0.436577
RP11-367G6.3	1.73413	0.84994	0.00610687	0.0338101
APOL1	1.73413	0.84994	0.0452926	0.114654
BAG3	1.73413	0.84994	0.0745547	0.028558
TNFSF9	1.73413	0.84994	0	0.00731536
DPP3	1.73413	0.84994	0.0277354	0.0898945
RGS1	1.73413	0.84994	0.00992366	0.0560844
WWC1	1.73256	0.84974	0.00178117	0.00267292
VASP	1.73256	0.84974	0.265394	1.18284
SLC5A5	1.73256	0.84974	0.00610687	0.00159437
AP3M2	1.73256	0.84974	0.198219	0.118687
ROBO3	1.73256	0.84974	0.0295165	0.013646
KLHL29	1.73256	0.84974	0.00916031	0.00248535
CHCHD7	-1.73256	0.15026	0.296438	0.321079
RAB8A	1.731	0.84954	0.257506	0.714326
SRSF5	-1.72943	0.15066	3.00102	3.08131
ARL4C	1.72943	0.84934	1.78473	2.69501
AVP	1.72787	0.84914	0.000254453	0.00225088
SLC2A5	1.72787	0.84914	0	0.00764361
RP11-2H8.2	1.72787	0.84914	0.00483461	0.0021102
RPL39L	1.72631	0.84894	0.0157761	0.0629308
TGFBR3L	1.72631	0.84894	0.000254453	0.00754982
UBE2D2	-1.72475	0.151261	1.10102	1.27236
RGCC	1.72475	0.848739	0.782188	0.320328
DPYSL2	1.72475	0.848739	0.0447837	0.50762
FAM13A	1.72475	0.848739	0.0750636	0.0912544
PPP1R16B	1.72319	0.848539	0.0223919	0.0713247
CASC8	1.72319	0.848539	0	0.00731536
CLDND2	1.72164	0.848339	0.00152672	0.0244314
FAM177B	1.72164	0.848339	0.00101781	0.0248066
FAM179A	1.72008	0.848139	0.00178117	0.0229308
EPDR1	1.72008	0.848139	0.000763359	0.00548652
F5	1.72008	0.848139	0.016285	0.0620868
P2RY2	1.72008	0.848139	0	0.0114889
SLC4A10	1.71853	0.847939	0.00152672	0.0242438
PTGDR	1.71853	0.847939	0.00305344	0.299179
RP11-61A14.1	1.71853	0.847939	0	0.00412661
SMS	1.71853	0.847939	0.112214	0.351747
FCRLA	1.71853	0.847939	0.000763359	0.159062
PACRG	1.71698	0.847739	0.00178117	0.000468933
SRRM1	-1.71543	0.152461	1.17761	1.59508
HMSD	1.71543	0.847539	0	0.000750293
PTGDR2	1.71388	0.847339	0.000763359	0.021102
RP11-831F12.2	1.71233	0.847139	0.00127226	0.000375147
RP11-121A8.1	1.71233	0.847139	0	0.0411254
CPE	1.71233	0.847139	0.000508906	0.00150059
KANK3	1.71233	0.847139	0.00661578	0.0260258
TENC1	1.71233	0.847139	0.00203562	0.00182884
C10orf11	1.71233	0.847139	0.000508906	0.059789
C1orf220	1.71079	0.846939	0.000508906	0.0106917
CD28	1.71079	0.846939	0.280407	0.14415
RP4-813F11.4	1.71079	0.846939	0.00687023	0.00459555
ESAM	1.71079	0.846939	0.00483461	0.00525205
CHN1	1.71079	0.846939	0.00814249	0.01449
SLCO5A1	1.70925	0.846739	0	0.00365768
NCKAP5	1.70925	0.846739	0	0.00159437
TESPA1	1.70925	0.846739	0.491857	0.204033
GTDC1	1.70925	0.846739	0.0180662	0.0664947
KLRK1	1.70925	0.846739	0.0745547	0.111043
RP11-700H6.1	1.70925	0.846739	0.00661578	0.00192263
AGO4	1.70925	0.846739	0.0312977	0.212286
MXRA7	1.70925	0.846739	0.0122137	0.0984291
CTD-2267D19.2	1.70771	0.846539	0.00203562	0.0381243
C1orf131	-1.70617	0.153661	0.255216	0.308933
CHST7	1.70617	0.846339	0.0137405	0.074279
HAVCR1	1.70617	0.846339	0.00508906	0.000656506
RP11-428G5.5	1.70617	0.846339	0	0.0133646
CD300LF	1.70617	0.846339	0.00127226	0.202016
SPPL2A	1.70617	0.846339	0.0788804	0.264244
FAM229B	1.70463	0.846138	0.0348601	0.0151934
CLECL1	1.70463	0.846138	0.00203562	0.100774
ANKRD42	1.70463	0.846138	0.0147583	0.0423447
RP1-261D10.2	1.70463	0.846138	0.000254453	0.00098476
TRIOBP	1.70309	0.845938	0.0287532	0.161829
NADK	1.70309	0.845938	0.0391858	0.265088
SNX8	1.70309	0.845938	0.00610687	0.0543962
C14orf79	1.70309	0.845938	0.00203562	0.00215709
GDE1	1.70309	0.845938	0.0625954	0.198218
KLRD1	1.70309	0.845938	0.00916031	1.44511
PDGFB	1.70156	0.845738	0.00330789	0.0160375
DKK3	1.70156	0.845738	0.00407125	0.00267292
ALCAM	1.70156	0.845738	0.00559796	0.0814068
SCARF1	1.70156	0.845738	0	0.018476
STAT4	1.70003	0.845538	0.219084	0.265182
H1FX	-1.6985	0.154662	0.926718	1.01027
MCMDC2	1.6985	0.845338	0.00916031	0.00375147
RAB5C	1.6985	0.845338	0.21883	0.676483
IKBIP	1.6985	0.845338	0.0709924	0.24544
GMPPA	1.6985	0.845338	0.0287532	0.0888159
CHD9	1.6985	0.845338	0.203308	0.612989
GUCY2D	1.69697	0.845138	0	0.00135991
LIX1	1.69697	0.845138	0.000254453	0.0069871
RP1-45N11.1	1.69697	0.845138	0.00356234	0.00112544
ARHGAP32	1.69697	0.845138	0.0206107	0.0294021
ZNF229	1.69697	0.845138	0.00737913	0.00454865
DOK3	1.69544	0.844938	0.00305344	0.141712
ADAM19	1.69544	0.844938	0.00636132	0.146307
RORB	1.69544	0.844938	0	0.00445487
APOBEC2	1.69391	0.844738	0.000508906	0.000187573
MIEN1	1.69239	0.844538	0.15598	0.424666
SEC61B	1.69239	0.844538	0.619593	1.70574
GFI1	1.69239	0.844538	0.00814249	0.0539742
PTMA	-1.69239	0.155462	12.4947	17.5902
HMOX1	1.69086	0.844338	0.00407125	0.312544
FAM127C	1.69086	0.844338	0.000508906	0.00159437
ARHGAP24	1.69086	0.844338	0.00203562	0.253552
RP11-297B17.3	1.69086	0.844338	0.000254453	0.0275733
CAPNS1	1.68934	0.844138	0.216539	0.870106
AC140481.2	1.68934	0.844138	0	0.00543962
TM6SF1	1.68934	0.844138	0.00254453	0.0537397
HIC1	1.68934	0.844138	0.00178117	0.0242438
RP3-467K16.4	1.68934	0.844138	0	0.00708089
DAP3	-1.68782	0.156062	0.355725	0.384103
PYCARD	1.68782	0.843938	0.242494	1.43864
MAP1LC3A	1.68782	0.843938	0.00788804	0.0258382
CACNA2D2	1.68782	0.843938	0.00330789	0.0286518
SLC6A9	1.6863	0.843737	0	0.000375147
ARPC2	1.6863	0.843737	2.00636	6.03737
NRXN1	1.6863	0.843737	0	0.00028136
HCG17	1.6863	0.843737	0	0.000937866
HSH2D	1.6863	0.843737	0.0473282	0.257257
MGST2	1.6863	0.843737	0.0147583	0.177116
KLRC4	1.68479	0.843537	0.0386768	0.0733411
AP001257.1	1.68479	0.843537	0	0.00290739
USF2	1.68479	0.843537	0.252417	0.582649
CD2	1.68479	0.843537	1.53537	1.89435
P2RY13	1.68479	0.843537	0.00279898	0.310668
RP4-794H19.1	1.68327	0.843337	0	0.00215709
ZNF667-AS1	1.68327	0.843337	0.0475827	0.033388
SLFN11	1.68327	0.843337	0.0249364	0.14476
LMLN	1.68176	0.843137	0.0259542	0.0161782
PKMYT1	1.68176	0.843137	0	0.00365768
SNHG7	1.68176	0.843137	0.556234	0.456975
LL22NC03-75H12.2	1.68176	0.843137	0.000508906	0.00436108
WNK3	1.68025	0.842937	0.0043257	0.00145369
RP11-63P12.6	1.68025	0.842937	0.00101781	0.0543962
NFIL3	1.68025	0.842937	0.00992366	0.0797655
IFNGR2	1.68025	0.842937	0.1	0.466354
DAPK2	1.67874	0.842737	0.000763359	0.0181477
SEMA4A	1.67874	0.842737	0.00178117	0.127831
SNED1	1.67874	0.842737	0.0254453	0.0156155
SLFN12L	1.67874	0.842737	0.14173	0.206987
CUEDC1	1.67723	0.842537	0.000254453	0.030762
AP3S1	1.67723	0.842537	0.135623	0.334631
FCRL6	1.67723	0.842537	0.00152672	0.252239
CRYM-AS1	1.67723	0.842537	0	0.00290739
MLF1	1.67572	0.842337	0.00330789	0.01932
IDI1	1.67572	0.842337	0.179135	0.482392
AARD	1.67572	0.842337	0	0.00271981
DSEL	1.67421	0.842137	0.0587786	0.0140211
DUSP16	1.67421	0.842137	0.0167939	0.0191325
AC007349.5	1.67421	0.842137	0.00330789	0.00515827
AC073934.6	1.67421	0.842137	0.00127226	0.000328253
SP140	1.67421	0.842137	0.12799	0.38823
C19orf84	1.67421	0.842137	0	0.00182884
B4GALT1	1.67271	0.841937	0.121374	0.390668
RIPK3	1.67271	0.841937	0.021883	0.0635404
SLC35G1	1.67121	0.841737	0.0394402	0.0194607
SOBP	1.67121	0.841737	0.00330789	0.0130832
PEAK1	1.67121	0.841737	0.0155216	0.0608675
MYO1A	1.67121	0.841737	0.000763359	0.00201641
TMPRSS11E	1.67121	0.841737	0.000254453	0.000797186
FHL3	1.67121	0.841737	0.0201018	0.106635
SERPINE2	1.66971	0.841537	0.0409669	0.0109261
RP11-395B7.4	1.66971	0.841537	0.00152672	0.0168347
SH3RF3-AS1	1.66971	0.841537	0.00254453	0.000375147
MTCH2	1.66821	0.841337	0.0882952	0.249191
CD40	1.66821	0.841337	0.0142494	0.227667
GPR68	1.66821	0.841337	0.00305344	0.0518171
PKP2	1.66821	0.841337	0.000508906	0.00679953
EPAS1	1.66671	0.841136	0.000763359	0.00243845
GTF2F1	-1.66671	0.158864	0.226972	0.298054
FPR3	1.66671	0.841136	0	0.0120985
PPP2R2B	1.66671	0.841136	0.00330789	0.111372
GAB1	1.66671	0.841136	0.000763359	0.0352169
SH2B2	1.66521	0.840936	0.00229008	0.0733411
RP11-111A22.1	1.66521	0.840936	0.000254453	0.00745604
SOX8	1.66521	0.840936	0.00687023	0.00159437
FAM211B	1.66521	0.840936	0	0.00347011
HOPX	1.66521	0.840936	0.0185751	1.59048
CD80	1.66372	0.840736	0	0.00393904
CKS2	1.66372	0.840736	0.0473282	0.118171
LINC01059	1.66372	0.840736	0	0.00234467
MRP63	-1.66222	0.159464	0.556234	0.674701
CD180	1.66222	0.840536	0.000763359	0.189918
ACTN1-AS1	1.66222	0.840536	0.00152672	0.00028136
STS	1.66222	0.840536	0.00101781	0.0183353
PHACTR1	1.66222	0.840536	0.00229008	0.115451
CEACAM3	1.66222	0.840536	0.000508906	0.0173974
RPP21	-1.66073	0.159664	0.0717557	0.0858617
CDK19	1.66073	0.840336	0.0351145	0.128488
HAVCR2	1.66073	0.840336	0.0132316	0.154513
RP11-17J14.2	1.66073	0.840336	0	0.00150059
CTD-3076O17.1	1.65924	0.840136	0.00152672	0.000468933
RP11-73O6.3	1.65924	0.840136	0.00839695	0.0209144
PROK2	1.65775	0.839936	0.000763359	0.0394842
WNT3	1.65775	0.839936	0.000763359	0.00271981
PARM1	1.65775	0.839936	0.000254453	0.0120516
STK40	1.65626	0.839736	0.0430025	0.165627
DOCK9-AS2	1.65626	0.839736	0.0175573	0.0076905
ZNRF2	1.65626	0.839736	0.0776081	0.243845
RP11-597D13.9	1.65626	0.839736	0	0.0317937
RRBP1	1.65626	0.839736	0.104326	0.416928
XCL1	1.65478	0.839536	0.000254453	0.0734818
LSM5	-1.65478	0.160464	0.583206	0.541196
ANGPT1	1.65478	0.839536	0.00101781	0.00740914
H1F0	1.65478	0.839536	0.0104326	0.0241032
USB1	1.65329	0.839336	0.0473282	0.16905
LSP1_1	1.65033	0.838936	0.551145	1.74077
ZCCHC24	1.65033	0.838936	0.00178117	0.0248535
JAKMIP1	1.65033	0.838936	0.000763359	0.0510199
SLC5A2	1.65033	0.838936	0.0104326	0.00370457
KREMEN2	1.65033	0.838936	0	0.00304807
MYBL1	1.65033	0.838936	0.0254453	0.4068
PRDM1	1.64885	0.838735	0.0259542	0.322532
GS1-304P7.3	1.64885	0.838735	0.000763359	0.000375147
CCL20	1.64885	0.838735	0	0.00304807
PPARG	1.64885	0.838735	0	0.00234467
HNRNPDL	-1.64737	0.161465	1.38117	1.79503
NT5DC4	1.64737	0.838535	0	0.00651817
GAS2L3	1.64737	0.838535	0	0.00478312
SLC35G3	1.64737	0.838535	0.00178117	0.000515827
ZNF831	1.64737	0.838535	0.026972	0.0573505
PLEKHG4	1.64589	0.838335	0.0259542	0.0120985
SMARCA1	1.64589	0.838335	0.00992366	0.00178195
ITGA2B	1.64589	0.838335	0.000254453	0.00323564
PRSS22	1.64589	0.838335	0	0.00225088
CDK2AP2	1.64589	0.838335	0.212468	0.695662
PCSK1N	1.64442	0.838135	0.0760814	0.0250879
DKKL1	1.64442	0.838135	0.000254453	0.00056272
C3orf17	-1.64294	0.162065	0.155471	0.177819
VSIG1	1.64294	0.837935	0.078626	0.0346542
ANO7	1.64294	0.837935	0	0.0007034
RP11-187E13.1	1.64294	0.837935	0.00152672	0.000468933
RILPL2	1.64294	0.837935	0.11883	0.524502
BMP2	1.64294	0.837935	0	0.00117233
KLRC4-KLRK1	1.64147	0.837735	0.00178117	0.00548652
AC021188.4	1.64147	0.837735	0.000508906	0.0120516
NEDD4	1.64147	0.837735	0.0127226	0.0320281
PALD1	1.64147	0.837735	0	0.00286049
MB21D2	1.64147	0.837735	0.0152672	0.0127081
SEC24D	1.64147	0.837735	0.0307888	0.113247
RIBC2	1.64	0.837535	0	0.00154748
C1orf173	1.64	0.837535	0	0.00182884
MZB1	1.63853	0.837335	0.00458015	0.23803
GLUL	1.63853	0.837335	0.0470738	0.478453
RP11-453F18__B.1	1.63853	0.837335	0.00636132	0.00300117
AP1S3	1.63853	0.837335	0.00458015	0.0369519
NCAM1	1.63853	0.837335	0.00127226	0.100821
RPAIN	-1.63853	0.162665	0.302545	0.384244
DUS1L	-1.63706	0.162865	0.270229	0.32544
KRT72	1.63706	0.837135	0.0195929	0.00867526
JAM2	1.6356	0.836935	0.00152672	0.00248535
CPM	1.6356	0.836935	0.00636132	0.0643376
SMIM5	1.6356	0.836935	0.000763359	0.0141618
CKLF	1.6356	0.836935	0.239949	0.908792
RABGAP1L	1.6356	0.836935	0.124427	0.520094
ICOS	1.63413	0.836735	0.107125	0.0537866
CD53	1.63413	0.836735	0.894402	2.20492
PEG10	1.63413	0.836735	0.000763359	0.0182415
GIPC1	1.63413	0.836735	0.110687	0.142603
AC012123.1	1.63413	0.836735	0	0.00356389
GSTA4	1.63413	0.836735	0.00178117	0.0154279
C12orf79	1.63413	0.836735	0.0198473	0.00970692
NPL	1.63413	0.836735	0.00992366	0.106589
RP11-1008C21.1	1.63413	0.836735	0	0.026354
DDX20	-1.63267	0.163465	0.0753181	0.0912075
NT5E	1.63267	0.836535	0.0424936	0.0431419
GFOD1	1.63267	0.836535	0.00458015	0.141618
C17orf96	1.63267	0.836535	0.000508906	0.0028136
POU2AF1	1.63267	0.836535	0.00279898	0.103822
BTBD11	1.6312	0.836335	0.0234097	0.0205393
SLC2A9	1.6312	0.836335	0.00254453	0.015381
IGFBP4	1.6312	0.836335	0.00203562	0.0247597
TSPAN15	1.62974	0.836134	0.00279898	0.00754982
CNKSR2	1.62974	0.836134	0.0361323	0.0115358
CYB561	1.62974	0.836134	0.00839695	0.0795311
HLA-DPB1	1.62974	0.836134	0.237405	6.45252
HLA-DOB	1.62974	0.836134	0.00229008	0.166706
TLN1	1.62828	0.835934	0.477099	1.58987
OSBPL3	1.62683	0.835734	0.0246819	0.0793435
ABLIM1	1.62683	0.835734	0.593384	0.221102
KIAA1524	1.62683	0.835734	0.0145038	0.0198828
LAPTM4B	1.62683	0.835734	0.0338422	0.0181008
SMAD3	1.62537	0.835534	0.0447837	0.159015
ELOVL5	1.62537	0.835534	0.11883	0.395123
BAI3	1.62537	0.835534	0	0.00173505
RP11-527L4.5	1.62537	0.835534	0.0150127	0.0042204
C10orf35	1.62391	0.835334	0.0503817	0.0208206
COLQ	1.62391	0.835334	0.00330789	0.0222274
BCL11B	1.62391	0.835334	1.36997	0.522767
GLT1D1	1.62391	0.835334	0.00127226	0.0544431
PRPF6	-1.62391	0.164666	0.33486	0.436905
RP11-466C23.4	1.62246	0.835134	0.000508906	0.00107855
RGS3	1.62246	0.835134	0.0231552	0.152544
DCPS	1.62246	0.835134	0.080916	0.201266
SETBP1	1.62246	0.835134	0.000254453	0.0957562
EEPD1	1.62246	0.835134	0.0254453	0.0627902
SEPT11	1.62246	0.835134	0.101527	0.237046
SCGB3A1	1.62101	0.834934	0.0951654	0.0654162
DMWD	1.62101	0.834934	0.0246819	0.0881594
ZNF28	1.62101	0.834934	0.0198473	0.0578195
RP11-217B1.2	1.62101	0.834934	0.040458	0.0424853
LIMK1	1.62101	0.834934	0.0175573	0.0873623
WDFY1	1.62101	0.834934	0.0493639	0.183916
RP11-20D14.6	1.61956	0.834734	0.00356234	0.0182415
SIVA1	-1.61956	0.165266	0.468702	0.610035
EPHX4	1.61956	0.834734	0.000254453	0.0160844
SH3BP2	1.61956	0.834734	0.0559796	0.453083
EIF4G3	1.61956	0.834734	0.0422392	0.224994
OPLAH	1.61956	0.834734	0.000254453	0.00506448
EBF1	1.61956	0.834734	0.000254453	0.0665416
CDHR5	1.61956	0.834734	0	0.000750293
LYAR	1.61956	0.834734	0.158015	0.859695
WDR34	1.61956	0.834734	0.00483461	0.0351231
CTD-2376I20.1	1.61956	0.834734	0.000254453	0.00295428
TP53INP1	1.61811	0.834534	0.0185751	0.134537
VIT	1.61811	0.834534	0	0.00764361
RP11-219B17.1	1.61811	0.834534	0.0229008	0.0121923
RBM44	1.61811	0.834534	0.00330789	0.00890973
FEZ1	1.61666	0.834334	0.000763359	0.0657913
PTPN4	1.61666	0.834334	0.33486	0.673482
RRAGD	1.61521	0.834134	0.0165394	0.0367175
JDP2	1.61521	0.834134	0	0.104431
CAMLG	-1.61521	0.165866	0.448346	0.593529
ACSM3	1.61377	0.833934	0.0312977	0.0158499
SCRG1	1.61377	0.833934	0.00330789	0.0225088
SYTL2	1.61232	0.833733	0.0631043	0.172567
MFSD10	1.61232	0.833733	0.177099	0.446706
DNAJB11	1.61232	0.833733	0.0961832	0.291723
RP11-796G6.2	1.61232	0.833733	0.00941476	0.0178195
SETD7	1.61088	0.833533	0.00636132	0.0852052
GNG11	1.61088	0.833533	0.00559796	0.0150059
RP11-521B24.3	1.60944	0.833333	0.00356234	0.003517
WDR45	1.60944	0.833333	0.0872774	0.250645
TMEM232	1.60944	0.833333	0.00279898	0.00121923
DOPEY2	1.60944	0.833333	0.0333333	0.141852
USP50	1.60944	0.833333	0	0.00028136
TRAK1	1.60944	0.833333	0.0198473	0.125393
RARS2	-1.60944	0.166667	0.135369	0.17102
NOD1	1.608	0.833133	0.0137405	0.0336225
CCZ1B	1.608	0.833133	0.0569975	0.14959
LINC00959	1.608	0.833133	0.0101781	0.00595545
GGT1	1.608	0.833133	0.00305344	0.028558
FSIP2	1.60656	0.832933	0.00992366	0.00431419
IQGAP2	1.60656	0.832933	0.261578	0.976366
TMEM51	1.60656	0.832933	0	0.0126143
DRAM1	1.60656	0.832933	0.00356234	0.0546776
AAED1	1.60656	0.832933	0.0445293	0.150246
KLRF1	1.60656	0.832933	0.00839695	0.904291
ANXA9	1.60656	0.832933	0	0.00056272
AC109333.10	1.60656	0.832933	0.00559796	0.00239156
CD244	1.60512	0.832733	0.0208651	0.14687
ASMT	1.60512	0.832733	0.000254453	0.00154748
PRSS35	1.60512	0.832733	0.000508906	0.00314185
CSK	1.60512	0.832733	0.376845	1.05815
STX7	1.60512	0.832733	0.116794	0.873294
RP11-119D9.1	1.60512	0.832733	0.013486	0.00830012
MED28	-1.60512	0.167267	0.367939	0.494678
FAM129C	1.60369	0.832533	0.00203562	0.184666
F2R	1.60369	0.832533	0.00279898	0.126987
LGALS14	1.60369	0.832533	0.00407125	0.00098476
B3GNT3	1.60225	0.832333	0.00101781	4.68933e-05
TNFRSF10D	1.60225	0.832333	0.029771	0.02068
CD72	1.60082	0.832133	0.00279898	0.20544
CRIP2	1.60082	0.832133	0.101272	0.0941618
C15orf60	1.60082	0.832133	0	0.000375147
RASGEF1A	1.60082	0.832133	0.000763359	0.0338101
LINC00960	1.59939	0.831933	0	0.00056272
RBFOX3	1.59939	0.831933	0	0.00201641
ESR2	1.59939	0.831933	0.0111959	0.0358734
EVI5	1.59939	0.831933	0.00814249	0.188886
EHD3	1.59939	0.831933	0.00483461	0.0164127
CKAP2L	1.59939	0.831933	0.000254453	0.00487691
SERPINE1	1.59939	0.831933	0.000254453	0.00253224
CD19	1.59796	0.831733	0.00178117	0.0957093
WNT10A	1.59796	0.831733	0.00458015	0.0151934
ARSD-AS1	1.59796	0.831733	0	0.000750293
FBLN2	1.59796	0.831733	0.00916031	0.00515827
JUP	1.59796	0.831733	0.00254453	0.0523329
TP53I3	1.59653	0.831533	0.00127226	0.0476905
LINC00654	1.59653	0.831533	0.000254453	0.00145369
LINC00426	1.59653	0.831533	0.0122137	0.0525205
GS1-72M22.1	1.59653	0.831533	0.00763359	0.0028136
GRAPL	1.59653	0.831533	0.00585242	0.00464244
LINC01146	1.59653	0.831533	0.00127226	0.00454865
CTSZ	1.5951	0.831333	0.0608143	1.24877
LRP8	1.5951	0.831333	0.00254453	0.0142087
RP1-159A19.4	1.5951	0.831333	0.00305344	0.00187573
VPREB1	1.5951	0.831333	0	0.00309496
KIAA1598	1.59367	0.831132	0.00254453	0.196436
RP11-308N19.1	1.59367	0.831132	0	0.00923798
STYK1	1.59367	0.831132	0.000508906	0.00618992
UEVLD	1.59367	0.831132	0.0122137	0.0623212
ZNF319	1.59367	0.831132	0.0124682	0.0442673
ITGB5	1.59367	0.831132	0.000254453	0.00286049
COL19A1	1.59367	0.831132	0.000254453	0.0606331
PAGE5	1.59367	0.831132	0.00101781	0.00192263
GATA2	1.59367	0.831132	0.00127226	0.00722157
LCA5	1.59367	0.831132	0.00254453	0.00150059
CDCA7	1.59367	0.831132	0.00559796	0.0311841
FAM102A	1.59367	0.831132	0.526718	0.209285
RGS18	1.59225	0.830932	0.00559796	0.353482
METAP1D	1.59225	0.830932	0.0396947	0.0164127
AKAP12	1.59225	0.830932	0.00203562	0.00468933
CD74	1.59083	0.830732	0.378626	12.1012
POLN	1.59083	0.830732	0.00737913	0.00497069
RP11-112J3.16	1.59083	0.830732	0.0139949	0.00736225
DUSP6	1.59083	0.830732	0.0170483	1.70865
JAM3	1.59083	0.830732	0.0216285	0.0186635
DRAXIN	1.59083	0.830732	0.0043257	0.0177257
CYFIP1	1.59083	0.830732	0.00330789	0.125862
MT2A	1.5894	0.830532	0.401018	0.906964
CFB_1	1.5894	0.830532	0	0.000515827
MRPL18	-1.58798	0.169668	0.366158	0.468886
MYO1B	1.58798	0.830332	0.00229008	0.00759672
CD1D	1.58798	0.830332	0.00178117	0.179508
ITGAL	1.58798	0.830332	0.246056	0.888957
KMO	1.58798	0.830332	0.000508906	0.0586166
PTK2	1.58798	0.830332	0.0262087	0.0343259
ACSL5	1.58515	0.829932	0.0389313	0.128441
CLEC4E	1.58515	0.829932	0.00305344	0.212098
USE1	-1.58373	0.170268	0.250891	0.281641
FFAR4	1.58373	0.829732	0	0.00478312
LINC00086	1.58373	0.829732	0.00356234	0.000937866
IGFL2	1.58373	0.829732	0	0.000375147
GPRIN3	1.58373	0.829732	0.125954	0.250129
PTPRR	1.58373	0.829732	0.000254453	0.00206331
LANCL3	1.58373	0.829732	0	0.00637749
GNB2	1.58373	0.829732	0.268957	0.951419
KCNG1	1.58373	0.829732	0.000254453	0.0498007
TNIP3	1.58231	0.829532	0.00279898	0.019789
RP3-522J7.6	1.58231	0.829532	0.000763359	0.000375147
LYN	1.5809	0.829332	0.00916031	0.983728
UBE2M	1.5809	0.829332	0.257506	0.534443
INPP1	1.5809	0.829332	0.0101781	0.05932
ABCB4	1.5809	0.829332	0	0.0387339
RP11-394O4.3	1.5809	0.829332	0.00152672	0.00056272
DLL1	1.57949	0.829132	0.00687023	0.00665885
CCL4L1	1.57949	0.829132	0	0.00239156
KCTD11	1.57949	0.829132	0.00356234	0.0177257
EPSTI1	1.57949	0.829132	0.117303	0.335803
ZCCHC9	-1.57949	0.170868	0.140204	0.19803
ANKRD18A_1	1.57807	0.828932	0.00636132	0.00464244
EPHB6	1.57807	0.828932	0.168448	0.0906917
AC013264.2	1.57807	0.828932	0.240204	0.0724033
RHEBL1	1.57807	0.828932	0.00788804	0.0252286
AF127936.5	1.57666	0.828731	0	0.000656506
ZNF80	1.57666	0.828731	0.00483461	0.0156624
BATF3	1.57666	0.828731	0.00356234	0.0873623
DMXL2	1.57666	0.828731	0.0170483	0.36694
GPR108	1.57525	0.828531	0.104326	0.279203
TMEM66	1.57525	0.828531	4.94758	2.97965
KIR2DL3	1.57525	0.828531	0.000254453	0.0161782
FAT4	1.57385	0.828331	0	0.00478312
KIF15	1.57385	0.828331	0.000254453	0.00858148
CHP1	1.57244	0.828131	0.0503817	0.280797
RPS6KA4	1.57104	0.827931	0.0292621	0.14898
CPED1	1.57104	0.827931	0.000508906	0.0458148
CTGF	1.57104	0.827931	0	0.00567409
RASSF4	1.56963	0.827731	0.00636132	0.241876
CHMP7	1.56963	0.827731	0.449873	0.229168
RP11-111F5.4	1.56963	0.827731	0.00178117	0.00937866
SCIMP	1.56963	0.827731	0.00763359	0.410457
CRHBP	1.56963	0.827731	0.000254453	0.00328253
MICAL3	1.56963	0.827731	0.0127226	0.0818757
TNKS2-AS1	1.56963	0.827731	0.00152672	0.0042204
RP11-13A1.1	1.56963	0.827731	0	0.000375147
UNC5B	1.56823	0.827531	0	0.00215709
COL13A1	1.56683	0.827331	0	0.00886284
NPIPA2	1.56683	0.827331	0	0.00164127
BACE2	1.56683	0.827331	0.00178117	0.0421571
GAPDH	1.56543	0.827131	1.89949	7.11175
MIPOL1	1.56543	0.827131	0.00178117	0.00056272
C22orf15	1.56403	0.826931	0.00687023	0.00182884
GOLGA8H	1.56263	0.826731	0	0.00112544
CLC	1.56263	0.826731	0.00305344	0.00450176
RHOQ	1.56263	0.826731	0.0402036	0.385557
RPP38	-1.56263	0.173269	0.166412	0.223494
PIK3CG	1.56263	0.826731	0.0498728	0.171301
E2F1	1.56263	0.826731	0.00356234	0.013646
KIF11	1.56263	0.826731	0.00254453	0.0175381
RP11-46D6.1	1.56124	0.826531	0	0.00328253
RP11-18H21.1	1.56124	0.826531	0.217303	0.120657
SNTB2	1.55984	0.826331	0.0636132	0.176272
RNPEP	1.55984	0.826331	0.0422392	0.262134
AC017002.1	1.55984	0.826331	0	0.00642438
SLAMF8	1.55984	0.826331	0.000763359	0.0137397
CUL5	-1.55845	0.17387	0.248346	0.348792
IFNLR1	1.55845	0.82613	0.00330789	0.0132239
AFF3	1.55845	0.82613	0.0351145	0.225604
MIR181A2HG	1.55845	0.82613	0.00356234	0.0111606
BID	1.55845	0.82613	0.10687	0.611911
PLD6	1.55706	0.82593	0.0340967	0.0174443
MCOLN3	1.55706	0.82593	0.0043257	0.00478312
IL5RA	1.55706	0.82593	0	0.00501759
NKPD1	1.55706	0.82593	0.00127226	0.000328253
CCL4	1.55706	0.82593	0.0109415	1.35803
NTHL1	1.55706	0.82593	0.0470738	0.113951
ZDHHC19	1.55706	0.82593	0.000763359	0.0112075
RP11-94L15.2	1.55706	0.82593	0.247328	0.57993
ADRB1	1.55566	0.82573	0.000508906	0.010551
RP11-164H13.1	1.55566	0.82573	0.000508906	0.0591794
CHRNE	1.55566	0.82573	0.000763359	0.0069871
PALLD	1.55566	0.82573	0.00229008	0.0538335
CLEC4C	1.55427	0.82553	0.000254453	0.026823
NLRP7	1.55427	0.82553	0.000254453	0.00468933
ADA	1.55427	0.82553	0.0791349	0.219742
ZDHHC18	1.55427	0.82553	0.0755725	0.129519
MAPK11	1.55427	0.82553	0.00508906	0.00797186
PAK3	1.55427	0.82553	0.00203562	0.0042204
SULT1B1	1.55289	0.82533	0.0743003	0.0513013
GUCY1B3	1.55289	0.82533	0	0.0133646
SLC17A3	1.55289	0.82533	0	0.00187573
TRIQK	1.55289	0.82533	0.00178117	0.074279
ORC3	-1.55289	0.17467	0.0908397	0.103212
ST8SIA6	1.55289	0.82533	0.000763359	0.0192263
PEA15	1.55289	0.82533	0.0216285	0.168113
ARHGAP6	1.5515	0.82513	0	0.00398593
ZBTB18	1.5515	0.82513	0.0898219	0.11306
DLG2	1.5515	0.82513	0.00992366	0.00708089
ROPN1L	1.5515	0.82513	0.0043257	0.0133177
RP11-475O6.1	1.5515	0.82513	0.0175573	0.00478312
HAUS1	1.55011	0.82493	0.0890585	0.197562
ACTA2	1.55011	0.82493	0.0198473	0.056694
COX17	1.55011	0.82493	0.282443	0.711653
CTD-2616J11.2	1.55011	0.82493	0	0.00347011
TKTL1	1.55011	0.82493	0.0430025	0.0318875
RP11-588H23.3	1.55011	0.82493	0	0.00168816
CATSPERB	1.55011	0.82493	0.00203562	0.00253224
RP11-407H12.8	1.55011	0.82493	0	0.000609613
SMKR1	1.54873	0.82473	0.0104326	0.0473622
SUSD3	1.54873	0.82473	0.468957	0.217022
CACYBP	-1.54873	0.17527	0.407634	0.561032
LYST	1.54873	0.82473	0.111959	1.01594
RP11-466A19.1	1.54873	0.82473	0.000763359	0.000328253
TNFRSF8	1.54873	0.82473	0.00101781	0.0557562
HLA-DRB1	1.54873	0.82473	0.0402036	6.72914
ARHGAP22	1.54873	0.82473	0.000254453	0.019789
IDH1	1.54734	0.82453	0.0417303	0.168019
EPHB4	1.54734	0.82453	0.00508906	0.00614302
ARHGEF10	1.54734	0.82453	0.0216285	0.0105979
RARRES3	1.54734	0.82453	1.09491	1.7215
AIRN	1.54734	0.82453	0.00152672	0.00553341
MYCL	1.54734	0.82453	0.000508906	0.0753576
PLSCR1	1.54734	0.82453	0.0430025	0.246659
TMEM101	-1.54734	0.17547	0.139695	0.185369
FOLR2	1.54596	0.82433	0.000254453	0.0315592
DERA	1.54596	0.82433	0.0498728	0.144525
CPD	1.54596	0.82433	0.0493639	0.195404
PRC1	1.54596	0.82433	0.00356234	0.0230246
PLA2G4A	1.54596	0.82433	0.000254453	0.0155686
MYT1L	1.54596	0.82433	0.00483461	0.00084408
PCSK5	1.54596	0.82433	0.0704835	0.0754514
RP11-712B9.2	1.54458	0.82413	0.0193384	0.0100352
RASL10B	1.54458	0.82413	0.00127226	0.00014068
C9orf135	1.54458	0.82413	0.00279898	0.00243845
SYCP2L	1.5432	0.82393	0	0.00586166
ING2	-1.5432	0.17607	0.0918575	0.132614
UBAC2	-1.54182	0.176271	0.341985	0.365393
CSNK2A2	-1.54182	0.176271	0.204326	0.245346
AC011551.3	1.54182	0.823729	0.000254453	0.000515827
LINC00920	1.54182	0.823729	0.0559796	0.0249472
EPS8L1	1.54182	0.823729	0.000508906	0.00642438
HBQ1	1.54044	0.823529	0.000508906	0.00417351
CEBPE	1.54044	0.823529	0.0109415	0.00792497
EMR2	1.54044	0.823529	0.00305344	0.230199
CTD-2256P15.1	1.54044	0.823529	0	0.000515827
PLIN3	1.53907	0.823329	0.059542	0.247503
GLIPR1L2	1.53907	0.823329	0.0129771	0.00600234
CHURC1	-1.53907	0.176671	1.18371	1.20174
FCER1G	1.53907	0.823329	0.059542	3.61519
DUOX2	1.53907	0.823329	0.000508906	0.00220399
GLS2	1.53907	0.823329	0.0101781	0.00365768
FAM81A	1.53907	0.823329	0	0.00553341
EPHB1	1.53907	0.823329	0	0.00576788
RP11-445H22.3	1.53907	0.823329	0.00356234	0.00548652
DNAJC5B	1.53907	0.823329	0	0.00572098
RP11-434H6.6	1.53907	0.823329	0.00407125	0.00459555
RP11-110I1.12	1.53907	0.823329	0.0223919	0.0118171
CCND1	1.53907	0.823329	0.00559796	0.014959
CAMK2N1	1.53907	0.823329	0.0142494	0.0573036
AC079354.1	1.53769	0.823129	0.00356234	0.00107855
COL6A6	1.53769	0.823129	0.00127226	0.000375147
AC093642.4	1.53769	0.823129	0.000508906	9.37866e-05
PAXBP1-AS1	1.53769	0.823129	0.026972	0.0159437
CTC-508F8.1	1.53769	0.823129	0.00508906	0.00173505
RP11-117D22.2	1.53769	0.823129	0.0114504	0.0415006
ANKS1B	1.53769	0.823129	0.00127226	0.00609613
AP4M1	1.53769	0.823129	0.0201018	0.0612896
BNC2	1.53632	0.822929	0.000254453	0.0245252
RP4-669H2.1	1.53632	0.822929	0.00254453	0.000515827
VPS26B	1.53632	0.822929	0.0854962	0.186682
RP11-161M6.3	1.53632	0.822929	0.0330789	0.012755
CLPTM1	1.53632	0.822929	0.0737913	0.186354
MAPK1	1.53495	0.822729	0.153435	0.672544
ANK3	1.53495	0.822729	0.143257	0.081313
MEX3C	1.53495	0.822729	0.0549618	0.169566
CAMSAP2	1.53495	0.822729	0.0185751	0.0196014
NUTM2B	1.53495	0.822729	0	0.000515827
TEP1	1.53495	0.822729	0.0229008	0.10007
PHF21A	1.53495	0.822729	0.0597964	0.217069
RAB8B	1.53358	0.822529	0.195929	0.559015
KIF13B	1.53358	0.822529	0.0422392	0.13721
KCNAB2	1.53358	0.822529	0.16743	0.372989
YWHAZ	1.53358	0.822529	0.99542	2.29838
TMEM25	1.53358	0.822529	0.040458	0.02068
PADI4	1.53221	0.822329	0.0483461	0.0946307
PCBD1	1.53221	0.822329	0.0437659	0.159531
GPR84	1.53221	0.822329	0	0.00436108
TANK	1.53084	0.822129	0.185242	0.54476
TMEM184B	1.52947	0.821929	0.0262087	0.0629308
SIPA1L2	1.52947	0.821929	0.000508906	0.023306
BLNK	1.52947	0.821929	0.00101781	0.129097
LRRC36	1.52947	0.821929	0	0.00445487
CCL3L3	1.52947	0.821929	0	0.0186166
BTG3	1.52947	0.821929	0.0458015	0.0920516
RP5-1142A6.8	1.5281	0.821729	0.00254453	0.0113951
TRAT1	1.5281	0.821729	0.740967	0.348839
ETV7	1.5281	0.821729	0.000763359	0.00787808
NEAT1	1.5281	0.821729	1.36616	9.69065
COQ2	1.5281	0.821729	0.016285	0.094068
ZMAT4	1.52674	0.821529	0	0.0110199
RP11-173M1.4	1.52674	0.821529	0	0.000375147
SEMA7A	1.52674	0.821529	0.00101781	0.00815944
SNX15	1.52674	0.821529	0.0043257	0.0135522
LAMTOR5	1.52674	0.821529	0.417303	0.939367
RP11-8L8.2	1.52537	0.821329	0.000508906	0.00661196
RP11-383H13.1	1.52537	0.821329	0	0.00717468
KCNMB1	1.52537	0.821329	0.000508906	0.0535522
APBB2	1.52537	0.821329	0	0.00506448
CCL4L2	1.52537	0.821329	0	0.00271981
RNF19A	1.52537	0.821329	0.159542	0.411489
ZNF665	1.52401	0.821128	0.0188295	0.0179132
GBGT1	1.52401	0.821128	0.00254453	0.0412661
ARL14	1.52401	0.821128	0	0.000656506
CFLAR	1.52401	0.821128	0.547074	1.44052
TLCD1	1.52401	0.821128	0.000254453	0.00131301
RRAS2	1.52401	0.821128	0.0328244	0.179508
ZC2HC1C	1.52265	0.820928	0.000254453	0.00135991
SNURF_1	1.52265	0.820928	0.0684478	0.0304338
TLR3	1.52265	0.820928	0.000254453	0.0132239
LINC00954	1.52265	0.820928	0.0839695	0.0435639
SMIM11	-1.52129	0.179272	0.198219	0.243798
ZNF35	1.52129	0.820728	0.00458015	0.0264478
IFNG-AS1	1.52129	0.820728	0.019084	0.0773271
ILDR1	1.52129	0.820728	0	0.0021102
CCDC71L	1.52129	0.820728	0.0651399	0.141524
BRD9	-1.51993	0.179472	0.306361	0.338429
NCR3	1.51993	0.820528	0.0519084	0.329988
HYAL2	1.51993	0.820528	0.0124682	0.0459555
TPST1	1.51993	0.820528	0.013486	0.012286
ZMIZ1	1.51993	0.820528	0.0211196	0.133693
HLF	1.51993	0.820528	0.000254453	0.00328253
TMEM144	1.51993	0.820528	0.000254453	0.034279
EFCAB7	-1.51857	0.179672	0.0277354	0.0297773
DHX36	-1.51857	0.179672	0.673282	0.835404
SPATA6	1.51857	0.820328	0.024173	0.0564127
ZNF676	1.51857	0.820328	0.000254453	0.000187573
LRRC16A	1.51586	0.819928	0.0580153	0.0260727
KIAA0825	1.51586	0.819928	0.00636132	0.0217585
RP11-483P21.2	1.51586	0.819928	0	0.00426729
UCHL1	1.51586	0.819928	0	0.00112544
UTF1	1.51586	0.819928	0.000508906	0.0231653
CCDC65	1.5145	0.819728	0.0458015	0.0603986
ACACB	1.5145	0.819728	0.0386768	0.0230715
COL6A3	1.5145	0.819728	0.00559796	0.00159437
LILRA1	1.5145	0.819728	0.00152672	0.118968
SLC38A5	1.5145	0.819728	0.0175573	0.0346073
ENOSF1	1.51315	0.819528	0.208397	0.112122
BLVRA	1.51315	0.819528	0.0414758	0.282767
MAFA	1.51315	0.819528	0.00152672	0.00234467
ADRBK2	1.51315	0.819528	0.0203562	0.316671
PTPRCAP	1.51315	0.819528	2.42392	3.75212
UFL1	-1.51315	0.180472	0.281679	0.373271
DXO	-1.51315	0.180472	0.040458	0.0500352
TAX1BP3	1.5118	0.819328	0.0343511	0.112309
GPR141	1.5118	0.819328	0.000508906	0.0266823
MACROD2	1.5118	0.819328	0.000254453	0.0371395
LSM10	1.5118	0.819328	0.217303	0.592309
ITPK1	1.5118	0.819328	0.0300254	0.142181
IL18RAP	1.5118	0.819328	0.00152672	0.125909
RP11-805J14.5	1.5118	0.819328	0	0.000609613
CTD-2506J14.1	1.5118	0.819328	0.00534351	0.00220399
CCDC141	1.5118	0.819328	0.128753	0.0456741
RP13-192B19.2	1.51045	0.819128	0.000763359	0.00014068
RP11-166P13.3	1.51045	0.819128	0.00839695	0.00722157
IL1R1	1.51045	0.819128	0	0.00642438
MAP3K14-AS1	1.51045	0.819128	0.0132316	0.00468933
CCL3L1	1.51045	0.819128	0	0.00483001
CTD-2231E14.8	1.5091	0.818928	0.000508906	0.00192263
ZACN	1.5091	0.818928	0.00178117	0.0007034
TREML1	1.50775	0.818727	0	0.00248535
MICALCL	1.50775	0.818727	0	0.00966002
TYMS	1.50775	0.818727	0.00407125	0.0412661
CTD-2555A7.3	1.50775	0.818727	0.00356234	0.00206331
CST6	1.5064	0.818527	0	0.000797186
FREM3	1.5064	0.818527	0.000508906	0.00028136
ITGB1BP1	1.5064	0.818527	0.19313	0.445064
FAM9C	1.5064	0.818527	0.00203562	0.00206331
LIN7C	-1.50506	0.181673	0.126463	0.169613
PLK3	1.50506	0.818327	0.112468	0.145229
HOTAIRM1	1.50506	0.818327	0.0371501	0.187292
NPDC1	1.50506	0.818327	0.0155216	0.0699179
ARNTL	1.50506	0.818327	0.0600509	0.165252
SESN2	1.50506	0.818327	0.0129771	0.052755
C16orf98	1.50506	0.818327	0.00941476	0.0314654
APOBEC3B	1.50371	0.818127	0.000508906	0.039109
HIRA	1.50371	0.818127	0.0239186	0.0735287
FBLN5	1.50371	0.818127	0.166412	0.0721219
RP11-6J24.6	1.50371	0.818127	0.024173	0.0151934
PARVG	1.50371	0.818127	0.14631	0.469496
SMUG1	1.50371	0.818127	0.0295165	0.0867526
E2F8	1.50237	0.817927	0	0.00253224
SERP2	1.50237	0.817927	0	0.00375147
SLC18A2	1.50237	0.817927	0.00508906	0.00267292
LYPD2	1.50237	0.817927	0.00229008	0.33177
NCS1	1.50237	0.817927	0	0.00314185
[truncated: 15,837 more rows]

## Sheet: Cluster 3 - CD8 T Cells
	Bayes Factor	Probability of DE	Cluster Mean	Non Cluster Mean
GNLY	3.73093	0.976591	4.11707	11.4903
CXCR6	3.40908	0.967987	0.230019	0.0218238
NKG7	3.29294	0.964186	8.52195	9.38459
PRF1	3.27569	0.963585	1.37148	2.07083
KIR3DL1	3.24201	0.962385	0.00525328	0.0118637
KRT86	3.07341	0.955782	0.00225141	0.00566622
CTBP2	3.03617	0.954182	0.0461538	0.336211
KLRD1	3.03617	0.954182	1.02552	1.2448
GZMK	3.01801	0.953381	6.66116	0.419301
DKK3	3.01801	0.953381	0.0165103	0.00128375
TYROBP	3.00459	0.952781	0.348593	4.8614
S1PR5	2.95247	0.95038	0.145216	0.199115
PLCG2	2.93981	0.94978	0.0371482	0.166047
PTMA	-2.89058	0.052621	14.5835	17.0584
KLRF1	2.82814	0.944178	0.228893	0.82811
PIK3AP1	2.82814	0.944178	0.067167	0.367818
GLI3	2.82435	0.943978	0	0.00137229
GZMH	2.79448	0.942377	1.15347	1.9579
TBX21	2.77259	0.941176	0.206379	0.256485
HDAC9	2.74404	0.939576	0.0232645	0.173705
FCGR2B	2.70933	0.937575	0.00825516	0.168969
MRPS21	-2.69912	0.0630252	0.718574	0.75166
PRSS35	2.69574	0.936775	0.0195122	0.000752545
EFNA5	2.69237	0.936575	0.00525328	0.00880921
PTGDR	2.689	0.936375	0.280675	0.249845
KIR2DL2	2.67897	0.935774	0.00487805	0.0249225
CST7	2.67565	0.935574	2.85103	2.0012
PCNP	-2.67233	0.0646259	0.518199	0.539
TMCC3	2.65917	0.934574	0.00787992	0.0519699
LAT2	2.6559	0.934374	0.0247655	0.423772
METRNL	2.65264	0.934174	0.0979362	0.323152
CXXC4	2.64939	0.933974	0.00262664	0.00243471
IL23R	2.63649	0.933173	0.0288931	0.00128375
LL22NC03-75H12.2	2.63328	0.932973	0.0187617	0.00199203
CMKLR1	2.61424	0.931773	0.00900563	0.0665781
HNRNPH3	-2.58934	0.0698279	0.854034	0.843603
CTSW	2.58934	0.930172	1.99775	1.64166
GPR141	2.571	0.928972	0.00637899	0.0245241
C1orf21	2.56194	0.928371	0.186867	0.237406
HOXC5	2.54699	0.927371	0.00225141	0.00163789
INTS10	-2.54106	0.0730292	0.251032	0.290084
SIGLEC9	2.53223	0.926371	0.00262664	0.0752545
PDGFD	2.52638	0.92597	0.0615385	0.0707835
PMPCB	-2.52346	0.0742297	0.321576	0.357149
PRSS23	2.51765	0.92537	0.0574109	0.215007
PACSIN1	2.51476	0.92517	0.0157598	0.0132802
RP11-369E15.3	2.51476	0.92517	0.00450281	0.00872067
SPON2	2.51476	0.92517	0.212383	0.821116
NMUR1	2.51187	0.92497	0.0183865	0.0679504
FGFBP2	2.4947	0.92377	0.640901	2.1023
CCDC59	-2.49186	0.0764306	0.513321	0.495573
CNBP	-2.48903	0.0766307	1.59437	1.56813
DDX56	-2.47778	0.077431	0.156473	0.162151
MRPL32	-2.47778	0.077431	0.26379	0.274458
EFHD2	2.47219	0.922169	0.775235	1.90115
ARHGEF28	2.4694	0.921969	0.00150094	0.00252324
TGFBR3	2.4694	0.921969	0.181238	0.169323
AC140481.2	2.46662	0.921769	0.00337711	0.00473661
RBMX	-2.44736	0.0796319	0.876548	0.93444
GZMB	2.44463	0.920168	0.45591	2.51284
GPR56	2.4392	0.919768	0.12758	0.366224
VSTM2B	2.43649	0.919568	0	0.00115095
IL2RB	2.43379	0.919368	0.412758	0.492784
RP11-305L7.3	2.43379	0.919368	0.0101313	0.0110226
FASLG	2.43379	0.919368	0.0818011	0.120009
CATSPER1	2.4284	0.918968	0.00337711	0.0666224
RAD23A	-2.4284	0.0810324	0.577111	0.612439
MATK	2.41504	0.917967	0.77636	0.551881
BOK	2.41504	0.917967	0.00637899	0.0254537
CHST12	2.4071	0.917367	0.428518	0.368482
CHURC1	-2.40446	0.0828331	1.18311	1.2008
LIM2	2.40446	0.917167	0.00487805	0.0235945
RP11-357H14.17	2.40183	0.916967	0.0258912	0.00991589
COL6A2	2.40183	0.916967	0.147467	0.0841523
SIGLEC7	2.39397	0.916367	0.00562852	0.0912351
ABCA1	2.38617	0.915766	0.00525328	0.0413457
COL13A1	2.38358	0.915566	0.00187617	0.0081452
SLC1A7	2.37584	0.914966	0.00300188	0.0183267
SPTSSB	2.37584	0.914966	0.0168856	0.0219124
TRMT10C	-2.3707	0.0854342	0.34409	0.343869
KLRC3	2.36815	0.914366	0.0198874	0.0233732
ITGAD	2.35797	0.913565	0.000750469	0.00154936
XCL2	2.35544	0.913365	0.421764	0.45799
MOCS1	2.35544	0.913365	0.000750469	0.000354139
GOLM1	2.35291	0.913165	0.00450281	0.0449757
FAM184A	2.35291	0.913165	0.0153846	0.0142541
CD160	2.34787	0.912765	0.390244	0.322045
SH2D1B	2.34787	0.912765	0.0172608	0.153386
ADAMTS1	2.33786	0.911965	0.0101313	0.0288623
EGLN2	-2.33537	0.0882353	0.415009	0.423373
CLDN5	2.33041	0.911365	0.0011257	0.00194776
METTL7A	2.33041	0.911365	0.0243902	0.305755
SLC27A3	2.33041	0.911365	0.084803	0.179416
DDX18	-2.33041	0.0886355	1.09043	1.034
SRRM1	-2.33041	0.0886355	1.51857	1.53147
C1orf177	2.32794	0.911164	0.00187617	0.00965029
NELL2	2.32547	0.910964	0.316698	0.146259
ZNF462	2.323	0.910764	0.00150094	0.00252324
DAB2	2.323	0.910764	0.00938086	0.0995131
CACNA2D2	2.32054	0.910564	0.0247655	0.0247012
RGS9	2.32054	0.910564	0.04803	0.0504648
FCRL6	2.32054	0.910564	0.225516	0.211775
MRPS18B	-2.31809	0.0896359	0.338837	0.353386
FGR	2.31809	0.910364	0.140338	0.792475
RORC	2.31564	0.910164	0.0341463	0.00734838
HNRNPA0	-2.31076	0.0902361	0.661538	0.681939
PDCD1	2.30832	0.909564	0.0814259	0.0170429
KIFC3	2.30589	0.909364	0.00600375	0.0149624
SLAMF7	2.30589	0.909364	0.264916	0.216113
OCIAD1	-2.30347	0.0908363	0.709569	0.763612
HSPA6	2.30105	0.908964	0.012758	0.0869411
FCGR3A	2.30105	0.908964	0.270919	2.44838
FOSL2	2.30105	0.908964	0.073546	0.173838
LTK	2.30105	0.908964	0.0551595	0.0142098
NCBP2	-2.29141	0.0918367	0.353846	0.381629
AOAH	2.28902	0.907963	0.221388	0.531253
KRT81	2.28902	0.907963	0.00187617	0.00380699
ENPP5	2.27948	0.907163	0.0345216	0.0255865
FCER1G	2.27948	0.907163	0.145966	3.40589
KIF19	2.27473	0.906763	0.0187617	0.017884
PCDH1	2.27237	0.906563	0.00150094	0.00960602
ADAP1	2.26765	0.906162	0.0821764	0.145108
LLGL2	2.25828	0.905362	0.165103	0.170739
LGR6	2.25594	0.905162	0.0168856	0.0172643
RSL24D1	-2.25362	0.095038	0.996248	1.11067
HLA-DQA1	2.25129	0.904762	0.187617	1.59965
LDB2	2.24435	0.904162	0.00300188	0.00823373
TTC38	2.24204	0.903962	0.0780488	0.204781
KLRC2	2.24204	0.903962	0.201126	0.167508
CD300A	2.24204	0.903962	0.226642	0.459717
CIITA	2.23974	0.903762	0.00938086	0.144223
E2F8	2.23744	0.903561	0	0.00239044
PRSS57	2.23744	0.903561	0.00187617	0.0275343
MMP9	2.23514	0.903361	0.000375235	0.00221337
ME1	2.23514	0.903361	0.0187617	0.00544489
CMPK1	-2.23285	0.0968387	0.730582	0.710049
LEF1	2.22829	0.902761	0.357599	0.408057
CX3CR1	2.22829	0.902761	0.259287	0.991943
RP3-467K16.2	2.22829	0.902761	0.000750469	0.000885347
B3GAT1	2.22829	0.902761	0.0105066	0.0313856
BFSP1	2.22601	0.902561	0.00525328	0.0105356
DAP3	-2.22374	0.0976391	0.338462	0.384551
WTAP	-2.22374	0.0976391	0.493058	0.536255
ZMAT4	2.2192	0.901961	0.000750469	0.0103143
CCR4	2.21694	0.901761	0.0363977	0.034927
UTP23	-2.21694	0.0982393	0.235647	0.220407
TM4SF19_1	2.21469	0.901561	0.00150094	0.00641877
NME8	2.21019	0.90116	0.00262664	0.0238158
GZMA	2.2057	0.90076	5.30507	3.14077
MMP23B	2.2057	0.90076	0.0427767	0.0631253
FEZ1	2.20346	0.90056	0.0412758	0.0573705
NCALD	2.20346	0.90056	0.142589	0.098185
TPO	2.20123	0.90036	0.00225141	0.00265604
SMU1	-2.199	0.0998399	0.279925	0.304604
APMAP	2.19678	0.89996	0.505441	0.466578
PPP2R2B	2.19234	0.89956	0.145591	0.0885348
C1orf52	-2.19013	0.10064	0.237148	0.235635
LILRB1	2.18792	0.89916	0.0345216	0.348429
EDF1	-2.18572	0.10104	2.04953	2.14985
MLF1	2.18352	0.89876	0.0206379	0.0163789
NAA38	-2.17694	0.101841	0.733959	0.779062
SRGN	2.17475	0.897959	2.18574	4.30912
EIF1AX	-2.17039	0.102441	0.827767	0.942497
NMU	2.17039	0.897559	0.00375235	0.00150509
GPR114	2.17039	0.897559	0.0502814	0.0639664
MT1E	2.16822	0.897359	0.0791745	0.0374945
MARCH1	2.16822	0.897359	0.00787992	0.951262
KIF18B	2.16605	0.897159	0.000375235	0.000885347
CCR5	2.15956	0.896559	0.124578	0.0318725
CCL4L1	2.15956	0.896559	0.00225141	0.00199203
FHAD1	2.1574	0.896359	0.00300188	0.00411687
MLC1	2.15525	0.896158	0.0146341	0.0672864
YTHDF2	-2.1531	0.104042	0.470544	0.517884
NUAK1	2.1531	0.895958	0.00712946	0.00602036
HPGDS	2.15096	0.895758	0.0011257	0.00367419
SLC4A10	2.14668	0.895358	0.129831	0.00783533
RCAN2	2.14668	0.895358	0.00787992	0.00332005
TFEC	2.14242	0.894958	0.00225141	0.16131
LSM5	-2.14029	0.105242	0.521576	0.550819
UBXN1	-2.13817	0.105442	1.46266	1.62222
NKAP	-2.13605	0.105642	0.290807	0.304515
RP11-973H7.1	2.13393	0.894158	0.024015	0.0135901
DNTT	2.13182	0.893958	0	0.00123949
AC074289.1	2.1276	0.893557	0.00487805	0.0503763
ELOVL6	2.1276	0.893557	0.0255159	0.031961
RHBDF2	2.1276	0.893557	0.103189	0.204648
MALSU1	-2.1276	0.106443	0.211257	0.213546
PTGDS	2.1255	0.893357	0.0604128	0.352324
PARM1	2.1255	0.893357	0.000750469	0.0113324
PLEKHF1	2.1234	0.893157	0.253283	0.264852
CWC15	-2.1234	0.106843	0.604128	0.634396
PDGFB	2.1234	0.893157	0.0551595	0.00920761
LINC00493	-2.11922	0.107243	0.693058	0.780124
CCL4	2.11713	0.892557	1.28968	1.13174
ASCL2	2.11713	0.892557	0.0525328	0.207481
FXR1	-2.11713	0.107443	0.634522	0.690527
SUSD1	2.11296	0.892157	0.0409006	0.0937583
PTGDR2	2.10881	0.891757	0.00187617	0.0198318
PDZD4	2.10881	0.891757	0.036773	0.0336432
PGRMC2	-2.10881	0.108243	0.196248	0.186012
PPIG	-2.10467	0.108643	1.02289	1.1008
DHPS	-2.10261	0.108844	0.320075	0.343293
RP11-61A14.1	2.10261	0.891156	0.00337711	0.00349712
RP11-308N19.1	2.10261	0.891156	0.00187617	0.00849934
CCR9	2.10055	0.890956	0.0206379	0.00973882
CCT4	-2.10055	0.109044	0.636023	0.696104
RP11-475O6.1	2.09849	0.890756	0.00262664	0.00725985
SON	-2.09849	0.109244	2.5531	2.59987
CAMLG	-2.09849	0.109244	0.530206	0.575741
PRPF6	-2.09438	0.109644	0.435272	0.419345
RPL7L1	-2.09438	0.109644	0.547467	0.558079
RARS2	-2.09029	0.110044	0.162101	0.16587
GNGT2	2.08825	0.889756	0.0371482	0.059274
DRAXIN	2.08621	0.889556	0.00787992	0.016556
HNRNPDL	-2.08215	0.110844	1.63265	1.74219
SUGCT	2.08012	0.888956	0.00600375	0.004471
CEBPA	2.07405	0.888355	0.0146341	0.235148
SLC4A4	2.07203	0.888155	0.0360225	0.0184152
TNFRSF9	2.07002	0.887955	0.0225141	0.00969455
RP11-462G2.1	2.07002	0.887955	0.000750469	0.000885347
RP3-467K16.4	2.06801	0.887755	0.00262664	0.0063745
PTPN4	2.06801	0.887755	0.842402	0.594644
RP11-279F6.3	2.06801	0.887755	0.00787992	0.00380699
CCL3	2.06601	0.887555	0.0491557	0.270739
THUMPD1	-2.06601	0.112445	0.533959	0.500531
RASSF4	2.06001	0.886955	0.0165103	0.22749
RP4-594I10.3	2.05801	0.886755	0.0532833	0.04471
COMMD6	-2.05801	0.113245	3.31332	3.40637
STYK1	2.05403	0.886355	0.0138837	0.00429394
VCAM1	2.04809	0.885754	0.00562852	0.00106242
HEY2	2.04611	0.885554	0.0011257	0.00283311
C11orf58	-2.04611	0.114446	1.40563	1.40452
METAP2	-2.04611	0.114446	0.57561	0.584949
TSHZ3	2.04217	0.885154	0.00187617	0.0297034
RP1-8B1.4	2.04217	0.885154	0.019137	0.0125277
F2R	2.04217	0.885154	0.15197	0.102435
F5	2.04217	0.885154	0.00600375	0.0607348
TNIP3	2.03824	0.884754	0.078424	0.00991589
MTIF3	-2.03824	0.115246	0.479174	0.535104
WDR6	-2.03628	0.115446	0.149719	0.168836
FCRL2	2.03628	0.884554	0.000375235	0.153475
RAB25	2.03432	0.884354	0.00375235	0.00482514
EIF3F	-2.03432	0.115646	2.07392	2.29057
FNTA	-2.03432	0.115646	0.506567	0.517176
ZEB2-AS1	2.03237	0.884154	0.00187617	0.0283754
ID3	2.02652	0.883553	0.106191	0.331386
EPHX4	2.02652	0.883553	0.011257	0.0139
ABI3	2.02458	0.883353	0.26454	0.494201
TMIGD2	2.02458	0.883353	0.091182	0.139885
ANKRD20A4	2.02458	0.883353	0.00750469	0.0147853
NMT1	-2.02458	0.116647	0.425141	0.457592
DLG5	2.02264	0.883153	0.0138837	0.018371
TAZ	-2.01876	0.117247	0.157974	0.171182
RP11-1399P15.1	2.01876	0.882753	0.0574109	0.0393094
C10orf11	2.01876	0.882753	0.000375235	0.0564852
PRPSAP2	-2.0149	0.117647	0.15197	0.173572
CYBB	2.0149	0.882353	0.0123827	1.48712
PDGFRB	2.0149	0.882353	0.00450281	0.021691
CNOT7	-2.01298	0.117847	0.368856	0.411332
AC069363.1	2.01298	0.882153	0.00412758	0.00500221
AGAP1	2.01105	0.881953	0.0393996	0.0285967
CMC1	2.00913	0.881753	1.90694	0.912351
CCL20	2.00913	0.881753	0.00525328	0.00225764
PIGP	-2.00722	0.118447	0.196623	0.191545
VIT	2.00722	0.881553	0.00150094	0.00703851
SMPDL3A	2.00339	0.881152	0.000750469	0.0355024
LINC00402	2.00339	0.881152	0.139587	0.0571492
ESF1	-2.00148	0.119048	0.39925	0.417928
RRAS2	1.99198	0.879952	0.153471	0.157061
SRSF5	-1.99198	0.120048	3.24578	3.04794
FAAH2	1.99198	0.879952	0.0135084	0.00956175
FAM171A1	1.99008	0.879752	0.0105066	0.00938468
IL18R1	1.99008	0.879752	0.105066	0.0748119
TIFAB	1.98819	0.879552	0	0.00743692
TTC16	1.98819	0.879552	0.108068	0.0720673
RP11-121A8.1	1.98819	0.879552	0.0270169	0.0356352
MSC	1.98819	0.879552	0.0382739	0.0159805
GFI1	1.98631	0.879352	0.0750469	0.0435148
TGFBR3L	1.98631	0.879352	0.0123827	0.00571049
LINGO2	1.98442	0.879152	0.000750469	0.00411687
SAMD3	1.98254	0.878952	1.16773	0.706419
PVRL1	1.98066	0.878752	0.00525328	0.0158477
RUNX3	1.97878	0.878551	0.903565	0.774325
RPP30	-1.97878	0.121449	0.189869	0.192076
PDLIM1	1.97691	0.878351	0.0502814	0.249535
CES1	1.97691	0.878351	0.0536585	0.149181
IGFBP7	1.97504	0.878151	0.0378987	0.28942
SYTL3	1.97317	0.877951	0.276923	0.222753
SH2D2A	1.97317	0.877951	0.242026	0.170828
LGALS9B	1.97317	0.877951	0.00825516	0.0465693
WDR63	1.97317	0.877951	0.0105066	0.00168216
FAM179A	1.97317	0.877951	0.0228893	0.0192563
HOPX	1.9713	0.877751	1.38762	1.34095
TRIM28	-1.96944	0.122449	0.294934	0.375741
RORB	1.96758	0.877351	0.00375235	0.00376273
NCAM1	1.96758	0.877351	0.0300188	0.0918548
DUSP2	1.96758	0.877351	1.03527	0.246835
TSPAN13	1.96572	0.877151	0.000750469	0.139664
CACYBP	-1.96572	0.122849	0.50319	0.541169
GZMM	1.96387	0.876951	2.16923	1.34816
CEBPD	1.96201	0.876751	0.327204	1.25954
SLCO4C1	1.96201	0.876751	0.0108818	0.0438247
PASK	1.96201	0.876751	0.274296	0.192253
MYO16	1.96201	0.876751	0.00337711	0.00509075
PLA2G16	1.96016	0.876551	0.303565	0.263479
HAX1	-1.95832	0.123649	0.573358	0.560248
SPOP	-1.95832	0.123649	0.386867	0.459053
SYNM	1.95832	0.876351	0.0596623	0.0104471
TFCP2L1	1.95647	0.87615	0.00262664	0.00389553
TCF7L2	1.95647	0.87615	0.0288931	0.250155
IL6R	1.95463	0.87595	0.0705441	0.356574
EIF5B	-1.95095	0.12445	0.997373	0.974104
ABHD17A	1.95095	0.87555	1.41951	1.43665
SGCD	1.95095	0.87555	0.00863039	0.00783533
CDHR1	1.94912	0.87535	0.00525328	0.00411687
CD244	1.94912	0.87535	0.0874296	0.131961
ATRAID	-1.94728	0.12485	0.557598	0.604604
EIF3D	-1.94728	0.12485	1.23865	1.33263
PRR5L	1.94728	0.87515	0.155347	0.140328
GAPT	1.94728	0.87515	0.00525328	0.402612
SUCLG2	-1.94545	0.12505	0.24878	0.284374
RP11-25K19.1	1.94545	0.87495	0.0675422	0.0648074
PDCD2	-1.94363	0.12525	0.487054	0.498938
MXRA7	1.93998	0.87435	0.0795497	0.0856574
SYNGR1	1.93816	0.87415	0.0457786	0.145684
UBA2	-1.93816	0.12585	0.380863	0.395795
ANKRD55	1.93634	0.87395	0.0097561	0.0264719
NDUFC1	-1.93634	0.12605	0.672045	0.710978
SYK	1.93453	0.873749	0.0120075	0.463745
CYBRD1	1.93453	0.873749	0.00412758	0.0681275
RP11-374A4.1	1.93271	0.873549	0.000750469	0.000531209
ITGAM	1.93271	0.873549	0.0712946	0.35436
GAS7	1.9309	0.873349	0.0341463	0.287738
CPA5	1.9291	0.873149	0.0322702	0.0205401
KLRG1	1.92729	0.872949	1.96435	0.653342
ST13	-1.92549	0.127251	1.01839	1.12718
FBXL16	1.92549	0.872749	0.0596623	0.040239
L3MBTL4	1.92369	0.872549	0.00487805	0.0235502
RHOU	1.92189	0.872349	0.0690432	0.0652501
TAF9	-1.92009	0.127851	0.476923	0.513236
S100B	1.92009	0.872149	0.102439	0.210049
MYO1F	1.92009	0.872149	1.05366	1.45317
KIR3DL2_2	1.9183	0.871949	0.0172608	0.0319168
GGNBP2	-1.91651	0.128251	0.59137	0.701505
TLR4	1.91294	0.871349	0.00150094	0.175874
RBFOX3	1.91294	0.871349	0.000750469	0.00181496
CPNE5	1.91115	0.871148	0.00187617	0.0595839
ACE_1	1.91115	0.871148	0.0195122	0.00703851
SIVA1	-1.90937	0.129052	0.566229	0.590615
COX7C	-1.90759	0.129252	5.28068	5.43324
RP11-305L7.1	1.90759	0.870748	0.0097561	0.0102258
ZNF146	-1.90581	0.129452	0.152345	0.162638
SNRPD3	-1.90581	0.129452	0.797749	0.8834
GAS1	1.90581	0.870548	0.00562852	0.00557769
OSBPL5	1.90581	0.870548	0.0345216	0.076317
PERP	1.90581	0.870548	0.0705441	0.0337317
GSAP	1.90581	0.870548	0.0750469	0.209429
TFEB	1.90227	0.870148	0.0427767	0.185215
MTSS1	1.90227	0.870148	0.0833021	0.484108
CD1B	1.9005	0.869948	0	0.00385126
IL18RAP	1.89873	0.869748	0.10394	0.106861
STX11	1.89873	0.869748	0.0517824	0.205843
RP11-382D12.2	1.89873	0.869748	0	0.00141656
CCDC64	1.89697	0.869548	0.170732	0.0530323
FANK1	1.89697	0.869548	0.0011257	0.0133245
RP11-181E10.3	1.8952	0.869348	0.0116323	0.0159363
GOLGA8H	1.8952	0.869348	0	0.00106242
AF131217.1	1.89344	0.869148	0.0221388	0.0106242
IL17RB	1.89344	0.869148	0	0.00212483
TPRG1	1.89344	0.869148	0.109193	0.0240815
BCL11A	1.89344	0.869148	0.00337711	0.265294
RP11-350G8.5	1.89344	0.869148	0.00675422	0.00641877
C14orf64	1.89344	0.869148	0.204503	0.130058
DTHD1	1.89344	0.869148	0.166229	0.0929615
FCER2	1.89169	0.868948	0.00412758	0.225454
IFNGR2	1.88818	0.868547	0.0172608	0.4556
CUL5	-1.88818	0.131453	0.297561	0.337362
C15orf60	1.88818	0.868547	0.000375235	0.000309872
MYOM2	1.88642	0.868347	0.165103	0.670429
CDC42BPB	1.88642	0.868347	0.00262664	0.0426737
CLNS1A	-1.88468	0.131853	0.517448	0.618681
ORC3	-1.88293	0.132053	0.102439	0.101151
LINC00926	1.88118	0.867747	0.00525328	0.339619
XCL1	1.87944	0.867547	0.0829268	0.0596282
TBXAS1	1.8777	0.867347	0.0225141	0.325542
IL4	1.8777	0.867347	0.00600375	0.000973882
ABCA2	1.87596	0.867147	0.116698	0.0755644
CHST2	1.87596	0.867147	0.0371482	0.278043
GSC	1.87596	0.867147	0.00150094	0.00168216
DKK2	1.87423	0.866947	0.000750469	0.000664011
C12orf43	-1.87423	0.133053	0.124203	0.121204
VPREB3	1.87249	0.866747	0.0011257	0.323949
MMEL1	1.87249	0.866747	0.00337711	0.0085436
CTB-91J4.1	1.87076	0.866547	0.00150094	0.00172643
IFITM3	1.87076	0.866547	0.0795497	0.73807
CNR2	1.86903	0.866347	0.0476548	0.0640992
SORBS2	1.86731	0.866146	0.00187617	0.0109783
HKDC1	1.86731	0.866146	0.0153846	0.0119522
FGFR2	1.86731	0.866146	0.00600375	0.00159363
SORCS2	1.86214	0.865546	0	0.000885347
DSEL	1.86214	0.865546	0.0424015	0.0184595
BTBD3	1.86214	0.865546	0.000750469	0.0152722
LIN7C	-1.86214	0.134454	0.145216	0.164985
TFAM	-1.86214	0.134454	0.333959	0.373528
BNC2	1.86042	0.865346	0.00562852	0.0225321
SULT1B1	1.86042	0.865346	0.0138837	0.0597167
ARL14	1.85871	0.865146	0	0.000619743
VIPR2	1.85699	0.864946	0.0157598	0.0116423
RP11-446N19.1	1.85186	0.864346	0.00900563	0.0203187
C15orf40	-1.84845	0.136054	0.194747	0.194688
SCIMP	1.84845	0.863946	0.0105066	0.387561
MCOLN3	1.84845	0.863946	0.00863039	0.00424967
CCR2	1.84845	0.863946	0.10469	0.179947
KIR2DL3	1.84675	0.863745	0.00262664	0.0150066
IL1RL1	1.84505	0.863545	0.00187617	0.000398406
CTSG	1.84505	0.863545	0	0.000575476
HLF	1.84505	0.863545	0.00337711	0.00274458
KIR2DL4	1.84505	0.863545	0.000375235	0.00110668
IL2	1.84505	0.863545	0.00262664	0.00194776
C19orf38	1.84505	0.863545	0.00300188	0.295839
RP11-664D1.1	1.84505	0.863545	0.0393996	0.0840637
ANXA4	1.84336	0.863345	0.139962	0.316822
FAM9C	1.83997	0.862945	0.00187617	0.00208057
HBG1	1.83997	0.862945	0.00225141	0.00628597
EIF4E	-1.83828	0.137255	0.288931	0.297078
GTF2F1	-1.83659	0.137455	0.268668	0.289154
AC020571.3	1.83659	0.862545	0.0206379	0.0187251
TLR3	1.83659	0.862545	0.0142589	0.0108455
C14orf132	1.8349	0.862345	0.00375235	0.00655157
H1F0	1.83322	0.862145	0.00337711	0.02417
LINC00384	1.83154	0.861945	0.0097561	0.0020363
COBLL1	1.83154	0.861945	0.0011257	0.135679
GRIN3A	1.82986	0.861745	0	0.00247897
CCR10	1.82986	0.861745	0.019137	0.0524568
MCOLN2	1.82818	0.861545	0.0998124	0.0408588
NIPAL2	1.82818	0.861545	0.00750469	0.0405489
A2M	1.82818	0.861545	0.0262664	0.00708278
CSNK2A2	-1.8265	0.138655	0.220263	0.241169
KIAA1671	1.82483	0.861144	0.0243902	0.0146525
H1FX	-1.82316	0.139056	0.983114	0.998938
DPP4	1.82316	0.860944	0.185366	0.0609119
RP11-73O6.3	1.82316	0.860944	0.0315197	0.0174856
HCK	1.82316	0.860944	0.00412758	0.488269
SCD5	1.82316	0.860944	0.0356473	0.0169987
MTUS1	1.82149	0.860744	0.0146341	0.0125719
FKBP4	-1.82149	0.139256	0.144465	0.173085
TGFBI	1.81982	0.860544	0.0150094	0.457857
SLC40A1	1.81982	0.860544	0.0386492	0.136609
LRRC43	1.81815	0.860344	0.000375235	0.00323152
SUSD4	1.81815	0.860344	0.00787992	0.0113324
APOBEC3G	1.81649	0.860144	1.0439	0.957813
GNA15	1.81649	0.860144	0.00675422	0.0703409
ITPRIPL2	1.81649	0.860144	0.00900563	0.133732
ELOVL4	1.81482	0.859944	0.0333959	0.00823373
CCR1	1.81482	0.859944	0.0262664	0.232492
STXBP6	1.81482	0.859944	0.00187617	0.00367419
C12orf75	1.81482	0.859944	0.906191	0.718504
KREMEN2	1.81482	0.859944	0	0.00287738
MED28	-1.81316	0.140256	0.410131	0.482603
NHP2L1	-1.81316	0.140256	0.948968	1.03882
GNAL	1.81316	0.859744	0.00412758	0.0138557
FHL3	1.81316	0.859744	0.041651	0.0992475
EIF2B5	-1.81151	0.140456	0.157598	0.172864
TCP1	-1.81151	0.140456	0.419137	0.490704
CD22	1.81151	0.859544	0.00337711	0.250907
TMEM255A	1.81151	0.859544	0.00187617	0.00283311
SPRY2	1.81151	0.859544	0.00863039	0.0105799
FLT4	1.81151	0.859544	0.0108818	0.00146082
RCAN3	1.80985	0.859344	0.666417	0.546038
PLOD1	1.80985	0.859344	0.011257	0.0558212
KIAA0226L	1.80985	0.859344	0.000375235	0.0896857
UBA52	-1.80985	0.140656	15.0559	16.3548
RPRM	1.8082	0.859144	0.00150094	0.000265604
UBE2D2	-1.80654	0.141056	1.15159	1.2568
CD80	1.80489	0.858743	0	0.00371846
NLRC4	1.80489	0.858743	0	0.0736609
TYW3	-1.80324	0.141457	0.197749	0.21784
ARHGAP42	1.80324	0.858543	0	0.00721558
JAKMIP1	1.80324	0.858543	0.0919325	0.0374502
NTMT1	-1.8016	0.141657	0.148218	0.153209
ZNHIT3	-1.8016	0.141657	0.374859	0.378486
BRD9	-1.8016	0.141657	0.348968	0.331607
TMEM171	1.8016	0.858343	0.0138837	0.00141656
KLRC4-KLRK1	1.8016	0.858343	0.00938086	0.00438247
ADRB1	1.79831	0.857943	0.00412758	0.00956175
NKG2-E	1.79831	0.857943	0.00150094	0.0040726
CD180	1.79831	0.857943	0.0011257	0.179283
C1orf61	1.79831	0.857943	0.0285178	0.00810093
TPRKB	-1.79831	0.142057	0.277298	0.314387
CDO1	1.79667	0.857743	0.000375235	0.00283311
RP11-63P12.6	1.79503	0.857543	0.00375235	0.0510846
LATS2	1.79503	0.857543	0.0213884	0.0582116
CRISPLD2	1.79339	0.857343	0.00187617	0.0612218
EMR1	1.79339	0.857343	0.00900563	0.0985392
LTF	1.79339	0.857343	0	0.00194776
RP11-326C3.2	1.79339	0.857343	0.0337711	0.0220452
ADRB2	1.79339	0.857343	0.238649	0.252988
MT3	1.79176	0.857143	0.00300188	0.0023019
PPP1R14A	1.79176	0.857143	0.000375235	0.0889332
GPSM3	-1.79013	0.143057	1.72083	1.90854
EPHX2	1.79013	0.856943	0.0630394	0.0962373
RP11-265P11.2	1.7885	0.856743	0.0011257	0.00168216
PRSS22	1.7885	0.856743	0.00562852	0.00146082
SMIM10	1.78687	0.856543	0.00187617	0.00296591
B4GALT6	1.78687	0.856543	0.00300188	0.0132359
COX14	-1.78687	0.143457	0.618387	0.641656
ZEB2	1.78524	0.856343	0.366229	1.38389
C15orf53	1.78524	0.856343	0.000375235	0.00340859
TMEM56	1.78524	0.856343	0.00187617	0.00402833
CFH	1.78524	0.856343	0.0442777	0.0175741
MYO1E	1.78524	0.856343	0.00262664	0.05861
APOBR	1.78524	0.856343	0.0855535	0.210491
SH3BP4	1.78361	0.856142	0	0.00810093
TMEM14B	-1.78361	0.143858	0.672045	0.638114
IL5RA	1.77875	0.855542	0.00487805	0.00416113
SBNO1	-1.77875	0.144458	0.389118	0.410801
RP11-693J15.5	1.77713	0.855342	0.00150094	0.207968
C7orf55-LUC7L2	-1.77713	0.144658	0.277298	0.299646
C4orf3	-1.77713	0.144658	1.26454	1.38473
CCL4L2	1.77551	0.855142	0.00375235	0.00212483
PPAP2C	1.7739	0.854942	0.00863039	0.00159363
AC015849.2	1.7739	0.854942	0.00712946	0.00119522
RGS1	1.7739	0.854942	0.124953	0.0399292
LINC00667	-1.77229	0.145258	0.182364	0.17822
B3GALT2	1.77229	0.854742	0.0393996	0.00783533
FAM49A	1.77068	0.854542	0.0405253	0.295795
IL7R	1.76907	0.854342	10.7021	3.87517
BMP2	1.76746	0.854142	0.000375235	0.00106242
BEX1	1.76746	0.854142	0.000375235	0.00247897
SPC25	1.76746	0.854142	0	0.00416113
ADAM23	1.76586	0.853942	0.00450281	0.00712705
MBOAT1	1.76586	0.853942	0.0863039	0.0933599
CXXC5	1.76586	0.853942	0.142589	0.466357
MORF4L2	-1.76586	0.146058	0.320075	0.340549
CPNE7	1.76425	0.853741	0.0243902	0.00429394
PROK2	1.76425	0.853741	0.00562852	0.0367419
RP11-629G13.1	1.76425	0.853741	0.000375235	0.00168216
SWAP70	1.76425	0.853741	0.0270169	0.399159
OSTN-AS1	1.76265	0.853541	0	0.00349712
CYSLTR1	1.76265	0.853541	0.0525328	0.273085
RNF135	1.76105	0.853341	0.0341463	0.131961
CAPG	1.76105	0.853341	0.0859287	0.525985
MYO3B	1.76105	0.853341	0.00225141	0.00411687
PLCB1	1.76105	0.853341	0.0701689	0.0842408
ISM1	1.75945	0.853141	0.00487805	0.00517928
LY96	1.75945	0.853141	0.0409006	0.258876
ISCA2	-1.75945	0.146859	0.302814	0.292829
TST	1.75786	0.852941	0.00637899	0.052988
C19orf53	-1.75626	0.147259	1.25403	1.27645
GPBP1	-1.75626	0.147259	0.934334	0.939752
ANGPT1	1.75626	0.852741	0	0.00717131
RP11-161M6.3	1.75308	0.852341	0.0277674	0.0145197
TLR10	1.75308	0.852341	0.000375235	0.134086
FBLN7	1.75308	0.852341	0.00938086	0.0189022
ITGA1	1.7499	0.851941	0.04803	0.0106684
PTPN12	1.7499	0.851941	0.114071	0.376671
RGMB	1.7499	0.851941	0.00675422	0.0139
CCR6	1.7499	0.851941	0.0919325	0.129039
IGFBP6	1.74832	0.851741	0.017636	0.0112882
BTF3	-1.74832	0.148259	5.30507	5.63099
DDX55	-1.74832	0.148259	0.159099	0.159141
SERBP1	-1.74832	0.148259	1.75497	1.98668
APP	1.74674	0.851541	0.0502814	0.218991
MAL	1.74674	0.851541	0.222139	0.359008
FXYD2	1.74674	0.851541	0.0765478	0.0142984
ZNF667	1.74674	0.851541	0.00337711	0.0161133
LPAR3	1.74515	0.851341	0.00150094	0.000442674
MYBL1	1.74515	0.851341	0.603377	0.317264
HLA-DMA	1.74515	0.851341	0.173358	1.03125
ZNF365	1.74515	0.851341	0.0146341	0.0153608
MEOX1	1.74515	0.851341	0.0116323	0.00712705
DMKN	1.74357	0.85114	0.0262664	0.0131917
RP11-403A21.2	1.74357	0.85114	0.0356473	0.0258079
DHX36	-1.74357	0.14886	0.839024	0.806773
EIF3K	-1.74357	0.14886	2.74371	3.05821
CCDC101	-1.742	0.14906	0.177111	0.166135
VAV3	1.742	0.85094	0.15272	0.23081
LGALS1	1.742	0.85094	0.869794	3.72931
FKBP10	1.742	0.85094	0	0.00123949
SOX4	1.74042	0.85074	0.0210131	0.243515
UBXN4	-1.73884	0.14946	0.923452	0.975786
SPCS1	-1.73884	0.14946	1.206	1.33652
MRPS16	-1.73727	0.14966	0.251032	0.303143
IER5L	1.73727	0.85034	0.0716698	0.118327
FAM177B	1.73727	0.85034	0	0.0235945
HAVCR2	1.73727	0.85034	0.024015	0.14533
AC006116.20	1.73727	0.85034	0.00712946	0.00796813
TSPAN18	1.7357	0.85014	0.0637899	0.0456397
UACA	1.73413	0.84994	0.00187617	0.0366091
PYHIN1	1.73256	0.84974	0.887054	0.555777
CPM	1.73256	0.84974	0.00450281	0.0613103
TOE1	-1.731	0.15046	0.0641651	0.0721116
COX4I1	-1.731	0.15046	3.99887	4.82328
PXDN	1.731	0.84954	0.00487805	0.0019035
SOX13	1.731	0.84954	0.0172608	0.0100044
RFX8	1.731	0.84954	0.000375235	0.00084108
RP11-291B21.2	1.72943	0.84934	0.148593	0.0719788
SMIM11	-1.72943	0.15066	0.245028	0.235724
IFNG	1.72943	0.84934	0.0536585	0.0459053
IL4I1	1.72943	0.84934	0.0266417	0.0166888
HSD11B1	1.72943	0.84934	0.00150094	0.00332005
LGMN	1.72787	0.84914	0.0108818	0.030456
MRPS10	-1.72631	0.15106	0.285178	0.292253
CHCHD7	-1.72631	0.15106	0.315572	0.317441
TSEN54	1.72631	0.84894	0.270544	0.207304
ETV1	1.72631	0.84894	0.00375235	0.000354139
GLIPR2	1.72631	0.84894	0.342589	0.605445
FRA10AC1	-1.72475	0.151261	0.203377	0.194422
SUMO2	-1.72475	0.151261	2.21013	2.66578
WDR86	1.72475	0.848739	0.0120075	0.00615316
RP11-81H14.2	1.72319	0.848539	0.0150094	0.0504648
AC074389.9	1.72319	0.848539	0.000375235	0.0023019
ATP10D	1.72319	0.848539	0.0382739	0.113103
IRF8	1.72164	0.848339	0.0135084	0.402479
FES	1.72164	0.848339	0.0120075	0.207835
C2orf48	1.72164	0.848339	0	0.00292165
CD9	1.72164	0.848339	0.012758	0.0582559
RGS16	1.72164	0.848339	0.00600375	0.014077
LARP7	-1.72008	0.151861	0.42439	0.548606
UGP2	-1.72008	0.151861	0.478799	0.541036
APOBEC3H	1.72008	0.848139	0.0506567	0.0357238
TESC	1.71853	0.847939	0.0833021	0.2278
LDLRAP1	1.71698	0.847739	0.358349	0.260735
PPP1R9A	1.71698	0.847739	0.00375235	0.0146968
IFI27	1.71698	0.847739	0.0202627	0.00690571
GOSR1	-1.71543	0.152461	0.274672	0.293714
HBQ1	1.71543	0.847539	0.000375235	0.00398406
TCEAL2	1.71543	0.847539	0.00375235	0.00548915
XPA	-1.71388	0.152661	0.373734	0.378353
KRT1	1.71388	0.847339	0.0157598	0.0310757
CXXC11	1.71388	0.847339	0.00562852	0.000664011
LMNA	1.71388	0.847339	0.0622889	0.148251
PLEKHG1	1.71388	0.847339	0.0116323	0.0353696
PLEK	1.71233	0.847139	0.873921	1.33763
LINC00847	-1.71233	0.152861	0.0855535	0.0792386
PKMYT1	1.71079	0.846939	0	0.00345286
ZP1	1.71079	0.846939	0.000375235	0.00181496
COLGALT2	1.71079	0.846939	0.0120075	0.0166003
RP11-1055B8.7	1.70925	0.846739	0	0.00500221
7SK_4	1.70925	0.846739	0.0101313	0.0339973
WIPI1	1.70925	0.846739	0.0559099	0.0913679
MIDN	1.70771	0.846539	0.303565	0.514121
EOMES	1.70771	0.846539	0.402251	0.137052
HHEX	1.70771	0.846539	0.00600375	0.321735
EPDR1	1.70617	0.846339	0.00225141	0.00504648
AC017002.1	1.70617	0.846339	0.00825516	0.00509075
PMEPA1	1.70617	0.846339	0.00600375	0.0749004
CCR8	1.70463	0.846138	0	0.00323152
LBX2-AS1	1.70463	0.846138	0.00150094	0.00451527
CTC-209H22.3	1.70463	0.846138	0.00600375	0.00185923
RP1-148H17.1	1.70463	0.846138	0	0.000973882
SURF1	-1.70309	0.154062	0.394747	0.416733
RNF145	-1.70309	0.154062	0.282176	0.284418
CBFA2T3	1.70156	0.845738	0.0011257	0.118858
NRXN2	1.70156	0.845738	0.000750469	0.00376273
CYHR1	-1.70156	0.154262	0.187617	0.216069
MORF4L1	-1.70003	0.154462	1.21839	1.38331
SDHD_1	-1.70003	0.154462	0.428893	0.522621
PTPRM	1.70003	0.845538	0.0401501	0.0149181
NRP1	1.70003	0.845538	0.000750469	0.0118637
BCL2L15	1.70003	0.845538	0.00412758	0.00615316
GTF2H3	-1.69697	0.154862	0.110694	0.123506
CCR3	1.69697	0.845138	0.00375235	0.00292165
SPINT2	1.69697	0.845138	0.115197	0.315405
ARHGAP24	1.69697	0.845138	0	0.239708
TPST2	1.69544	0.844938	0.396998	0.430722
ZNF80	1.69544	0.844938	0.0225141	0.0129703
ARHGEF4	1.69544	0.844938	0.0101313	0.00332005
MCTP2	1.69544	0.844938	0.10394	0.158521
TIGIT	1.69544	0.844938	0.505816	0.229615
YIPF5	-1.69544	0.155062	0.241651	0.249181
ATP5O	-1.69391	0.155262	1.09081	1.39349
CPE	1.69391	0.844738	0	0.00150509
CYTL1	1.69391	0.844738	0.00225141	0.00947322
DBN1	1.69391	0.844738	0.0551595	0.0193891
SIRT5	-1.69239	0.155462	0.0626642	0.0691014
ST8SIA1	1.69239	0.844538	0.0803002	0.0233289
UTS2	1.69239	0.844538	0.0506567	0.0486941
LYAR	1.68934	0.844138	2.00675	0.602302
JAKMIP2	1.68934	0.844138	0.106191	0.0744577
VIPR1	1.68782	0.843938	0.0292683	0.0589199
A2M-AS1	1.68782	0.843938	0.291557	0.0947765
RP11-492E3.2	1.68782	0.843938	0.00187617	0.00101815
JAZF1	1.68782	0.843938	0.0555347	0.177158
FGD2	1.6863	0.843737	0.0108818	0.31297
LINC00880	1.6863	0.843737	0.00412758	0.00123949
CD248	1.68479	0.843537	0.0157598	0.0143869
U2AF1	-1.68327	0.156663	0.998874	1.23652
LDHB	1.68327	0.843337	3.19137	2.58163
RP11-223C24.1	1.68327	0.843337	0.00487805	0.00509075
C21orf128	1.68327	0.843337	0	0.00305445
RP11-439L8.4	1.68176	0.843137	0	0.000619743
GTSCR1	1.68176	0.843137	0.00750469	0.0107127
TRIO	1.68176	0.843137	0.00637899	0.0986277
CRYBA4	1.68176	0.843137	0.000750469	0.00119522
COPS5	-1.68176	0.156863	0.405629	0.442364
WBP4	-1.68025	0.157063	0.189118	0.207083
CD38	1.67874	0.842737	0.0187617	0.139885
CMTM8	1.67874	0.842737	0.0600375	0.0687472
TBKBP1	1.67723	0.842537	0.0363977	0.0244799
PTPRO	1.67572	0.842337	0.00225141	0.0350598
MRPL18	-1.67572	0.157663	0.393246	0.459938
MGAM	1.67421	0.842137	0.00300188	0.00694998
LYPD2	1.67271	0.841937	0.00225141	0.313324
PLEKHG7	1.67271	0.841937	0.000750469	0.00455954
FAM81A	1.67271	0.841937	0	0.00522355
TMEM138	-1.67121	0.158263	0.159475	0.160071
LIMS2	1.67121	0.841737	0.00525328	0.0246569
SPHK1	1.67121	0.841737	0.00525328	0.0162019
TXK	1.66971	0.841537	0.310319	0.407703
RNF26	-1.66821	0.158663	0.0465291	0.0479858
SLC16A6	1.66821	0.841337	0.0318949	0.0793271
C9orf172	1.66821	0.841337	0.0011257	0.00110668
AK5	1.66821	0.841337	0.0288931	0.0951306
MEF2C-AS1	1.66821	0.841337	0	0.0130589
HMOX1	1.66821	0.841337	0.00487805	0.295175
CD58	1.66671	0.841136	0.137711	0.174546
FCRL3	1.66521	0.840936	0.19212	0.175387
NACC2	1.66521	0.840936	0.035272	0.112041
CD63	1.66521	0.840936	1.17223	1.80885
EPHA2	1.66521	0.840936	0.000375235	0.00278884
ORMDL1	-1.66521	0.159064	0.929081	0.877866
NFIL3	1.66372	0.840736	0.0213884	0.074502
C3orf17	-1.66222	0.159464	0.172608	0.174546
COPZ2	1.66222	0.840536	0.0146341	0.0245241
HRK	1.66222	0.840536	0	0.0170429
C2orf40	1.66222	0.840536	0.0225141	0.0121293
SMKR1	1.66073	0.840336	0.0472795	0.0409473
TOX	1.66073	0.840336	0.109193	0.0765383
RAN	-1.66073	0.159664	1.52871	1.62497
C3AR1	1.66073	0.840336	0.049531	0.188269
CLEC12A	1.66073	0.840336	0.00787992	0.577158
CXCR1	1.66073	0.840336	0.00337711	0.0220452
TMEM132C	1.65924	0.840136	0.00262664	0.00208057
LRRN3	1.65924	0.840136	0.0611632	0.0914121
UFL1	-1.65924	0.159864	0.314071	0.36432
TMEM101	-1.65775	0.160064	0.153096	0.181231
NEFM	1.65775	0.839936	0.00337711	0.00274458
GPR97	1.65775	0.839936	0.00187617	0.004471
RBPMS2	1.65775	0.839936	0	0.00323152
COX19	-1.65626	0.160264	0.294559	0.314785
PIGF	-1.65626	0.160264	0.144465	0.147499
TCF7	1.65626	0.839736	1.48518	0.885126
OR2A1-AS1	1.65478	0.839536	0.0123827	0.0147853
ESPN	1.65478	0.839536	0.00450281	0.00115095
DDX50	-1.65478	0.160464	0.311069	0.300221
ZSCAN9	1.65478	0.839536	0.0138837	0.0249225
TSPYL1	-1.65329	0.160664	0.407129	0.402169
PLXDC2	1.65329	0.839336	0.00712946	0.321912
FBXO6	1.65181	0.839136	0.0836773	0.129394
RP4-539M6.22	1.65181	0.839136	0.024015	0.00779106
LYRM2	-1.65033	0.161064	0.297186	0.32116
ARMC1	-1.65033	0.161064	0.224765	0.237362
RP11-588H23.3	1.64885	0.838735	0	0.00159363
AC007349.5	1.64885	0.838735	0.011257	0.00411687
GREM2	1.64885	0.838735	0.00450281	0.00261178
FST	1.64885	0.838735	0.000750469	0.000531209
SIPA1L2	1.64885	0.838735	0.012758	0.0205843
NDUFB11	-1.64885	0.161265	1.11257	1.27118
GALNTL6	1.64737	0.838535	0	0.00172643
EDA	1.64737	0.838535	0.0168856	0.0123063
CTD-2377D24.6	1.64737	0.838535	0.00150094	0.000486941
RP5-894D12.3	1.64737	0.838535	0.000375235	0.00495795
C19orf84	1.64737	0.838535	0.0011257	0.00159363
FBRS	-1.64589	0.161665	0.186116	0.18672
NCF2	1.64589	0.838335	0.0116323	0.928995
HRH2	1.64589	0.838335	0.030394	0.163125
ADAM12	1.64294	0.837935	0.024015	0.012085
E2F1	1.64147	0.837735	0.00450281	0.0129703
BLK	1.64147	0.837735	0.0262664	0.196326
AVP	1.64	0.837535	0	0.0021691
SLC16A10	1.64	0.837535	0.0172608	0.036919
UBAC2	-1.64	0.162465	0.410507	0.355998
TYMS	1.63853	0.837335	0.00375235	0.0392209
ERBB2	1.63853	0.837335	0.00637899	0.0400177
ADAM28	1.63853	0.837335	0.00412758	0.196237
RP11-23P13.6	1.63853	0.837335	0.0401501	0.0195662
HPCAL4	1.63853	0.837335	0.0202627	0.0185038
GLB1L2	1.63706	0.837135	0.00412758	0.0043382
HENMT1	1.6356	0.836935	0.138837	0.124126
CYB561	1.6356	0.836935	0.15985	0.0576804
EEPD1	1.6356	0.836935	0.0581614	0.0568393
RPAIN	-1.63413	0.163265	0.35197	0.373838
ASMT	1.63413	0.836735	0.00375235	0.00106242
CHN1	1.63413	0.836735	0.0195122	0.0127933
OXNAD1	1.63413	0.836735	0.447655	0.339177
CDKN2AIP	-1.63267	0.163465	0.213133	0.186808
LSM14A	-1.63267	0.163465	0.591745	0.608012
ITGAX	1.63267	0.836535	0.0206379	0.275432
CCDC57	-1.6312	0.163665	0.240525	0.246702
FAM92B	1.6312	0.836335	0	0.000398406
DNAH10	1.6312	0.836335	0.000750469	0.00247897
IFNG-AS1	1.6312	0.836335	0.225141	0.0497565
TM6SF1	1.62974	0.836134	0.00487805	0.0505976
ADAM19	1.62974	0.836134	0.0532833	0.132935
SRSF10_2	-1.62974	0.163866	0.0844278	0.080788
PHB2	-1.62828	0.164066	0.708443	0.8112
RGS3	1.62828	0.835934	0.114822	0.134484
CLSTN3	1.62828	0.835934	0.0660413	0.0564852
CHN2	1.62828	0.835934	0.120075	0.120009
AIRN	1.62828	0.835934	0.00600375	0.00478088
TBRG4	-1.62683	0.164266	0.125704	0.145463
WDR33	-1.62683	0.164266	0.405253	0.416246
NBL1	1.62683	0.835734	0.0232645	0.0108012
FCRLA	1.62683	0.835734	0.00225141	0.150022
MRPS5	-1.62537	0.164466	0.338462	0.411023
UBE2B	-1.62537	0.164466	0.802627	0.90124
EBF1	1.62537	0.835534	0.000750469	0.0627711
SEMA5A	1.62537	0.835534	0.0011257	0.00531209
RHOC	1.62537	0.835534	0.24878	0.563347
CD28	1.62391	0.835334	0.297561	0.149757
CRHBP	1.62391	0.835334	0	0.00314298
TRABD2A	1.62391	0.835334	0.28743	0.324613
TOR4A	1.62391	0.835334	0.0142589	0.0881806
CLDND1	1.62246	0.835134	0.590994	0.281054
CD8A	1.62246	0.835134	1.51182	0.478796
LRFN2	1.62246	0.835134	0.000375235	0.00305445
AQP3	1.62101	0.834934	0.517824	0.334219
RP11-383H13.1	1.62101	0.834934	0.0142589	0.00509075
KLRC1	1.62101	0.834934	0.395497	0.394998
CSGALNACT1	1.62101	0.834934	0.0589118	0.148827
NBEAL2	1.61956	0.834734	0.116323	0.22687
POU2AF1	1.61956	0.834734	0.00187617	0.0982736
UBE2E2	1.61956	0.834734	0.00412758	0.1166
ST8SIA6	1.61811	0.834534	0.0097561	0.0171315
LRRC25	1.61811	0.834534	0.00450281	0.429659
MUTYH	-1.61666	0.165666	0.0761726	0.0671979
GLI4	-1.61666	0.165666	0.0934334	0.0900398
CD68	1.61666	0.834334	0.0097561	0.823462
ATP8B4	1.61666	0.834334	0.00562852	0.0625498
IGFBP4	1.61666	0.834334	0.0333959	0.0197875
RP11-297B17.3	1.61521	0.834134	0.000375235	0.0260292
DNAJB2	-1.61521	0.165866	0.124953	0.119256
ZCCHC9	-1.61521	0.165866	0.180113	0.190084
CBX3	-1.61521	0.165866	0.880675	0.959717
C2CD4D	1.61377	0.833934	0.0123827	0.00314298
PIF1	1.61377	0.833934	0.017636	0.0195219
MED17	-1.61377	0.166066	0.206379	0.199292
TRMT10B	-1.61377	0.166066	0.129081	0.128951
REG4	1.61232	0.833733	0.00375235	0.00708278
RENBP	1.61232	0.833733	0.011257	0.0839309
PAGE5	1.61232	0.833733	0.00487805	0.00141656
NIFK	-1.61232	0.166267	0.457786	0.459053
ING3	-1.61088	0.166467	0.166604	0.222311
AIM2	1.60944	0.833333	0.0420263	0.108367
BZRAP1	1.60944	0.833333	0.0348968	0.0401948
CR2	1.60944	0.833333	0.00337711	0.0258521
MARCH3	1.60944	0.833333	0.0116323	0.0532094
TAPSAR1	-1.60944	0.166667	0.525704	0.546348
MB21D2	1.608	0.833133	0.012758	0.0131474
RP11-549B18.1	1.608	0.833133	0.00150094	0.00557769
RP11-305L7.6	1.60656	0.832933	0.000375235	0.000398406
HLA-DRB1	1.60512	0.832733	0.599625	6.28858
CDC25A	1.60512	0.832733	0.000375235	0.00141656
HNRNPH1	-1.60512	0.167267	1.16773	1.20859
BOD1	-1.60512	0.167267	0.137336	0.145861
GPR153	1.60225	0.832333	0.00525328	0.0122621
LTC4S	1.60225	0.832333	0.0228893	0.0158477
FCRL5	1.60082	0.832133	0.00150094	0.13205
ANKRD49	-1.60082	0.167867	0.371107	0.327579
PHF20	-1.60082	0.167867	0.462289	0.497787
NBEAL1	-1.60082	0.167867	0.204503	0.2112
AIRE	1.59939	0.831933	0.00262664	0.0103143
DUS2	1.59939	0.831933	0.0345216	0.0925188
DPM1	-1.59939	0.168067	0.243902	0.267463
NOB1	-1.59796	0.168267	0.20075	0.205578
B3GNT8	1.59796	0.831733	0.0251407	0.0235502
PPP1R14C	1.59796	0.831733	0	0.00469234
CASC5	1.59796	0.831733	0.00600375	0.01722
CWC25	-1.59653	0.168467	0.297186	0.329349
KHDRBS2	1.59653	0.831533	0	0.0281983
ZFYVE28	1.5951	0.831333	0.0983114	0.0827357
PRPF8	-1.5951	0.168667	0.485553	0.486853
COX7A2L	-1.59367	0.168868	0.907317	0.953254
FBLN5	1.59367	0.831132	0.126079	0.0821602
SOCS3	1.59225	0.830932	0.127955	0.152413
AICDA	1.59225	0.830932	0	0.00154936
NME3	-1.59225	0.169068	0.442777	0.473041
HAPLN3	1.59083	0.830732	0.091182	0.0813192
LRRC26	1.59083	0.830732	0	0.0153608
MIB2	1.59083	0.830732	0.266417	0.196901
PTPRE	1.5894	0.830532	0.331707	0.832758
LAG3	1.5894	0.830532	0.225516	0.049668
PHACTR1	1.5894	0.830532	0.00300188	0.109031
BFAR	-1.5894	0.169468	0.284053	0.300398
SRP14	-1.5894	0.169468	3.53884	3.61054
RP11-803D5.4	1.58798	0.830332	0.0161351	0.0181054
HLA-DOB	1.58656	0.830132	0.00750469	0.156884
ANKS1B	1.58656	0.830132	0.00412758	0.00548915
MRC2	1.58656	0.830132	0.00150094	0.00482514
CXCR3	1.58656	0.830132	0.380488	0.119345
PLEKHH2	1.58515	0.829932	0.00863039	0.00739265
MECOM	1.58515	0.829932	0	0.000929615
CD93	1.58515	0.829932	0.00562852	0.361797
TAF11	-1.58515	0.170068	0.259287	0.284019
LINC00299	1.58373	0.829732	0.00262664	0.00934042
ITPRIPL1	1.58373	0.829732	0.0296435	0.014741
SFRP5	1.58373	0.829732	0.00187617	0.00358566
USP16	-1.58231	0.170468	0.596623	0.625764
CAMK4	1.58231	0.829532	0.512946	0.284108
SRP9	-1.58231	0.170468	0.995872	0.978575
FAM129C	1.58231	0.829532	0.00225141	0.174413
ESM1	1.58231	0.829532	0.0183865	0.00252324
PEX6	-1.58231	0.170468	0.0889306	0.0860558
EGR3	1.5809	0.829332	0.000375235	0.016556
GABBR1	1.5809	0.829332	0.0195122	0.0792386
HOXA10-AS	1.5809	0.829332	0.00150094	0.00177069
YPEL1	1.5809	0.829332	0.154221	0.150465
NSL1	-1.5809	0.170668	0.266041	0.304825
MYOF	1.57949	0.829132	0.0011257	0.115538
PPP2R2A	-1.57949	0.170868	0.308068	0.329836
MRPS34	-1.57949	0.170868	0.562101	0.604117
PLBD1	1.57666	0.828731	0.00300188	0.415803
CD1C	1.57525	0.828531	0.00150094	0.111864
SLC27A2	1.57525	0.828531	0.011257	0.00455954
GK5	1.57525	0.828531	0.0589118	0.0733953
C7orf57	1.57525	0.828531	0.00375235	0.000354139
CORO1C	1.57525	0.828531	0.017636	0.210137
SLC30A5	-1.57385	0.171669	0.100563	0.131253
POLE3	-1.57385	0.171669	0.341088	0.348207
HRH1	1.57385	0.828331	0	0.00154936
BAIAP3	1.57385	0.828331	0.0157598	0.0104914
METRN	1.57244	0.828131	0.201126	0.132581
P2RY11	1.57244	0.828131	0.036773	0.0334661
C1orf131	-1.57244	0.171869	0.281426	0.302833
FGL2	1.57104	0.827931	0.0454034	2.05378
ZNF683	1.57104	0.827931	0.0600375	0.0481629
C11orf57	-1.57104	0.172069	0.210882	0.221293
MITD1	-1.57104	0.172069	0.329831	0.352103
HMGB1	-1.56963	0.172269	4.26567	4.55299
YY1	-1.56963	0.172269	0.870169	1.04112
LTB	1.56963	0.827731	6.85178	6.43811
CCL5	1.56963	0.827731	16.2983	5.42377
OPLAH	1.56963	0.827731	0	0.00482514
PZP	1.56963	0.827731	0.011257	0.00345286
C11orf21	1.56963	0.827731	0.127955	0.194157
EBAG9	-1.56823	0.172469	0.209006	0.20934
G3BP1	-1.56823	0.172469	0.596998	0.582249
SNW1	-1.56823	0.172469	0.514822	0.570164
EREG	1.56823	0.827531	0.00150094	0.0736166
DNAJC5B	1.56683	0.827331	0	0.00540062
MIAT	1.56683	0.827331	0.198499	0.118991
ABCB4	1.56683	0.827331	0.0011257	0.0364321
IL26	1.56543	0.827131	0.00150094	0.000177069
DGUOK	-1.56543	0.172869	0.474672	0.522311
ZNF24	-1.56403	0.173069	0.401876	0.447897
PAM	1.56403	0.826931	0.0649156	0.0536963
DENND3	1.56403	0.826931	0.0232645	0.144312
ANK1	1.56403	0.826931	0.0146341	0.0179726
CRTAM	1.56263	0.826731	0.252533	0.106419
CLEC4E	1.56263	0.826731	0.00187617	0.200531
CD8B	1.56263	0.826731	1.66004	0.473041
SEC23A	-1.56263	0.173269	0.20863	0.210846
LY86	1.56263	0.826731	0.00375235	0.477911
NPDC1	1.56124	0.826531	0.130957	0.0532537
IL12RB2	1.56124	0.826531	0.011257	0.00641877
GSN	1.56124	0.826531	0.0270169	0.226826
KMO	1.56124	0.826531	0.000750469	0.0553342
DDX20	-1.56124	0.173469	0.0742964	0.0904382
HNRNPUL1	-1.55984	0.173669	0.532458	0.539309
JMJD8	-1.55984	0.173669	0.0915572	0.105046
MED31	-1.55845	0.17387	0.150094	0.157238
PPARG	1.55845	0.82613	0.000375235	0.0021691
LRRK2	1.55706	0.82593	0.00600375	0.332492
CCDC102A	1.55566	0.82573	0.0724203	0.0702081
SYTL2	1.55566	0.82573	0.264165	0.142718
CCL3L1	1.55566	0.82573	0.00187617	0.0043382
SLC4A3	1.55566	0.82573	0	0.00402833
SYT17	1.55566	0.82573	0	0.0282426
MTF2	-1.55566	0.17427	0.365103	0.401594
DPF2	-1.55427	0.17447	0.261163	0.270031
TNFRSF18	1.55427	0.82553	0.0577861	0.106684
SNHG18	1.55289	0.82533	0.0011257	0.00212483
CERCAM	1.55289	0.82533	0.00300188	0.011421
SH2D1A	1.55289	0.82533	0.64803	0.255865
CCL3L3	1.55289	0.82533	0.0375235	0.0131474
CASC8	1.55289	0.82533	0.00787992	0.0059761
WNT7A	1.5515	0.82513	0.0165103	0.0124834
MACROD2	1.55011	0.82493	0.000375235	0.0350598
SLC2A6	1.55011	0.82493	0.0251407	0.212306
RETN	1.55011	0.82493	0.00600375	0.288402
NTN4	1.55011	0.82493	0.00337711	0.00146082
PIK3R3	1.55011	0.82493	0.0292683	0.0189907
TKTL1	1.54873	0.82473	0.0243902	0.0347056
LINC00987	1.54873	0.82473	0.138086	0.0464365
RIOK2	-1.54873	0.17527	0.147092	0.143338
TPBG	1.54734	0.82453	0.0097561	0.00270031
LGALS9C	1.54734	0.82453	0.00337711	0.0179726
MIR181A1HG	1.54596	0.82433	0.0172608	0.0522355
KIT	1.54596	0.82433	0.00300188	0.00473661
ULBP2	1.54596	0.82433	0.00225141	0.00146082
WNK3	1.54596	0.82433	0.000750469	0.0020363
FAM120AOS	-1.54596	0.17567	0.1606	0.177468
TOX4	-1.54458	0.17587	0.375235	0.375919
TPD52L1	1.54458	0.82413	0.000750469	0.00332005
RP11-1070N10.3	1.54458	0.82413	0.000750469	0.00898628
YBX3	1.54458	0.82413	0.233021	0.717043
DDAH2	1.54458	0.82413	0.132458	0.252811
RP11-428G5.5	1.54458	0.82413	0.0011257	0.0124834
TNFRSF25	1.5432	0.82393	0.353471	0.227092
TGS1	-1.5432	0.17607	0.292683	0.290217
SDAD1	-1.5432	0.17607	0.323077	0.298849
PKIG	1.54182	0.823729	0.00525328	0.123727
CWC27	-1.54182	0.176271	0.238649	0.250421
RP11-362F19.1	1.54044	0.823529	0.0011257	0.0549358
TSPAN15	1.54044	0.823529	0.0217636	0.00504648
GPR171	1.54044	0.823529	0.595872	0.184374
ZNF354A	-1.54044	0.176471	0.0851782	0.084772
TYSND1	-1.54044	0.176471	0.0765478	0.0768039
C14orf166	-1.54044	0.176471	0.892308	0.999602
THAP1	-1.53907	0.176671	0.171857	0.163656
HLA-DRA	1.53907	0.823329	0.406004	12.8664
HSH2D	1.53907	0.823329	0.0806754	0.241567
LY86-AS1	1.53907	0.823329	0	0.00411687
RP11-48G14.2	1.53907	0.823329	0	0.00185923
CTSC	1.53769	0.823129	1.09381	1.34019
CCNJL	1.53769	0.823129	0.00225141	0.0138557
POLR2C	-1.53769	0.176871	0.308068	0.281585
ATP5D	-1.53769	0.176871	1.34972	1.56587
HNRNPA1	-1.53769	0.176871	5.00488	5.1965
TAF1D	-1.53632	0.177071	0.99212	1.0073
MKRN2	-1.53495	0.177271	0.111069	0.111908
AMD1	-1.53495	0.177271	0.461163	0.501903
FAM131B	1.53495	0.822729	0.00337711	0.00270031
KANK3	1.53495	0.822729	0.0270169	0.0225321
DUSP8	1.53495	0.822729	0.0243902	0.0142098
DUS1L	-1.53358	0.177471	0.347092	0.31328
DDX1	-1.53358	0.177471	0.262664	0.278619
ADRBK2	1.53358	0.822529	0.012758	0.300974
BLNK	1.53358	0.822529	0.00150094	0.121868
MDS2	1.53358	0.822529	0.0210131	0.0338203
CTD-2547L24.3	1.53221	0.822329	0.0341463	0.0192563
MCF2L2	1.53221	0.822329	0.0161351	0.0101372
PCSK1N	1.53221	0.822329	0.0637899	0.0293935
CKAP2L	1.53221	0.822329	0.000750469	0.00455954
LRRC2	1.53221	0.822329	0.0011257	0.0020363
PCSK5	1.53084	0.822129	0.0206379	0.0810536
F2RL1	1.52947	0.821929	0.00525328	0.00978309
RP11-259K5.1	1.5281	0.821729	0.000375235	0.000619743
STAT4	1.5281	0.821729	0.399625	0.241301
TMEM259	-1.5281	0.178271	0.452908	0.469544
EIF2S2	-1.52674	0.178471	0.992495	1.13289
TRIM65	-1.52674	0.178471	0.067167	0.0710049
U2SURP	-1.52537	0.178671	0.816135	0.849934
GSKIP	-1.52537	0.178671	0.126454	0.131607
RASSF1	1.52537	0.821329	0.390244	0.391456
TMPRSS3	1.52537	0.821329	0.00450281	0.00225764
CD19	1.52401	0.821128	0.00187617	0.0904382
MVB12B	1.52401	0.821128	0.0435272	0.0202302
SDR16C5	1.52401	0.821128	0	0.00163789
GPR157	1.52401	0.821128	0.0146341	0.0148296
GPRC5B	1.52401	0.821128	0	0.00181496
RAMP3	1.52265	0.820928	0	0.000531209
TMEM213	1.52265	0.820928	0.000750469	0.000929615
RGCC	1.52129	0.820728	0.457036	0.384551
TNFRSF14	-1.51993	0.179472	0.595497	0.670518
CHDH	1.51993	0.820528	0.000750469	0.00296591
ST14	1.51993	0.820528	0	0.0505091
KIAA0408	1.51993	0.820528	0.00187617	0.000752545
GCNT4	1.51993	0.820528	0.00600375	0.00509075
SOWAHC	1.51857	0.820328	0.00187617	0.0126605
TTLL10	1.51857	0.820328	0.0011257	0.00208057
RANBP17	1.51857	0.820328	0.000375235	0.00934042
KMT2E	-1.51722	0.179872	1.21614	1.19137
MEF2C	1.51722	0.820128	0.00750469	0.96795
CD5	1.51722	0.820128	0.225891	0.158344
RPP38	-1.51586	0.180072	0.2	0.216335
CSDE1	-1.51586	0.180072	1.1576	1.42125
EPHA1	1.5145	0.819728	0.0120075	0.0181496
RPP21	-1.5145	0.180272	0.0795497	0.0841523
TMPRSS11E	1.51315	0.819528	0.0011257	0.000664011
DNAH8	1.51315	0.819528	0	0.00225764
GOLGA8N	1.51315	0.819528	0.00225141	0.00349712
PLEKHO2	1.51315	0.819528	0.0547842	0.174059
FAM102A	1.51315	0.819528	0.345591	0.248429
PGS1	-1.51315	0.180472	0.114447	0.114918
CCNC	-1.51315	0.180472	0.307692	0.292253
RSAD1	-1.51315	0.180472	0.108818	0.108101
PDDC1	-1.5118	0.180672	0.0787992	0.0791501
ASB2	1.5118	0.819328	0.0273921	0.0180168
PKP2	1.5118	0.819328	0.000375235	0.00646304
IGFL2	1.5118	0.819328	0.000375235	0.000309872
ACPP	1.5118	0.819328	0	0.0489597
WBP2	-1.51045	0.180872	0.261538	0.310004
ZNF385A	1.51045	0.819128	0.00375235	0.219965
PLRG1	-1.5091	0.181072	0.242401	0.235989
CCDC132	-1.50775	0.181273	0.120075	0.120097
GPR68	1.50775	0.818727	0.0705441	0.0411244
TMEM44	1.50775	0.818727	0.00825516	0.00849934
KYNU	1.50775	0.818727	0.00187617	0.152722
LINC01023	1.50775	0.818727	0.00225141	0.00588756
RABGGTB	-1.50775	0.181273	0.19925	0.224923
DENR	-1.50775	0.181273	0.405253	0.42749
MED19	-1.5064	0.181473	0.142214	0.164011
ADAMTS10	1.5064	0.818527	0.0251407	0.0260292
SART3	-1.50506	0.181673	0.177111	0.183267
KTI12	-1.50506	0.181673	0.0855535	0.0857902
INF2	1.50506	0.818327	0.0315197	0.0558654
MPST	1.50371	0.818127	0.0791745	0.146436
FLNA	1.50371	0.818127	1.17261	1.77645
RP11-539L10.2	1.50371	0.818127	0.0761726	0.0407703
PDGFA	1.50371	0.818127	0.00225141	0.00115095
CLIP2	1.50371	0.818127	0.00525328	0.0241257
TBC1D9	1.50237	0.817927	0.00225141	0.145994
KLRB1	1.50237	0.817927	4.72383	1.88035
BBIP1	-1.50237	0.182073	0.189118	0.189287
STOM	1.50102	0.817727	0.509568	0.308101
SCGB3A1	1.50102	0.817727	0.163977	0.0589641
AGTRAP	1.49968	0.817527	0.229268	0.53475
IFNL1	1.49968	0.817527	0.024015	0.015228
ITGB2	1.49968	0.817527	1.89156	3.50571
EPB41L4A	1.49968	0.817527	0.0120075	0.0216467
NGDN	-1.49968	0.182473	0.213133	0.212129
SNRPF	-1.49968	0.182473	0.914071	0.941346
DOK2	1.49834	0.817327	0.704315	0.928198
NOSIP	1.497	0.817127	1.45403	1.23435
LINC00877	1.497	0.817127	0.0011257	0.0660912
RP11-401F2.3	1.497	0.817127	0.0131332	0.0142541
PVRL3	1.497	0.817127	0.0337711	0.0161133
RASGRF2	1.497	0.817127	0.0690432	0.0327579
RSRC2	-1.49566	0.183073	0.837148	0.891545
SLC15A4	1.49566	0.816927	0.126079	0.22178
CIR1	-1.49433	0.183273	0.641276	0.680699
FAM13A	1.49433	0.816727	0.0371482	0.0948207
RASD1	1.49433	0.816727	0.00262664	0.00770252
HDDC3	-1.49299	0.183473	0.171107	0.162948
MRPL3	-1.49299	0.183473	0.28743	0.303497
DUSP16	1.49299	0.816527	0.0360225	0.0167331
CTC-435M10.3	1.49299	0.816527	0.0011257	0.00123949
RPS24	-1.49299	0.183473	26.8308	28.628
TMEM9	-1.49299	0.183473	0.0566604	0.0652944
LGALS3	1.49165	0.816327	0.250281	1.00722
USP28	1.49165	0.816327	0.20788	0.219478
PRR5	1.49032	0.816126	0.371107	0.215095
CLC	1.49032	0.816126	0.00225141	0.00451527
TBRG1	-1.48899	0.184074	0.267542	0.313679
NEMF	-1.48899	0.184074	0.584615	0.646171
LINC00511	1.48899	0.815926	0.00187617	0.0021691
SPRY1	1.48899	0.815926	0.0405253	0.0291722
ICOS	1.48766	0.815726	0.0971857	0.057946
NOG	1.48766	0.815726	0.0146341	0.052324
NOL11	-1.48766	0.184274	0.255159	0.256707
NRIP3	1.48766	0.815726	0.00262664	0.00429394
ORAI3	1.48766	0.815726	0.0701689	0.156264
ARMC8	-1.485	0.184674	0.206379	0.220983
SUGT1	-1.48367	0.184874	0.415385	0.459407
YDJC	-1.48367	0.184874	0.204128	0.193006
RIN1	1.48367	0.815126	0.00750469	0.0478973
COLQ	1.48367	0.815126	0.0326454	0.0177069
LRRC16B	1.48367	0.815126	0.00150094	0.00442674
MRPL34	-1.48234	0.185074	0.54334	0.547056
DPP7	-1.48102	0.185274	0.791745	0.78579
RPF1	-1.48102	0.185274	0.273171	0.282559
EIF4B	-1.48102	0.185274	1.69568	1.89947
PEG10	1.48102	0.814726	0.00600375	0.0166445
CCDC50	1.48102	0.814726	0.0592871	0.363214
RP11-288H12.4	1.48102	0.814726	0.011257	0.017884
LPAR5	1.48102	0.814726	0.0772983	0.0804338
BACE2	1.47969	0.814526	0.000375235	0.040062
ANAPC13	-1.47969	0.185474	0.190619	0.195706
DNAJC2	-1.47969	0.185474	0.279174	0.303099
C9orf135	1.47969	0.814526	0.00300188	0.00243471
FAM201A	1.47969	0.814526	0.00863039	0.00495795
DGKA	1.47837	0.814326	0.441651	0.361842
TCEA3	1.47837	0.814326	0.0435272	0.0552457
ALS2CR11	1.47837	0.814326	0.000375235	0.00123949
RP11-117D22.2	1.47837	0.814326	0.00825516	0.0401948
CHMP2B	-1.47837	0.185674	0.248405	0.314962
NEK10	1.47704	0.814126	0.00938086	0.00416113
BST1	1.47704	0.814126	0.00300188	0.222665
DOCK5	1.47704	0.814126	0.00825516	0.163789
TMEM248	-1.47704	0.185874	0.322702	0.33807
UQCRB	-1.47572	0.186074	4.44315	4.74232
COL19A1	1.47572	0.813926	0.000750469	0.0571934
AL133373.1	1.4744	0.813725	0.00525328	0.00084108
UXT	-1.47308	0.186475	1.50957	1.51054
B3GNT7	1.47308	0.813525	0.00187617	0.0163789
PXN	1.47308	0.813525	0.185366	0.239088
GSPT1	-1.47176	0.186675	0.475047	0.488712
CTC-459I6.1	1.47176	0.813325	0.00300188	0.00327579
MRPL2	-1.47045	0.186875	0.173734	0.183842
SSB	-1.47045	0.186875	0.995497	1.01448
PSMG4	-1.47045	0.186875	0.213884	0.204117
MAP1A	1.47045	0.813125	0.00375235	0.0171757
RP3-355L5.4	1.47045	0.813125	0.000750469	4.42674e-05
REEP4	1.47045	0.813125	0.0551595	0.0869854
CD97	1.47045	0.813125	0.637899	0.937494
TRAT1	1.47045	0.813125	0.745591	0.370252
DEGS2	1.46913	0.812925	0.00150094	0.00792386
PALD1	1.46913	0.812925	0	0.00270031
FOXP3	1.46782	0.812725	0.00712946	0.0165117
TLE1	1.46782	0.812725	0.0401501	0.0930058
P2RY14	1.46782	0.812725	0.0281426	0.0506861
ACOT13	-1.46782	0.187275	0.159475	0.156795
PI16	1.4665	0.812525	0.019137	0.0280212
ANAPC7	-1.46519	0.187675	0.155722	0.159938
TIMP1	1.46519	0.812325	0.479174	1.02328
KCNH2	1.46519	0.812325	0.00487805	0.00823373
B3GNT9	1.46388	0.812125	0.00675422	0.00469234
PPA2	-1.46388	0.187875	0.157223	0.183355
GNG11	1.46388	0.812125	0.00187617	0.0149181
KTN1	-1.46257	0.188075	1.03565	1.10828
TPST1	1.46257	0.811925	0.00375235	0.0135015
MAP3K8	1.46257	0.811925	0.117073	0.195839
ALDH3B1	1.46126	0.811725	0.000750469	0.112218
PLEKHG3	1.46126	0.811725	0.079925	0.122444
CHRNA5	1.46126	0.811725	0.00525328	0.00194776
CPNE2	1.46126	0.811725	0.14409	0.064409
VPS28	-1.45995	0.188475	0.876548	0.99243
CD70	1.45995	0.811525	0.0217636	0.02417
TRIB1	1.45995	0.811525	0.00225141	0.0737494
GLT1D1	1.45995	0.811525	0.00187617	0.0513944
KLK1	1.45995	0.811525	0.000375235	0.0140328
PSMB5	-1.45995	0.188475	0.206004	0.243116
KLF7	1.45864	0.811325	0.0270169	0.173882
GAB1	1.45864	0.811325	0.0011257	0.0332448
SRSF2	-1.45864	0.188675	0.827767	0.932846
LIAS	-1.45864	0.188675	0.12758	0.127888
JAGN1	-1.45864	0.188675	0.291557	0.314475
INTS5	-1.45733	0.188876	0.0833021	0.0845064
SECISBP2	-1.45733	0.188876	0.345591	0.392165
MKI67	1.45733	0.811124	0.00863039	0.0473661
ARHGAP22	1.45733	0.811124	0.0011257	0.0185923
MAX	-1.45603	0.189076	0.375235	0.432537
ZFAND1	-1.45603	0.189076	0.234146	0.226383
NDUFV2	-1.45603	0.189076	0.754597	0.831031
PATL2	1.45603	0.810924	0.183114	0.146038
NCF4	1.45603	0.810924	0.0409006	0.230987
KRT72	1.45472	0.810724	0.00487805	0.0110226
GGPS1	-1.45342	0.189476	0.313321	0.308278
AHR	1.45342	0.810524	0.103189	0.32749
VSIG1	1.45342	0.810524	0.060788	0.0392209
RP11-8L8.2	1.45342	0.810524	0.000375235	0.00628597
LETMD1	-1.45212	0.189676	0.218011	0.220806
VPS51	-1.45212	0.189676	0.535084	0.514785
C10orf35	1.45082	0.810124	0.0469043	0.0228862
ALS2CL	1.45082	0.810124	0.00487805	0.00956175
NTNG1	1.45082	0.810124	0.000375235	0.00225764
SDK2	1.45082	0.810124	0.00337711	0.0156707
FZD4	1.45082	0.810124	0	0.000575476
DDX19A	-1.45082	0.189876	0.155722	0.154006
EIF2A	-1.45082	0.189876	0.449156	0.516246
TM2D3	-1.44952	0.190076	0.194747	0.224214
CD72	1.44952	0.809924	0.0142589	0.19274
PKIA	1.44952	0.809924	0.0292683	0.0712705
EVI5	1.44952	0.809924	0.00375235	0.179283
LTB4R	1.44952	0.809924	0.078424	0.12656
MAFA	1.44952	0.809924	0.000375235	0.00243471
SERPINE1	1.44822	0.809724	0.000750469	0.00234617
REPS2	1.44822	0.809724	0.00262664	0.0224436
RTKN	1.44822	0.809724	0.0011257	0.00633023
MAML3	1.44692	0.809524	0.00750469	0.0646304
CTD-2006K23.2	1.44692	0.809524	0	0.0019035
BTK	1.44692	0.809524	0.00300188	0.344533
ALCAM	1.44692	0.809524	0.0273921	0.0745905
DSC1	1.44692	0.809524	0.00375235	0.0104028
CD1D	1.44692	0.809524	0.000375235	0.169721
AC026150.5	1.44562	0.809324	0.00225141	0.000708278
CLEC4A	1.44562	0.809324	0.00262664	0.239221
ANKRD31	1.44562	0.809324	0.00600375	0.00473661
RP11-15M15.1	1.44562	0.809324	0.000375235	0.00146082
IL7	1.44433	0.809124	0.00150094	0.023019
CLEC4C	1.44433	0.809124	0	0.0253652
SDSL	1.44303	0.808924	0.000750469	0.0133245
SMCO4	1.44303	0.808924	0.0195122	0.225321
PLXND1	1.44303	0.808924	0.0461538	0.087915
ISG20L2	-1.44303	0.191076	0.168105	0.184949
ARMCX3	-1.44303	0.191076	0.203377	0.222045
CLDND2	1.44174	0.808723	0.0165103	0.0213811
THAP5	-1.44174	0.191277	0.231895	0.249978
GORASP2	-1.44044	0.191477	0.182739	0.182514
MUC1	1.44044	0.808523	0.00525328	0.00283311
AC103563.8	1.44044	0.808523	0.00150094	0.00101815
CD40	1.43915	0.808323	0.0157598	0.215538
TRIM2	1.43786	0.808123	0.00450281	0.0110226
DOK7	1.43786	0.808123	0.00375235	0.0144754
NT5E	1.43786	0.808123	0.0457786	0.042718
RP11-44F14.2	1.43786	0.808123	0.00412758	0.00575476
C2orf49	-1.43786	0.191877	0.182364	0.20301
ZNF350	-1.43657	0.192077	0.108068	0.109385
RP11-187E13.1	1.43528	0.807723	0.000375235	0.000664011
SPINK2	1.43528	0.807723	0.0307692	0.0417441
EGR1	1.43528	0.807723	0.0101313	0.312926
SLC7A7	1.43528	0.807723	0.00450281	0.485436
TREML1	1.43528	0.807723	0.000375235	0.0023019
MPLKIP	-1.43528	0.192277	0.359099	0.405224
TTC22	1.43528	0.807723	0.035272	0.0336875
TFG	-1.43528	0.192277	0.23227	0.243869
BTNL9	1.43528	0.807723	0	0.00876494
RAB6B	1.43528	0.807723	0.00412758	0.00185923
LARS	-1.43399	0.192477	0.378987	0.443825
CPD	1.43271	0.807323	0.106567	0.180478
KIR2DL1	1.43271	0.807323	0	0.00172643
RP11-154H23.3	1.43271	0.807323	0.00675422	0.0476317
KCNQ2	1.43271	0.807323	0.00150094	0.000442674
DGKG	1.43271	0.807323	0.000375235	0.0332448
FAR2	1.43271	0.807323	0.0183865	0.0355024
ZNF586	-1.43142	0.192877	0.0664165	0.0713147
NUPR1L	1.43142	0.807123	0.00450281	0.00792386
HLA-DRB5	1.43014	0.806923	0.0243902	0.379991
C21orf33	-1.43014	0.193077	0.311069	0.370651
FTSJ3	-1.43014	0.193077	0.126454	0.137273
CDCA7L	1.42885	0.806723	0.0116323	0.13382
VMO1	1.42885	0.806723	0.0011257	0.0622399
SRSF7	-1.42885	0.193277	2.0863	1.92727
ALDH9A1	-1.42885	0.193277	0.356098	0.345595
KCNG1	1.42757	0.806523	0.000750469	0.0469677
ENPP4	1.42757	0.806523	0.106567	0.0876494
SF3B2	-1.42629	0.193677	0.771107	0.828464
IMP4	-1.42629	0.193677	0.24803	0.273794
TNFRSF1A	1.42629	0.806323	0.24803	0.402479
NEIL1	1.42629	0.806323	0.0581614	0.0961487
GAB3	1.42629	0.806323	0.16773	0.186985
CD300LF	1.42629	0.806323	0.00225141	0.19066
SH3RF3	1.42629	0.806323	0.0011257	0.00504648
ENOPH1	-1.42501	0.193878	0.140338	0.14772
DDX46	-1.42501	0.193878	1.10169	1.1637
C1orf228	1.42501	0.806122	0.142214	0.195927
MAP2	1.42501	0.806122	0.000375235	0.00358566
LRRC36	1.42501	0.806122	0	0.0042054
SERINC5	1.42501	0.806122	0.106567	0.116556
RP1-187B23.1	1.42373	0.805922	0.0311445	0.0343958
DLL1	1.42373	0.805922	0.00300188	0.00712705
LINC00237	1.42373	0.805922	0.00150094	0.00132802
AC011043.1	1.42373	0.805922	0.00375235	0.00314298
SART1	-1.42245	0.194278	0.198874	0.222931
THAP2	-1.42245	0.194278	0.0645403	0.065073
CASK	1.42245	0.805722	0.185366	0.0936698
ARPC5L	1.42117	0.805522	0.813884	0.67853
RP11-462L8.1	1.42117	0.805522	0.0011257	0.00084108
C8orf59	-1.42117	0.194478	0.870919	0.969057
SKP1	-1.42117	0.194478	2.41951	2.16693
DDT	-1.4199	0.194678	0.773734	0.952545
CCT2	-1.4199	0.194678	0.453659	0.53382
MGST2	1.41862	0.805122	0.0371482	0.165383
CPNE3	-1.41735	0.195078	0.386867	0.448561
EFHC2	1.41735	0.804922	0.0157598	0.0132359
CD74	1.41735	0.804922	1.61313	11.2992
NFAM1	1.41607	0.804722	0.00187617	0.160425
PRKCSH	-1.41607	0.195278	0.286679	0.370429
KCNK10	1.41607	0.804722	0	0.00181496
DAB1	1.41607	0.804722	0.00450281	0.0020363
SCN9A	1.41607	0.804722	0.0011257	0.0176184
FAM26F	1.41607	0.804722	0.0806754	0.860602
CD4	1.41607	0.804722	0.177111	0.564232
ARHGAP32	1.4148	0.804522	0.00637899	0.0305888
CLEC5A	1.4148	0.804522	0	0.0171315
AIMP1	-1.4148	0.195478	0.420263	0.468526
EEF1D	-1.41353	0.195678	7.06154	6.54515
NOL7	-1.41353	0.195678	0.776735	0.765471
NAP1L3	1.41353	0.804322	0.00938086	0.00934042
SNX8	1.41353	0.804322	0.012758	0.0509075
LGALS14	1.41353	0.804322	0.000750469	0.00154936
CLIC3	1.41226	0.804122	0.329081	0.744799
REL	1.41226	0.804122	0.471295	0.986366
TRIQK	1.41226	0.804122	0.0131332	0.06888
TCEA2	-1.41226	0.195878	0.100563	0.103453
PODN	1.41099	0.803922	0.0011257	0.00362992
MRPL55	-1.41099	0.196078	0.263039	0.264409
USE1	-1.41099	0.196078	0.253283	0.279637
FAU	-1.40972	0.196279	19.0627	19.5855
TRAM1	-1.40972	0.196279	0.667167	0.710004
TBC1D10A	-1.40972	0.196279	0.131707	0.143028
WIBG	-1.40972	0.196279	0.185741	0.193803
SLC7A8	1.40972	0.803721	0.00225141	0.00225764
HOXB6	1.40972	0.803721	0.00337711	0.000531209
TLR8	1.40972	0.803721	0.000750469	0.157149
RP11-395B7.4	1.40845	0.803521	0.0221388	0.0135458
CXCL10	1.40845	0.803521	0	0.0181939
ASB16-AS1	-1.40845	0.196479	0.0637899	0.0621957
CCDC91	-1.40845	0.196479	0.408255	0.372333
SNRPE	-1.40845	0.196479	0.683302	0.781541
ATP5G1	-1.40718	0.196679	0.460038	0.557371
SERPINE2	1.40718	0.803321	0.00712946	0.0166003
HES6	1.40718	0.803321	0.0202627	0.045861
OSCAR	1.40718	0.803321	0.00262664	0.181983
SSU72	-1.40718	0.196679	0.722702	0.779903
CA6	1.40592	0.803121	0.00262664	0.00424967
COL5A3	1.40592	0.803121	0.0131332	0.00526782
RAI2	1.40592	0.803121	0.00150094	0.00146082
ILDR1	1.40592	0.803121	0	0.00199203
ICOSLG	1.40592	0.803121	0.00562852	0.0499779
MAN1C1	1.40592	0.803121	0.0514071	0.0730412
HBD	1.40465	0.802921	0.0011257	0.00526782
SNX6	-1.40465	0.197079	0.812758	0.88849
LYN	1.40465	0.802921	0.0439024	0.925055
PTK2	1.40465	0.802921	0.00450281	0.0364321
GAS2L3	1.40465	0.802921	0	0.00451527
CASP5	1.40465	0.802921	0	0.0224878
RP11-102N12.3	1.40339	0.802721	0.000375235	0.0438247
ADCY9	1.40339	0.802721	0.035272	0.0409473
ANKRD18A_1	1.40213	0.802521	0.00787992	0.00455954
HEMGN	1.40213	0.802521	0.0195122	0.0173971
RNMT	-1.40213	0.197479	0.506942	0.520407
RP11-527L4.2	1.40086	0.802321	0.000375235	0.000929615
RP11-342D11.3	1.3996	0.802121	0.00675422	0.00801239
RP11-173M1.4	1.39834	0.801921	0	0.000354139
NGFRAP1	1.39834	0.801921	0.0806754	0.114652
OASL	1.39834	0.801921	0.078424	0.0686587
NHSL2	1.39834	0.801921	0.011257	0.0238158
ELK1	-1.39708	0.198279	0.0690432	0.0769367
NAA15	-1.39708	0.198279	0.24728	0.280965
TM2D1	-1.39708	0.198279	0.324953	0.344179
GTPBP3	-1.39583	0.198479	0.078424	0.0760956
MPHOSPH10	-1.39583	0.198479	0.436773	0.419212
RIBC2	1.39583	0.801521	0	0.00146082
FAM166B	1.39583	0.801521	0.00225141	0.000398406
NCR1	1.39583	0.801521	0.0424015	0.0998672
KRT2	1.39583	0.801521	0.00900563	0.0106684
RIN2	1.39583	0.801521	0	0.0712705
SLC17A3	1.39457	0.801321	0.00262664	0.00146082
POLR2H	-1.39457	0.198679	0.222889	0.232182
SF3A3	-1.39457	0.198679	0.27167	0.315848
SIRPB2	1.39457	0.801321	0.0011257	0.0676848
MRPS27	-1.39331	0.19888	0.117073	0.12718
FAM221B	1.39331	0.80112	0	0.0020363
TFB1M	-1.39206	0.19908	0.0938086	0.0983178
BET1L	-1.39206	0.19908	0.0851782	0.0816733
DAPK1	1.39206	0.80092	0.00337711	0.0839309
JUP	1.39206	0.80092	0.0011257	0.0497123
HLA-DPA1	1.39206	0.80092	0.939587	6.02151
RP11-473M20.7	1.39206	0.80092	0.141463	0.0850819
MFF	-1.3908	0.19928	0.342589	0.391058
TMEM18	-1.3908	0.19928	0.186492	0.219965
SRSF11	-1.3908	0.19928	1.21051	1.28747
RNF157	1.3908	0.80072	0.132083	0.0843736
TMEM230	-1.38955	0.19948	0.679174	0.678973
DYSF	1.38955	0.80052	0.00750469	0.0348827
MEG3	1.38955	0.80052	0	0.0291722
VENTX	1.38955	0.80052	0	0.0370518
TRAF1	1.38955	0.80052	0.174859	0.0811421
LPCAT1	1.38955	0.80052	0.223265	0.261709
CTLA4	1.38955	0.80052	0.0221388	0.0269588
SLC9A3R1	1.3883	0.80032	0.692683	0.637981
RP11-164H13.1	1.38704	0.80012	0.000375235	0.0559097
LAMA2	1.38704	0.80012	0.00600375	0.00385126
IGF2BP3	1.38579	0.79992	0.000750469	0.00562196
RP11-402D21.2	-1.38579	0.20008	0.00675422	0.00509075
PSMG2	-1.38579	0.20008	0.478424	0.556441
SYF2	-1.38579	0.20008	1.05028	1.18141
ZC3H12D	1.38454	0.79972	0.0326454	0.0490483
C10orf128	1.38454	0.79972	0.0750469	0.0825144
RP11-18H21.1	1.38454	0.79972	0.248405	0.122399
HLA-DMB	1.38454	0.79972	0.0818011	0.868969
WNT10A	1.3833	0.79952	0.00300188	0.0147853
POLL	-1.3833	0.20048	0.0844278	0.091722
CDH1	1.38205	0.79932	0.00262664	0.00137229
PBK	1.3808	0.79912	0	0.00318725
YES1	1.3808	0.79912	0.0390244	0.0450642
WDR20	-1.3808	0.20088	0.134709	0.128243
PTGES3	-1.3808	0.20088	1.6758	1.65427
POLR3F	-1.37956	0.20108	0.0577861	0.0608234
MRFAP1	-1.37956	0.20108	0.738462	0.777025
IPO5	-1.37956	0.20108	0.157974	0.191943
TLR5	1.37956	0.79892	0.00225141	0.0609562
ATP9A	1.37956	0.79892	0.0097561	0.0101815
CD40LG	1.37956	0.79892	0.274296	0.198761
CCSER1	1.37956	0.79892	0	0.0177955
ZNF471	1.37956	0.79892	0.00262664	0.0043382
PAQR4	1.37956	0.79892	0.00487805	0.022178
BHLHE40	1.37956	0.79892	0.0998124	0.124081
C1orf220	1.37956	0.79892	0.00150094	0.0100044
RAB31	1.37956	0.79892	0.00600375	0.376007
DUSP6	1.37956	0.79892	0.0322702	1.61213
AC024257.1	1.37831	0.798719	0.000375235	0.00168216
DNTTIP2	-1.37707	0.201481	0.413133	0.397964
TCL1A	1.37707	0.798519	0.00412758	0.864896
PLEKHN1	1.37707	0.798519	0.00863039	0.00500221
FZD2	1.37707	0.798519	0.000750469	0.0385126
AGPAT4	1.37707	0.798519	0.0311445	0.0527224
PRICKLE2	1.37582	0.798319	0.000375235	0.00123949
MCM10	1.37582	0.798319	0.000375235	0.004471
MS4A7	1.37582	0.798319	0.00863039	1.15352
SUSD3	1.37458	0.798119	0.25591	0.256264
ZBTB18	1.37458	0.798119	0.0469043	0.116822
ANK3	1.37334	0.797919	0.15272	0.0836653
CDC5L	-1.37334	0.202081	0.407129	0.477247
IARS2	-1.37334	0.202081	0.233396	0.279637
GIGYF1	-1.37334	0.202081	0.171482	0.178619
ILF3	-1.37334	0.202081	0.526454	0.556574
PLCXD2	1.3721	0.797719	0.0097561	0.00548915
CNKSR2	1.3721	0.797719	0.00712946	0.0163347
SGCE	1.3721	0.797719	0.00525328	0.0085436
ENPP1	1.3721	0.797719	0.00750469	0.00336432
FBXO21	-1.37086	0.202481	0.202251	0.191324
ING4	-1.37086	0.202481	0.230019	0.241965
RP11-301O19.1	1.37086	0.797519	0.00412758	0.00690571
NAA20	-1.36962	0.202681	0.315197	0.338645
AC092580.4	1.36962	0.797319	0.792871	0.290615
RP11-112J3.16	1.36962	0.797319	0.0120075	0.00796813
CSTF3	-1.36962	0.202681	0.0986867	0.115626
MRPS26	-1.36962	0.202681	0.339212	0.346392
EXOSC8	-1.36962	0.202681	0.266417	0.271492
IGF1R	1.36962	0.797319	0.0435272	0.0805666
SLC12A5	1.36838	0.797119	0.00225141	0.00225764
CD82	1.36838	0.797119	0.185741	0.242098
ATF1	-1.36838	0.202881	0.150844	0.167375
MRP63	-1.36838	0.202881	0.655535	0.656352
C3	1.36715	0.796919	0	0.00655157
OXLD1	-1.36591	0.203281	0.242777	0.244754
ZNF516	1.36591	0.796719	0.0101313	0.0867641
AC002331.1	1.36591	0.796719	0.000750469	0.00132802
SH2B2	1.36591	0.796719	0.00375235	0.0691899
PRKCA	1.36468	0.796519	0.235647	0.302479
GNAO1	1.36468	0.796519	0.0225141	0.0104471
RBM22	-1.36468	0.203481	0.268668	0.298982
AFF3	1.36468	0.796519	0.0153846	0.217264
CTD-2616J11.14	1.36468	0.796519	0	0.00106242
MRPL43	-1.36468	0.203481	0.422514	0.404958
RP11-522I20.3	1.36468	0.796519	0.00262664	0.00509075
MTA1	-1.36344	0.203681	0.101313	0.126339
RAMP1	1.36344	0.796319	0.00487805	0.0329349
RP11-290F20.3	1.36344	0.796319	0.00412758	0.507614
EGLN3	1.36344	0.796319	0.011257	0.0123506
ANXA2	1.36221	0.796118	0.854784	1.92638
CTD-2006K23.1	1.36221	0.796118	0	0.0426737
GATA2	1.36221	0.796118	0.000750469	0.00694998
HNRNPM	-1.36221	0.203882	1.22289	1.21943
DNAJC21	-1.36221	0.203882	0.469794	0.502036
TVP23C-CDRT4	1.36098	0.795918	0.00187617	0.000398406
TBC1D31	1.36098	0.795918	0.104315	0.0812749
ST3GAL4	1.36098	0.795918	0.0225141	0.0491811
ZFYVE9	1.36098	0.795918	0.0210131	0.008278
MRPS30	-1.36098	0.204082	0.217636	0.216158
USP14	-1.35975	0.204282	0.35122	0.34046
NELFA	-1.35975	0.204282	0.103189	0.112129
HCAR3	1.35851	0.795518	0.000750469	0.0432492
TRPM4	1.35851	0.795518	0.000375235	0.0120407
RP13-39P12.3	1.35729	0.795318	0.00300188	0.00256751
DHX30	-1.35729	0.204682	0.203002	0.215671
LINC01013	1.35729	0.795318	0	0.0145197
TNFSF13	1.35606	0.795118	0.000375235	0.00482514
GTF2IRD1	1.35606	0.795118	0.000375235	0.00132802
DOK6	1.35606	0.795118	0.019137	0.0220894
TSPAN6	1.35606	0.795118	0.00375235	0.00278884
SH2B1	-1.35606	0.204882	0.078424	0.0787959
PSMA1_1	-1.35606	0.204882	0.763977	0.886631
HACL1	-1.35606	0.204882	0.130582	0.12324
HLA-DPB1	1.35483	0.794918	1.34897	5.97335
PYROXD2	1.35483	0.794918	0.0371482	0.0483842
RAB13	1.35483	0.794918	0.000375235	0.0401505
DUSP4	1.35483	0.794918	0.00412758	0.012085
CCT3	-1.3536	0.205282	0.798124	0.845463
SSBP1	-1.3536	0.205282	1.06567	1.07428
KLHL14	1.3536	0.794718	0.000750469	0.0226206
GOLGA8O	1.3536	0.794718	0.00187617	0.00221337
CTD-3187F8.14	1.35238	0.794518	0	0.000619743
CLIC5	1.35238	0.794518	0.0097561	0.00362992
LCTL	1.35238	0.794518	0.00375235	0.00376273
RAB39A	1.35115	0.794318	0.000375235	0.0127047
SERPINB2	1.35115	0.794318	0	0.00805666
UNC5B-AS1	1.35115	0.794318	0.00150094	0.00128375
PTGIR	1.35115	0.794318	0.00300188	0.0665339
BSPRY	1.35115	0.794318	0.00187617	0.00641877
SNIP1	-1.35115	0.205682	0.117073	0.108942
TTF1	-1.35115	0.205682	0.238649	0.257769
HDAC3	-1.35115	0.205682	0.177111	0.208499
ANKRD54	-1.35115	0.205682	0.065666	0.0678176
TRMT112	-1.34993	0.205882	1.25666	1.20699
CACNA1I	1.34993	0.794118	0.0116323	0.0103586
CYP2E1	1.34993	0.794118	0.00412758	0.00194776
SETBP1	1.34993	0.794118	0.0161351	0.0885348
SH3BP2	1.34993	0.794118	0.158724	0.418725
APBA2	1.3487	0.793918	0.17636	0.145463
PLK3	1.3487	0.793918	0.0949343	0.145463
BANK1	1.34748	0.793717	0.00525328	0.651572
TMEM200A	1.34748	0.793717	0.00750469	0.00296591
NSRP1	-1.34748	0.206283	0.385741	0.41151
SAYSD1	-1.34748	0.206283	0.0938086	0.0972554
ITGAL	1.34626	0.793517	0.729831	0.795883
PDK4	1.34626	0.793517	0.000375235	0.0684374
TMEM144	1.34626	0.793517	0.000375235	0.0323595
BUD13	-1.34626	0.206483	0.0806754	0.088579
USP44	1.34504	0.793317	0.0187617	0.023506
LINC00504	1.34504	0.793317	0.011257	0.010934
TBC1D4	1.34504	0.793317	0.126454	0.14741
RP11-626G11.3	1.34504	0.793317	0.00262664	0.0115095
KLRK1	1.34504	0.793317	0.190619	0.0953077
BRD7	-1.34504	0.206683	0.561351	0.582382
TACO1	-1.34382	0.206883	0.0866792	0.0907481
C19orf60	-1.34382	0.206883	0.79137	0.72355
ING2	-1.34382	0.206883	0.102064	0.129128
ARHGAP29	1.34382	0.793117	0	0.00911908
GPC2	1.3426	0.792917	0.00787992	0.0143426
PSMG3	-1.34138	0.207283	0.155722	0.170341
RP11-260E18.1	1.34138	0.792717	0.000750469	0.00185923
MGST1	1.34138	0.792717	0.00150094	0.183665
METTL10	-1.34138	0.207283	0.124953	0.119655
IGJ	1.34138	0.792717	0.0382739	1.43736
TNFRSF4	1.34016	0.792517	0.0742964	0.0953077
CLCN4	1.33895	0.792317	0.000375235	0.019035
CD226	1.33895	0.792317	0.184991	0.160071
FAM110B	1.33895	0.792317	0.000750469	0.00832227
RNF207	1.33895	0.792317	0.011257	0.0129703
NCR3	1.33895	0.792317	0.488931	0.26286
KHDRBS1	-1.33895	0.207683	0.699062	0.847366
SSR2	-1.33895	0.207683	2.26454	2.08876
TOMM20	-1.33895	0.207683	1.41088	1.38893
SNRPB2	-1.33773	0.207883	0.747842	0.825675
TAF7	-1.33773	0.207883	0.884053	0.811509
PRDX6	-1.33773	0.207883	0.735084	0.729925
GRAPL	1.33773	0.792117	0.000750469	0.00531209
KCNE1L	1.33773	0.792117	0.00150094	0.00261178
LMO2	1.33773	0.792117	0.00375235	0.40996
PROSC	-1.33652	0.208083	0.235272	0.258079
ARMC10	-1.33652	0.208083	0.160225	0.194334
S100A4	1.33652	0.791917	10.5452	14.9781
KANK1	1.33652	0.791917	0.00787992	0.0127933
FUT7	1.33652	0.791917	0.109944	0.136166
ADAM15	1.33652	0.791917	0.0322702	0.115715
NETO1	1.33652	0.791917	0	0.00664011
LINC00544	1.33652	0.791917	0.00375235	0.00424967
XRCC6	-1.3353	0.208283	0.725328	0.875387
CITED1	1.3353	0.791717	0	0.000354139
BICC1	1.3353	0.791717	0	0.00150509
KLRC4	1.3353	0.791717	0.112195	0.0627269
HLA-DQA2	1.33409	0.791517	0.154597	0.752944
CFB_1	1.33409	0.791517	0	0.000486941
C10orf32	-1.33409	0.208483	0.308443	0.378752
DNAJC30	-1.33409	0.208483	0.105066	0.114962
RP11-71G12.1	1.33288	0.791317	0	0.0023019
KRTAP5-2	1.33288	0.791317	0.0011257	0.000885347
PLD5	1.33288	0.791317	0	0.000885347
DPPA4	1.33288	0.791317	0.00187617	0.00810093
EPRS	-1.33288	0.208683	0.51257	0.494157
CD300C	1.33167	0.791116	0.0011257	0.0554228
RP11-799D4.4	1.33167	0.791116	0.0183865	0.0182382
PPM1H	1.33167	0.791116	0	0.00416113
HCST	1.33167	0.791116	6.09343	4.22479
CEBPZ-AS1	-1.33167	0.208884	0.230769	0.24564
NOP56	-1.33046	0.209084	0.513321	0.507614
MT-CO2	-1.33046	0.209084	72.7182	79.1972
LRP12	1.33046	0.790916	0.00675422	0.0104028
ADA	1.33046	0.790916	0.172608	0.200841
SLC2A1	1.33046	0.790916	0.0806754	0.0882249
SIRPB1	1.33046	0.790916	0.00375235	0.116025
G6PD	1.33046	0.790916	0.151595	0.28008
DST	1.33046	0.790916	0.00600375	0.0930943
SLITRK5	1.32925	0.790716	0.000750469	0.00128375
SCN1B	1.32925	0.790716	0.0165103	0.00562196
C4orf27	-1.32804	0.209484	0.21651	0.213236
MAPK1	1.32804	0.790516	0.420263	0.611996
BCL2L2	1.32804	0.790516	0.00375235	0.022355
NFIX	1.32804	0.790516	0.0116323	0.029305
F7	1.32804	0.790516	0.00225141	0.000442674
CHI3L2	1.32683	0.790316	0.138837	0.151173
SET	-1.32683	0.209684	1.96023	2.0911
FLYWCH1	-1.32683	0.209684	0.0649156	0.0660912
SAAL1	-1.32683	0.209684	0.0551595	0.0704294
ATP1A3	1.32563	0.790116	0.0187617	0.0124391
GPR27	1.32563	0.790116	0.00225141	0.0227092
PALLD	1.32563	0.790116	0.00487805	0.0506419
TNFRSF10D	1.32563	0.790116	0.0135084	0.0231076
FAM69B	1.32563	0.790116	0.000375235	0.00885347
SLC35G3	1.32563	0.790116	0.00225141	0.000531209
ANAPC16	-1.32563	0.209884	1.32345	1.31749
TXNL1	-1.32563	0.209884	0.494934	0.553829
NDNL2	-1.32442	0.210084	0.436023	0.377468
ST6GALNAC1	1.32442	0.789916	0.00375235	0.0123063
RFPL2	1.32442	0.789916	0.00525328	0.00358566
RNF165	1.32442	0.789916	0.0108818	0.0430279
EPHB4	1.32442	0.789916	0.00150094	0.0065073
RP11-161M6.2	1.32321	0.789716	0.0198874	0.0218681
TMEM150B	1.32321	0.789716	0	0.0218238
SMIM14	1.32321	0.789716	0.144465	0.418814
CCR7	1.32321	0.789716	0.565478	0.843205
TMX2	-1.32321	0.210284	0.173734	0.19699
ALKBH5	-1.32321	0.210284	0.217636	0.247986
EIF3M	-1.32321	0.210284	1.0424	1.22426
DNAJC6	1.32321	0.789716	0.00562852	0.00177069
CSF2RA	1.32201	0.789516	0.000375235	0.138026
TMEM155	1.32201	0.789516	0.0011257	0.000575476
KCNN4	1.32201	0.789516	0.0341463	0.0930943
GPBP1L1	-1.32201	0.210484	0.291932	0.336698
OARD1	-1.32201	0.210484	0.353846	0.354449
KANSL2	-1.32081	0.210684	0.0983114	0.0976096
AC104655.3	1.32081	0.789316	0.00187617	0.00544489
CCL23	1.32081	0.789316	0.00225141	0.00283311
HHIP-AS1	1.32081	0.789316	0	0.00380699
P2RX5	1.32081	0.789316	0.0589118	0.175387
FXYD7	1.32081	0.789316	0.0664165	0.0396193
NCKAP5	1.32081	0.789316	0	0.00150509
IRGM	1.3196	0.789116	0.00750469	0.00137229
DCHS1	1.3184	0.788916	0.00900563	0.0103143
RP11-118B22.4	1.3184	0.788916	0.00337711	0.00119522
CEACAM3	1.3184	0.788916	0.0011257	0.0163789
POLR3E	-1.3184	0.211084	0.102439	0.103807
BIN3	-1.3184	0.211084	0.136961	0.148074
CTB-61M7.2	1.316	0.788515	0.00150094	0.0869411
C20orf197	1.316	0.788515	0.00187617	0.00752545
ZNF667-AS1	1.3148	0.788315	0.00675422	0.0389996
MMRN1	1.3148	0.788315	0.00262664	0.00606463
RP11-619L19.2	1.3148	0.788315	0	0.00163789
LILRA1	1.3148	0.788315	0.000750469	0.112483
AKR1CL1	1.3148	0.788315	0.000750469	0.000664011
ALPK1	1.3148	0.788315	0.0213884	0.0712705
GPR15	1.3148	0.788315	0.00637899	0.00270031
RP11-222K16.2	1.3136	0.788115	0.218762	0.0759628
CCDC90B	-1.3136	0.211885	0.324203	0.328021
AF127936.5	1.3136	0.788115	0	0.000619743
CHAD	1.3136	0.788115	0	0.00181496
AEBP1	1.3136	0.788115	0.00787992	0.0256751
CEP57	-1.3124	0.212085	0.410882	0.399956
CAPN12	1.3124	0.787915	0.126454	0.095529
TBC1D12	1.3124	0.787915	0.000750469	0.0353696
KCTD13	-1.31121	0.212285	0.0525328	0.0509075
FAM153B	1.31121	0.787715	0.0247655	0.0313413
RP11-61O1.2	1.31121	0.787715	0.000375235	0.000575476
CCNB2	1.31001	0.787515	0	0.0101815
HES4	1.31001	0.787515	0.00375235	0.0970341
TCTN3	-1.31001	0.212485	0.118574	0.12811
ERCC4	-1.31001	0.212485	0.106942	0.11328
NUDT11	1.31001	0.787515	0.00262664	0.00389553
CLEC4D	1.31001	0.787515	0.000375235	0.0463922
FAT4	1.31001	0.787515	0.000750469	0.00442674
STK33	1.31001	0.787515	0.00825516	0.00721558
CHERP	-1.30882	0.212685	0.123077	0.124967
MCEE	-1.30882	0.212685	0.0746717	0.082116
MERTK	1.30882	0.787315	0.0011257	0.0235502
ABCE1	-1.30762	0.212885	0.370356	0.339221
RBM17	-1.30762	0.212885	0.455159	0.524347
DLGAP5	1.30762	0.787115	0	0.00818946
CCDC141	1.30762	0.787115	0.0333959	0.0615759
SNED1	1.30762	0.787115	0.00412758	0.0186808
PAK6	1.30643	0.786915	0.00412758	0.00495795
HMHA1	-1.30643	0.213085	0.869794	0.88247
STX7	1.30643	0.786915	0.181989	0.82324
FAM46C	1.30643	0.786915	0.0821764	0.0785746
ALDH1A1	1.30523	0.786715	0.0011257	0.1529
SCML1	1.30523	0.786715	0.0236398	0.0500221
C12orf65	-1.30523	0.213285	0.388743	0.296104
ZNF576	-1.30404	0.213485	0.0900563	0.0896857
MS4A4A	1.30404	0.786515	0.000375235	0.0665781
IFI30	1.30404	0.786515	0.00375235	0.219699
CD86	1.30404	0.786515	0.00412758	0.24108
LILRB2	1.30285	0.786315	0.00825516	0.491412
HRH4	1.30285	0.786315	0.000375235	0.00177069
UEVLD	1.30285	0.786315	0.0281426	0.0576361
KLHL34	1.30285	0.786315	0.00412758	0.00845507
EFCAB7	-1.30285	0.213685	0.0326454	0.0290837
ZNF766	-1.30285	0.213685	0.225141	0.195927
TNFRSF1B	1.30166	0.786114	0.381614	1.14847
GAS2L1	1.30166	0.786114	0.000750469	0.0284197
IL3RA	1.30166	0.786114	0.00487805	0.117928
RWDD1	-1.30166	0.213886	0.882552	0.880168
MED16	-1.30166	0.213886	0.155722	0.151527
TOMM22	-1.30166	0.213886	0.501313	0.547587
TATDN1	-1.30047	0.214086	0.189869	0.210226
RANBP1	-1.30047	0.214086	0.504315	0.559938
RP11-423H2.3	1.30047	0.785914	0.00787992	0.00548915
LRPPRC	-1.29928	0.214286	0.247655	0.294555
RP11-326F20.5	1.29928	0.785714	0.00337711	0.00960602
CTD-2616J11.2	1.29928	0.785714	0.0011257	0.00314298
NUGGC	1.29928	0.785714	0.0442777	0.01722
CDK14	1.29928	0.785714	0.000750469	0.0492253
FOXD2	1.29928	0.785714	0.0097561	0.0063745
CRIP2	1.29928	0.785714	0.091182	0.0957503
RGS17	1.29809	0.785514	0.00375235	0.00832227
FHL1	1.29809	0.785514	0.0547842	0.0372289
TRPM2	1.29809	0.785514	0.00262664	0.0277556
AFF2	1.29809	0.785514	0.000375235	0.00292165
NPC1	1.29809	0.785514	0.105441	0.103364
RP11-10L12.4	1.29691	0.785314	0.0105066	0.0142541
ACBD4	-1.29572	0.214886	0.0450281	0.0418769
ACOT4	1.29572	0.785114	0.0172608	0.0172643
WFDC2	1.29572	0.785114	0	0.0212926
MICAL3	1.29572	0.785114	0.0484053	0.0737937
RYR1	1.29572	0.785114	0.0247655	0.0237716
TMEM220	1.29572	0.785114	0.00863039	0.0333776
MAP7	1.29572	0.785114	0.00337711	0.0126162
NDUFB4	-1.29454	0.215086	0.923827	1.07503
CLNK	1.29335	0.784714	0.00187617	0.0137672
RHPN1	1.29335	0.784714	0.0330206	0.0170429
AARD	1.29335	0.784714	0.0011257	0.00243471
GOLIM4	1.29335	0.784714	0.0270169	0.0873838
SDHA	-1.29335	0.215286	0.345216	0.355556
C5orf22	-1.29217	0.215486	0.0390244	0.0537849
COMMD2	-1.29217	0.215486	0.333959	0.315803
MRPL35	-1.29217	0.215486	0.154972	0.177645
THEMIS	1.29217	0.784514	0.392495	0.174458
LCN2	1.29217	0.784514	0.000375235	0.00150509
GUCY1A3	1.29217	0.784514	0.000375235	0.0265162
USP5	-1.29098	0.215686	0.10469	0.127269
PITPNB	-1.29098	0.215686	0.276173	0.281231
ZC3H15	-1.29098	0.215686	0.792871	0.807127
RTKN2	1.29098	0.784314	0.0908068	0.0981408
REEP2	1.29098	0.784314	0.000375235	0.000973882
AXIN2	1.29098	0.784314	0.0202627	0.0191235
P2RY13	1.29098	0.784314	0.00375235	0.293316
NR4A2	1.29098	0.784314	0.0532833	0.188623
CD151	1.2898	0.784114	0.0761726	0.11992
TNFSF9	1.2898	0.784114	0.0116323	0.00553342
MGMT	-1.2898	0.215886	0.315572	0.333687
RP11-535A5.1	1.2898	0.784114	0.0195122	0.00699425
KLHL6	1.2898	0.784114	0.0649156	0.140018
CD34	1.28862	0.783914	0	0.00278884
IL18	1.28862	0.783914	0.00675422	0.0998672
RHOBTB2	1.28862	0.783914	0.0157598	0.0350155
RP11-152H18.3	1.28862	0.783914	0.000375235	0.000221337
CTSH	1.28862	0.783914	0.0705441	0.631607
ARRB1	1.28862	0.783914	0.0300188	0.18911
RP11-796G6.2	1.28862	0.783914	0.0270169	0.0152722
SBK1	1.28862	0.783914	0.126079	0.104869
MRPS2	-1.28862	0.216086	0.144465	0.155733
DYNC1I2	-1.28862	0.216086	0.462664	0.548783
HSPD1	-1.28862	0.216086	0.750469	0.807083
MTIF2	-1.28862	0.216086	0.109568	0.138468
ZNF430	-1.28862	0.216086	0.348968	0.353608
CDC26	-1.28862	0.216086	0.44728	0.387782
POLR1D	-1.28862	0.216086	0.799625	0.93807
MSR1	1.28744	0.783713	0	0.0248783
LYPD3	1.28744	0.783713	0.0101313	0.00509075
TMSB15A	1.28744	0.783713	0	0.000619743
WDR24	-1.28626	0.216487	0.0311445	0.0322709
HOTAIRM1	1.28508	0.783313	0.09606	0.171934
UTP18	-1.28508	0.216687	0.218762	0.237937
TMEM57	-1.28508	0.216687	0.144841	0.157946
BATF	1.28508	0.783313	0.227017	0.216025
ORC4	-1.2839	0.216887	0.181989	0.201549
RHOQ	1.2839	0.783113	0.0818011	0.36131
SSRP1	-1.28272	0.217087	0.228143	0.265781
HAL	1.28272	0.782913	0.0011257	0.0229748
ZNF76	-1.28272	0.217087	0.0731707	0.0668437
RP1-63G5.8	1.28272	0.782913	0	0.00106242
BAG5	-1.28272	0.217087	0.268293	0.266578
TIMM44	-1.28272	0.217087	0.133959	0.144312
DNAH6	1.28155	0.782713	0.00375235	0.00619743
NACA	-1.28155	0.217287	13.3812	15.5987
EFHD1	1.28155	0.782713	0.00300188	0.00159363
EGFL7	1.28155	0.782713	0.000750469	0.00907481
RP11-426C22.5	1.28155	0.782713	0.00675422	0.0260735
SPI1	1.28155	0.782713	0.00938086	0.855113
RP11-281P23.1	1.28155	0.782713	0	0.00181496
DPF3	1.28155	0.782713	0.00187617	0.0157592
ZNF600	1.28155	0.782713	0.101313	0.131076
RFC1	-1.28037	0.217487	0.595497	0.571536
EAPP	-1.28037	0.217487	0.600375	0.560779
NARS2	-1.28037	0.217487	0.0401501	0.043205
FASTK	-1.28037	0.217487	0.170356	0.193094
AC004381.6	1.28037	0.782513	0.00375235	0.00225764
CCL16	1.2792	0.782313	0.000750469	0.000929615
PTPN13	1.2792	0.782313	0.0108818	0.0183267
FCGR1A	1.2792	0.782313	0.000375235	0.0861
GTF2F2	-1.2792	0.217687	0.178236	0.195131
E2F6	-1.2792	0.217687	0.0348968	0.0451085
ARL11	1.27802	0.782113	0.00675422	0.134307
RP11-4F5.2	1.27802	0.782113	0.0281426	0.0359894
SHCBP1	1.27802	0.782113	0.0011257	0.0101372
TCF4	1.27802	0.782113	0.00450281	0.395529
FZD1	1.27685	0.781913	0.000750469	0.0377158
TENC1	1.27685	0.781913	0.00225141	0.00181496
SUDS3	-1.27685	0.218087	0.218762	0.219522
RP11-538P18.2	-1.27685	0.218087	0.0386492	0.0397964
ZNF181	-1.27685	0.218087	0.0754221	0.0586543
CSNK1A1	-1.27685	0.218087	0.860788	1.02098
CTD-2376I20.1	1.27568	0.781713	0.0011257	0.00270031
MCF2L-AS1	1.27568	0.781713	0.0221388	0.00951749
ALG13	-1.27568	0.218287	0.219512	0.241965
BCL2L1	1.27568	0.781713	0.0866792	0.102479
PLXNA4	1.27568	0.781713	0.00375235	0.0111111
GFM1	-1.27568	0.218287	0.175235	0.198583
CCNL2	-1.2745	0.218487	0.363977	0.339177
TNS3	1.2745	0.781513	0.0011257	0.0587428
COL18A1	1.2745	0.781513	0.017636	0.0389996
APOA1	1.2745	0.781513	0.00525328	0.00486941
RP11-676J15.1	1.2745	0.781513	0	0.00185923
MZT1	-1.2745	0.218487	0.209381	0.220717
ATP5L	-1.2745	0.218487	3.76923	4.26676
GALM	1.2745	0.781513	0.198874	0.107525
LINC00998	-1.27333	0.218687	0.14409	0.167508
MRPL50	-1.27333	0.218687	0.222514	0.212129
PYGO2	-1.27333	0.218687	0.09606	0.0799911
SCOC	-1.27333	0.218687	0.221013	0.210004
CTC-550B14.8	1.27333	0.781313	0.000750469	0.000885347
RP11-403A21.1	1.27333	0.781313	0.00225141	0.00110668
TMEM170A	-1.27216	0.218888	0.278799	0.255467
ZNF706	-1.27216	0.218888	0.72833	0.994201
SH3GLB2	-1.27216	0.218888	0.170356	0.172687
ACTL6A	-1.27216	0.218888	0.149719	0.15892
ARL6IP4	-1.27216	0.218888	1.33734	1.54989
CYP4F22	1.27216	0.781112	0.00938086	0.00907481
CD1A	1.27216	0.781112	0	0.0100044
PAWR	1.27216	0.781112	0.0187617	0.0785303
WNT3	1.27216	0.781112	0.000375235	0.00265604
ERH	-1.27099	0.219088	0.819512	0.930102
DACT1	1.27099	0.780912	0.0011257	0.00606463
KCNE3	1.26982	0.780712	0.00262664	0.195795
PTRF	1.26865	0.780512	0	0.00208057
NR3C2	1.26865	0.780512	0.0622889	0.0316512
MLTK	1.26865	0.780512	0.0341463	0.140859
TSN	-1.26865	0.219488	0.228143	0.264143
ZNF277	-1.26865	0.219488	0.189493	0.222089
CCDC25	-1.26865	0.219488	0.278799	0.261842
EPS8	1.26749	0.780312	0.0011257	0.0362107
PHLDA2	1.26749	0.780312	0.0101313	0.0105799
LPAR1	1.26749	0.780312	0	0.0148738
LINC00944	1.26749	0.780312	0.0772983	0.0298805
TIAM1	1.26749	0.780312	0.0570356	0.206773
PREX1	1.26749	0.780312	0.323077	0.432182
MAP3K1	1.26749	0.780312	0.19925	0.625941
SGTA	-1.26749	0.219688	0.0844278	0.100221
POGZ	-1.26749	0.219688	0.212758	0.238601
RABL3	-1.26632	0.219888	0.072045	0.0760071
HNRNPK	-1.26632	0.219888	1.90394	2.28955
RSBN1L	-1.26632	0.219888	0.761726	0.760956
RP11-17J14.2	1.26632	0.780112	0.000375235	0.00137229
PCAT1	1.26632	0.780112	0.0202627	0.00960602
PLVAP	1.26515	0.779912	0	0.0023019
RP11-661P17.1	1.26515	0.779912	0.00262664	0.00106242
CTD-2015H6.3	1.26515	0.779912	0.00300188	0.00579903
WWC1	1.26515	0.779912	0.00150094	0.00265604
GNA11	1.26515	0.779912	0.0011257	0.0106242
PMP22	1.26515	0.779912	0.000375235	0.00562196
ACTN4	1.26515	0.779912	0.57561	0.722311
MDH1	-1.26515	0.220088	0.556473	0.601284
CETN3	-1.26515	0.220088	0.0998124	0.0983621
CHMP3	-1.26515	0.220088	0.43152	0.529128
EIF2B1	-1.26399	0.220288	0.213508	0.253696
LSR	1.26399	0.779712	0.0765478	0.0415228
PLD6	1.26399	0.779712	0.0187617	0.0201859
PLXNB2	1.26399	0.779712	0.00675422	0.244666
C1QA	1.26399	0.779712	0.000375235	0.104781
P2RY2	1.26399	0.779712	0	0.0108455
GBGT1	1.26282	0.779512	0.00150094	0.0392209
ARSD-AS1	1.26282	0.779512	0	0.000708278
IRAK3	1.26282	0.779512	0.00375235	0.352767
RBM11	1.26166	0.779312	0.00787992	0.00836653
LGALS9	1.26166	0.779312	0.0532833	0.421337
SEP15	-1.26166	0.220688	0.83227	0.965693
ELAVL1	-1.26166	0.220688	0.282552	0.308322
CCNI	-1.26166	0.220688	2.81051	3.4853
ARID4A	-1.26166	0.220688	0.509568	0.592961
SLC18A2	1.26166	0.779312	0.00150094	0.00323152
LOXL1	1.26166	0.779312	0.00675422	0.00579903
PTPN22	1.26166	0.779312	0.404128	0.346702
GPR183	1.26166	0.779312	1.16285	0.649712
PNOC	1.2605	0.779112	0	0.0901726
DPH2	-1.2605	0.220888	0.0536585	0.0517043
TMEM203	-1.2605	0.220888	0.31182	0.304648
MFNG	-1.25933	0.221088	0.428143	0.438911
COA4	-1.25933	0.221088	0.305066	0.328508
SNRPA	-1.25933	0.221088	0.204878	0.210624
TMEM170B	1.25933	0.778912	0.00562852	0.151217
RP11-83C7.1	1.25933	0.778912	0	0.00119522
COTL1	1.25933	0.778912	1.30206	3.71682
MICAL2	1.25933	0.778912	0.0968105	0.0967242
AC100830.4	1.25933	0.778912	0.00187617	0.00243471
CIDEB	1.25933	0.778912	0.0393996	0.0708278
RAB11FIP1	1.25817	0.778711	0.191745	0.756795
SEPT4	1.25817	0.778711	0.00562852	0.00531209
S100A12	1.25817	0.778711	0.012758	1.51864
GPBAR1	1.25817	0.778711	0.00187617	0.191943
SLC20A1	1.25817	0.778711	0.281051	0.304825
IRF5	1.25817	0.778711	0.00787992	0.109429
ADTRP	1.25817	0.778711	0.0150094	0.0432492
RNF175	1.25817	0.778711	0.00225141	0.00876494
TMEM128	-1.25817	0.221289	0.117448	0.132359
COX6C	-1.25817	0.221289	2.14484	2.40598
ZC2HC1A	1.25701	0.778511	0.00900563	0.0936698
VDAC2	-1.25701	0.221489	0.640901	0.782957
PPHLN1	-1.25701	0.221489	0.555347	0.541213
NRM	1.25585	0.778311	0.0228893	0.0621957
C5AR1	1.25585	0.778311	0.00750469	0.40602
CTNNBIP1	1.25585	0.778311	0.0806754	0.1444
PLEKHA7	1.25585	0.778311	0.00487805	0.0023019
MCF2L	1.25585	0.778311	0.0101313	0.00920761
LINC01146	1.25585	0.778311	0.00150094	0.0043382
NLRP12	1.25585	0.778311	0.00150094	0.0837539
TTC32	-1.25585	0.221689	0.0705441	0.0849491
NOC2L	-1.25585	0.221689	0.275797	0.297831
CTDSPL	1.25469	0.778111	0.000750469	0.00734838
TNFRSF13B	1.25469	0.778111	0.00150094	0.077822
CSF3R	1.25469	0.778111	0.0153846	0.605622
DHX29	-1.25469	0.221889	0.265291	0.282913
WDR75	-1.25469	0.221889	0.114822	0.120806
RP11-597D13.9	1.25353	0.777911	0.000375235	0.029969
ARHGAP8	1.25353	0.777911	0.000375235	0.00296591
SYNE1	1.25353	0.777911	0.915197	0.671802
CDKN2A	1.25353	0.777911	0.0472795	0.0254537
FAM134B	1.25353	0.777911	0.158724	0.149225
C1orf173	1.25353	0.777911	0.000375235	0.00168216
C12orf76	-1.25353	0.222089	0.135835	0.139354
CDC37	-1.25238	0.222289	0.80863	0.781762
PTCD3	-1.25238	0.222289	0.306567	0.329216
CD209	1.25238	0.777711	0	0.00247897
RP11-145M9.4	1.25238	0.777711	0.00412758	0.0889332
IQCD	1.25238	0.777711	0	0.00354139
NUCKS1	-1.25122	0.222489	1.40863	1.29633
RSPH9	1.25122	0.777511	0.000750469	0.000885347
ZNF595	1.25122	0.777511	0.0491557	0.0840637
ASGR1	1.25006	0.777311	0.00300188	0.217087
AL928768.3	1.25006	0.777311	0.00150094	0.18309
APLP2	1.25006	0.777311	0.19212	1.28716
GUCY2D	1.25006	0.777311	0.000375235	0.00123949
KRT5	1.25006	0.777311	0	0.00278884
XRCC5	-1.25006	0.222689	1.29493	1.41656
S100A11	1.24891	0.777111	2.3257	5.18676
GIPC2	1.24891	0.777111	0.00300188	0.000664011
EIF5A2	1.24891	0.777111	0.0761726	0.0655157
[truncated: 15,837 more rows]

## Sheet: Cluster 5 - Dendritic Cells
	Bayes Factor	Probability of DE	Cluster Mean	Non Cluster Mean
ZNF366	7.12969	0.9992	0.30303	0.00256431
DEPTOR	7.12969	0.9992	0.350168	0.0020835
HTR7	7.12969	0.9992	0.114478	0.00120202
ST18	7.12969	0.9992	0.0673401	0.000360606
RP11-798K3.3	6.72382	0.9988	0.0639731	8.01346e-05
LIMCH1	6.72382	0.9988	0.148148	0.000881481
C1orf54	6.56947	0.998599	0.952862	0.0204744
EHF	6.56947	0.998599	0.0639731	0.000160269
SEPT3	6.43574	0.998399	0.050505	0.000160269
HMSD	6.43574	0.998399	0.016835	0.00044074
PTGER3	6.43574	0.998399	0.030303	0.000160269
BEND6	6.43574	0.998399	0.117845	0.00176296
CDS1	6.31776	0.998199	0.0808081	0.00148249
CLEC9A	6.31776	0.998199	0.912458	0.000320539
FLT3	6.31776	0.998199	1.19192	0.00965622
LAMP3	6.11669	0.997799	0.0841751	0.0022037
NCKAP5	6.02948	0.997599	0.107744	8.01346e-05
CLEC10A	6.02948	0.997599	9.04714	0.0415498
FCER1A	6.02948	0.997599	15.1145	0.0217566
CD1E	6.02948	0.997599	0.801347	0.0022037
CTSV	5.94924	0.997399	0.0942761	0.000841414
CACNA2D3	5.94924	0.997399	1.60606	0.0334562
FSCN1	5.94924	0.997399	0.313131	0.00677138
APOC1	5.94924	0.997399	0.148148	0.000240404
MRC1L1	5.87493	0.997199	0.154882	0.000841414
GPR126	5.87493	0.997199	0.191919	0.00060101
FBXO27	5.87493	0.997199	0.0673401	0.000721212
AXL	5.87493	0.997199	0.208754	0.000761279
SLC4A3	5.80573	0.996999	0.198653	0.00128215
DOCK1	5.74099	0.996799	0.0673401	0.00108182
RP11-863P13.3	5.68017	0.996599	0.114478	0.000280471
NR4A3	5.68017	0.996599	0.037037	0.000761279
SH3BP4	5.62281	0.996399	0.299663	0.00376633
TMEM45A	5.56854	0.996198	0.03367	0.000520875
LYPD3	5.56854	0.996198	0.050505	0.00508855
TMLHE-AS1	5.56854	0.996198	0.0909091	0.00336565
GNG7	5.51705	0.995998	0.441077	0.162793
SDC2	5.51705	0.995998	0.0538721	0.000841414
NYNRIN	5.46806	0.995798	0.026936	0.000360606
LAMB1	5.42134	0.995598	0.0875421	0.014905
CLLU1	5.42134	0.995598	0.026936	0.000961616
CD1B	5.37668	0.995398	0.188552	0.00124209
ENHO	5.37668	0.995398	1.90909	0.0063707
HAMP	5.37668	0.995398	0.030303	0.00172289
APOE	5.37668	0.995398	0.0707071	0.000761279
GEM	5.33392	0.995198	0.121212	0.000200337
PKIB	5.33392	0.995198	0.794613	0.00268451
CNRIP1	5.33392	0.995198	0.151515	0.00044074
SLC7A11	5.33392	0.995198	0.030303	0.00324545
IRAK3	5.2929	0.994998	1.0202	0.307557
KHDRBS3	5.2929	0.994998	0.043771	0.00144242
ADORA1	5.25348	0.994798	0.040404	0.000921548
RNASE1	5.25348	0.994798	0.0841751	0.00256431
TMEM150C	5.17897	0.994398	0.016835	0.00104175
VWCE	5.17897	0.994398	0.016835	0.000560942
IDO1	5.17897	0.994398	0.639731	0.00060101
TNFSF15	5.17897	0.994398	0.124579	0.00172289
ACOT11	5.17897	0.994398	0.141414	0.00564949
KIF17	5.10957	0.993998	0.0808081	0.000480808
SDS	5.10957	0.993998	0.10101	0.00164276
SMIM6	5.10957	0.993998	0.030303	0.00176296
KLF1	5.10957	0.993998	0.148148	0.00172289
SHD	5.07658	0.993798	0.016835	0.00216363
NPR3	5.07658	0.993798	0.175084	4.00673e-05
LHFP	5.07658	0.993798	0.107744	0.000841414
KCNK13	5.04463	0.993597	0.0909091	0.00188316
NEGR1	5.04463	0.993597	0.222222	0.00268451
BLNK	5.04463	0.993597	0.316498	0.106699
PMP22	5.01366	0.993397	0.144781	0.00340572
CDH1	5.01366	0.993397	0.043771	0.00100168
RBPMS	4.98361	0.993197	0.0606061	0.00216363
ATP1B1	4.95442	0.992997	1.32997	0.0301306
CMBL	4.95442	0.992997	0.0841751	0.00168283
CLGN	4.92604	0.992797	0.030303	0.000721212
RIBC2	4.89844	0.992597	0.03367	0.000921548
TNFRSF11A	4.89844	0.992597	0.0707071	0.00597003
TRPM4	4.87157	0.992397	0.171717	0.00889494
MAP7	4.87157	0.992397	0.282828	0.00841414
ZBTB46	4.87157	0.992397	0.131313	0.00356599
CPA3	4.87157	0.992397	0.195286	8.01346e-05
RP11-126K1.6	4.8454	0.992197	0.255892	0.0114993
RP11-124N14.3	4.8454	0.992197	0.010101	0.000560942
CABP1	4.8454	0.992197	0.020202	0.000480808
PLAU	4.81988	0.991997	0.020202	0.000480808
PLS3	4.81988	0.991997	0.026936	0.000520875
CLIC2	4.79498	0.991797	0.942761	0.00941582
TIFAB	4.79498	0.991797	0.252525	0.00372626
DTNA	4.77068	0.991597	0.151515	0.00108182
C19orf33	4.77068	0.991597	0.148148	0.00268451
SMOX	4.77068	0.991597	0.0976431	0.00256431
NRP2	4.74695	0.991397	0.050505	0.00496835
TMEM8B	4.74695	0.991397	0.346801	0.0189118
RP11-598F7.3	4.70109	0.990996	0.164983	0.00773299
SLC12A3	4.6789	0.990796	0.020202	0.00136229
ALOX15	4.6789	0.990796	0.03367	0.000280471
ENPP2	4.6789	0.990796	0.0740741	0.00460774
EMILIN1	4.6572	0.990596	0.0538721	0.0022037
NEURL1B	4.6572	0.990596	0.0538721	0.000841414
SPINT2	4.6572	0.990596	3.05724	0.261399
SERPINF2	4.63594	0.990396	0.232323	0.00452761
TFPI	4.63594	0.990396	0.151515	0.000320539
RP11-834C11.4	4.61512	0.990196	0.043771	0.000681144
P2RY6	4.61512	0.990196	0.373737	0.00484814
TTLL7	4.61512	0.990196	0.023569	0.00256431
LEPREL1	4.61512	0.990196	0.043771	0.00168283
NREP	4.61512	0.990196	0.979798	0.027366
ME3	4.59471	0.989996	0.0740741	0.00412693
HLA-DOB	4.59471	0.989996	0.390572	0.138152
MYCT1	4.59471	0.989996	0.0976431	0
FKBP1B	4.59471	0.989996	0.225589	0.0134225
PON2	4.57471	0.989796	0.96633	0.039306
CCDC81	4.55509	0.989596	0.016835	0.00152256
MEST	4.53584	0.989396	0.148148	0.00985656
LRRC26	4.53584	0.989396	0.010101	0.0137832
LTF	4.53584	0.989396	0	0.00176296
RP11-24F11.2	4.53584	0.989396	0.030303	0.000881481
ELOVL7	4.53584	0.989396	0.013468	0.00044074
IL1R2	4.51695	0.989196	0.427609	0.00356599
DNMT3B	4.51695	0.989196	0.0538721	0.000841414
IL18	4.51695	0.989196	2.39731	0.0625851
MRC1	4.48017	0.988796	0.0774411	0.00044074
ENO4	4.48017	0.988796	0.03367	0.00060101
C19orf38	4.46227	0.988595	1.26936	0.252985
IGLL5	4.46227	0.988595	0.020202	0.873788
ZNF385D	4.46227	0.988595	0.114478	8.01346e-05
FBLN2	4.46227	0.988595	0.154882	0.00400673
RASGRP4	4.44468	0.988395	0.353535	0.0750461
PRAM1	4.44468	0.988395	1.01347	0.186994
KRT5	4.44468	0.988395	0	0.00252424
SCN9A	4.42738	0.988195	0.414141	0.0111387
SDSL	4.42738	0.988195	0.232323	0.00937575
POU2AF1	4.41037	0.987995	0.003367	0.0891097
CD34	4.41037	0.987995	0.212121	0
SERPINE1	4.41037	0.987995	0.047138	0.00164276
TUBA4A	4.41037	0.987995	0.30303	0.717646
GRIP1	4.39364	0.987795	0.40404	0.00805353
CD1C	4.39364	0.987795	4.00337	0.0537703
C1orf127	4.37718	0.987595	0.026936	0.000761279
ERG	4.37718	0.987595	0.0808081	0.000320539
GINS1	4.37718	0.987595	0.020202	0.00304512
TNFRSF12A	4.36097	0.987395	0.151515	0.00917542
FHL2	4.36097	0.987395	0.043771	0.00396666
CLEC12A	4.36097	0.987395	2.21212	0.496915
KLF2	4.36097	0.987395	3.01683	6.75791
VSIG4	4.36097	0.987395	0.249158	0.00873467
ALDH1A1	4.36097	0.987395	0.225589	0.135828
RAB13	4.36097	0.987395	0.622896	0.0289687
WASF3	4.36097	0.987395	0.003367	0.000240404
FABP5	4.32931	0.986995	1.96296	0.146847
RP6-91H8.3	4.32931	0.986995	0.127946	0.0020835
SCT	4.31384	0.986795	0.037037	0.0167481
C18orf56	4.31384	0.986795	0.03367	0.00160269
CD22	4.31384	0.986795	0.232323	0.224697
SLC41A2	4.2986	0.986595	0.255892	0.0044074
FAM160A1	4.28359	0.986395	0.020202	0.00112188
TCL1A	4.26878	0.986194	0.030303	0.782915
CYP2E1	4.26878	0.986194	0.0875421	0.00116195
NME1-NME2	4.25419	0.985994	0.542088	0.088068
UPK3A	4.25419	0.985994	0.774411	0.0185512
RP11-475N22.4	4.25419	0.985994	0.030303	0.000160269
BICC1	4.25419	0.985994	0.040404	0.000881481
TCTEX1D1	4.25419	0.985994	0.043771	0.000841414
HOXA7	4.2398	0.985794	0.0707071	0.00060101
MFSD2B	4.2398	0.985794	0.026936	0.00140236
FBXW9	4.2398	0.985794	0.141414	0.0180303
LDLRAD2	4.22562	0.985594	0.040404	0.00156263
FCRLA	4.22562	0.985594	0.00673401	0.135948
SAMD13	4.22562	0.985594	0.040404	0.00136229
CD19	4.22562	0.985594	0.016835	0.0818575
RAVER2	4.21162	0.985394	0.0909091	0.00653097
TMEM14C	4.21162	0.985394	3.06397	0.311764
PROC	4.21162	0.985394	0.013468	0.00316532
H2AFY2	4.21162	0.985394	0.121212	0.0169084
RP11-66B24.4	4.19781	0.985194	0.040404	0.00152256
KIAA0125	4.19781	0.985194	0.461279	0.121805
TIMP2	4.18418	0.984994	1.50168	0.330555
RP11-354E11.2	4.18418	0.984994	0.259259	0.000320539
ID1	4.18418	0.984994	0.030303	0.00156263
RP11-630C16.2	4.17074	0.984794	0.047138	0.00140236
DNASE1L3	4.17074	0.984794	1.24916	0.0304111
ZNF503	4.17074	0.984794	0.632997	0.0183108
CSF3R	4.17074	0.984794	2.32323	0.522157
FAM129C	4.15746	0.984594	0.016835	0.157905
IGLL1	4.15746	0.984594	0.131313	4.00673e-05
NAV1	4.14435	0.984394	0.700337	0.0173491
HK2	4.14435	0.984394	0.282828	0.0521276
KLHL13	4.14435	0.984394	0.030303	0.00120202
CTB-113D17.1	4.14435	0.984394	0.164983	0.00629057
COL9A2	4.14435	0.984394	0.525253	0.019032
RP3-473L9.4	4.14435	0.984394	0.117845	0.00424714
GVQW1	4.14435	0.984394	0.016835	0.00272458
PYGL	4.14435	0.984394	0.649832	0.153378
LILRA2	4.13141	0.984194	0.841751	0.16688
TNFAIP6	4.11863	0.983994	0.00673401	0.00536902
NAP1L6	4.106	0.983794	0.023569	0.0018431
VNN1	4.106	0.983794	0.0740741	0.020835
FAM221B	4.09353	0.983593	0.03367	0.00144242
SERPINA1	4.09353	0.983593	2.86869	1.25347
CNKSR3	4.08121	0.983393	0.0740741	0.000841414
TLR2	4.08121	0.983393	1.00673	0.197372
ATP1A4	4.06903	0.983193	0.026936	0.000520875
MYLK	4.06903	0.983193	0.107744	0.00853434
GSN	4.06903	0.983193	3.89226	0.161872
PPM1J	4.05699	0.982993	0.124579	0.00805353
ARHGEF40	4.05699	0.982993	0.515152	0.108542
ENTHD1	4.05699	0.982993	0.013468	0.000280471
LAMP5	4.05699	0.982993	0.121212	0.0169885
BZW2	4.05699	0.982993	1.32997	0.17834
KCNE1L	4.04509	0.982793	0.040404	0.00204343
NT5DC2	4.04509	0.982793	0.218855	0.0177098
SLAMF8	4.04509	0.982793	0.222222	0.00921548
PKIG	4.03332	0.982593	0.161616	0.110626
EGFL7	4.03332	0.982593	0.380471	0.00376633
RP11-49I11.1	4.02169	0.982393	0.00673401	0.000120202
TPM2	4.02169	0.982393	0.0841751	0.048201
CST3	4.02169	0.982393	91.037	3.82703
VPREB3	4.01019	0.982193	0.016835	0.293132
GAS2L3	4.01019	0.982193	0.10101	0.00288485
LINC00926	3.99881	0.981993	0.047138	0.307396
NRARP	3.99881	0.981993	0.0538721	0.00244411
WFDC2	3.99881	0.981993	0	0.0192724
RASGRP3	3.99881	0.981993	0.050505	0.0643481
CD79A	3.98756	0.981793	0.10101	1.21584
HMBS	3.98756	0.981793	0.353535	0.0422309
CTTNBP2NL	3.98756	0.981793	0.424242	0.0167081
AGPAT9	3.96541	0.981393	1.56229	0.055974
CRHBP	3.96541	0.981393	0.164983	0.000881481
C9orf43	3.96541	0.981393	0.0606061	0.00296498
AL928768.3	3.96541	0.981393	0.003367	0.165839
CTD-2555O16.4	3.95451	0.981192	0.010101	0.00456767
C19orf81	3.95451	0.981192	0.016835	0.00136229
ASAP2	3.95451	0.981192	0.111111	0.00384646
EPHA2	3.94373	0.980992	0.003367	0.00252424
INHBA	3.94373	0.980992	0.016835	0.000480808
HMGA1	3.94373	0.980992	2.27946	0.307436
EPHB3	3.93305	0.980792	0.050505	0.00224377
RP11-1275H24.3	3.93305	0.980792	0.030303	0.000681144
MEFV	3.93305	0.980792	0.468013	0.0909929
HGF	3.93305	0.980792	0.0875421	0.0370623
LRRC34	3.93305	0.980792	0.0538721	0.00536902
KIAA0087	3.92248	0.980592	0.0707071	4.00673e-05
SERPINF1	3.91202	0.980392	0.535354	0.043433
TENM4	3.90167	0.980192	0.0673401	0.00112188
FZD5	3.89141	0.979992	0.040404	0.00316532
CIB2	3.89141	0.979992	0.104377	0.013703
PADI2	3.88126	0.979792	0.127946	0.0223576
RP5-887A10.1	3.88126	0.979792	0.00673401	0.0895504
LTC4S	3.88126	0.979792	0.346801	0.0126613
RP11-476B1.1	3.88126	0.979792	0.00673401	0.000961616
DCLK2	3.8712	0.979592	0.013468	0.00128215
ANKRD65	3.86124	0.979392	0.0875421	0.000520875
OBSL1	3.86124	0.979392	0.037037	0.000480808
HBG1	3.86124	0.979392	0.003367	0.00588989
MYCN	3.86124	0.979392	0.0538721	0.000320539
ENPP1	3.86124	0.979392	0.10101	0.00264444
RP11-71G12.1	3.85137	0.979192	0	0.0020835
LOXL3	3.85137	0.979192	0.0572391	0.0129417
RNASE3	3.8416	0.978992	0.00673401	0.0022037
CTD-2319I12.2	3.8416	0.978992	0.111111	0.00212357
IDH1-AS1	3.8416	0.978992	0.030303	0.0042872
ALDH3B1	3.83192	0.978792	0.488215	0.095841
CENPI	3.83192	0.978792	0.010101	0.00172289
CREB5	3.82232	0.978591	0.875421	0.137231
APEX1	3.82232	0.978591	4.22896	0.670887
CADM1	3.82232	0.978591	0.296296	0.0152256
AC079767.4	3.81282	0.978391	0	0.0949195
CD300LF	3.81282	0.978391	0.734007	0.164076
MPP1	3.81282	0.978391	0.76431	0.133104
PPP1R14B	3.81282	0.978391	2.82828	0.481248
PTGR1	3.80339	0.978191	0.030303	0.00160269
EFNB1	3.7848	0.977791	0.333333	0.0165478
EMR2	3.7848	0.977791	0.589226	0.190159
CRIP3	3.7848	0.977791	0.383838	0.00641077
XYLB	3.7848	0.977791	0.0606061	0.00576969
RASD1	3.7848	0.977791	0.050505	0.00665117
KCNJ12	3.77563	0.977591	0.020202	0.000761279
AC104024.1	3.77563	0.977591	0	0.000921548
GPM6A	3.77563	0.977591	0	0.00641077
APOBEC3A	3.77563	0.977591	0.124579	0.144242
CD300E	3.76654	0.977391	0.868687	0.290448
LILRB3	3.76654	0.977391	0.690236	0.192283
RNF144B	3.75752	0.977191	0.424242	0.124449
CYP2S1	3.75752	0.977191	0.333333	0.0108582
HOXA9	3.75752	0.977191	0.262626	0.00244411
VCAN	3.75752	0.977191	7.94613	2.74173
CHRM3	3.75752	0.977191	0.0707071	0.000520875
ZNF697	3.74858	0.976991	0.03367	0.00961616
TMEM246	3.74858	0.976991	0.047138	0.000240404
AHCY	3.74858	0.976991	0.643098	0.0933969
TMEM144	3.73972	0.976791	0.171717	0.0272858
PRRG4	3.73972	0.976791	0.121212	0.0348586
SIRPB1	3.73972	0.976791	0.279461	0.102092
PLBD1	3.73093	0.976591	2.54545	0.346382
MAFB	3.73093	0.976591	0.83165	0.492708
LGALS2	3.73093	0.976591	5.2862	0.189078
FAM124B	3.72222	0.976391	0.0572391	0.00212357
FPR3	3.72222	0.976391	0.195286	0.00801346
NUDT12	3.72222	0.976391	0.10101	0.0105778
ARHGEF17	3.72222	0.976391	0.030303	0.00044074
MGST1	3.71357	0.97619	1.13468	0.152897
QPCT	3.71357	0.97619	0.56229	0.0898309
CLEC4C	3.71357	0.97619	0.144781	0.0212357
CCDC149	3.705	0.97599	0.10101	0.0279269
NIPSNAP3A	3.705	0.97599	1.24242	0.111387
C1QB	3.705	0.97599	0.148148	0.0346983
CD72	3.705	0.97599	0.373737	0.171528
FMNL2	3.705	0.97599	0.127946	0.022037
WNT5B	3.69649	0.97579	0.023569	0.00284478
BATF3	3.69649	0.97579	1.35354	0.0590993
ARHGAP29	3.68806	0.97559	0	0.00825387
TMEM169	3.68806	0.97559	0	0.00881481
FCRL2	3.68806	0.97559	0.00673401	0.138873
HCAR3	3.67969	0.97539	0.114478	0.0378636
IL1RN	3.67969	0.97539	0.397306	0.0419505
AC011893.3	3.67969	0.97539	0	0.00188316
C1orf186	3.67139	0.97519	0.282828	0.0266848
FOS	3.67139	0.97519	28.4175	5.05826
APOL4	3.66315	0.97499	0.037037	0.00116195
NXPH4	3.66315	0.97499	0	0.0123407
ICAM4	3.66315	0.97499	0.215488	0.039266
RPH3A	3.65498	0.97479	0.003367	0.0157064
ALCAM	3.65498	0.97479	1.14478	0.0568154
IGSF10	3.65498	0.97479	0.138047	0.00200337
EMP1	3.64687	0.97459	0.262626	0.00580976
FAM198B	3.64687	0.97459	0.407407	0.137912
NDRG2	3.63882	0.97439	1.38047	0.0258033
SCN3A	3.63882	0.97439	0.003367	0.0182707
AC002454.1	3.63882	0.97439	0.121212	0.000120202
LILRB2	3.63882	0.97439	1.13468	0.432166
GAS6	3.63083	0.97419	0.484848	0.0192724
MPEG1	3.63083	0.97419	4.14141	0.859203
CDC42EP2	3.63083	0.97419	0.037037	0.0417101
SLC24A4	3.6229	0.97399	0.154882	0.085143
G0S2	3.6229	0.97399	0.030303	0.0182707
SGMS2	3.61504	0.97379	0.447811	0.0740043
TLR4	3.61504	0.97379	0.441077	0.154099
STARD13	3.60723	0.973589	0.016835	0.00108182
NLRC4	3.60723	0.973589	0.309764	0.0629858
CLEC7A	3.60723	0.973589	2.19192	0.477683
ANPEP	3.60723	0.973589	0.606061	0.124129
NUDT16	3.59947	0.973389	0.973064	0.192123
HLX	3.59947	0.973389	0.205387	0.0213158
CCND1	3.59947	0.973389	0.239057	0.0108182
KLF4	3.59178	0.973189	1.82828	0.376432
CCL2	3.59178	0.973189	0.010101	0.00304512
MS4A4E	3.59178	0.973189	0.0639731	0.00216363
PTAFR	3.59178	0.973189	1.63636	0.245412
CD68	3.59178	0.973189	1.76431	0.725379
TLR8	3.59178	0.973189	0.380471	0.137791
EREG	3.58414	0.972989	0.508417	0.060742
TKT	3.58414	0.972989	9.09764	1.95312
TRIM58	3.58414	0.972989	0.138047	0.00749259
IL4I1	3.57655	0.972789	0.178451	0.0158266
RIMS3	3.57655	0.972789	0.030303	0.00372626
OSBPL10	3.57655	0.972789	0.037037	0.0879077
TAL1	3.57655	0.972789	0.040404	0.00060101
COBLL1	3.56902	0.972589	0.03367	0.122526
PLAUR	3.56154	0.972389	0.838384	0.185872
PROM1	3.56154	0.972389	0.0673401	0
OSCAR	3.56154	0.972389	0.747475	0.156102
RSPH1	3.56154	0.972389	0.003367	0.000520875
ZNF608	3.55411	0.972189	0.020202	0.00865454
MGST2	3.55411	0.972189	1.93939	0.130579
ACY3	3.55411	0.972189	0.212121	0.00448754
KCNJ2	3.55411	0.972189	0.0572391	0.0271256
LDLRAD3	3.55411	0.972189	0.050505	0.0150653
S100A8	3.55411	0.972189	15.6465	12.3517
RP6-99M1.3	3.54674	0.971989	0.00673401	0.00304512
PLVAP	3.54674	0.971989	0	0.0020835
SH3RF1	3.54674	0.971989	0.292929	0.0225579
AFMID	3.54674	0.971989	0.218855	0.0164677
OAF	3.53942	0.971789	0.30303	0.0475599
CPVL	3.53942	0.971789	15.3872	0.764564
LMNA	3.53942	0.971789	2.06734	0.116235
WASIR2	3.53942	0.971789	0.00673401	0.0082138
SPIB	3.53214	0.971589	0.37037	0.259716
ARNTL2	3.52492	0.971389	0.020202	0.00124209
C12orf39	3.52492	0.971389	0	0.000761279
MOXD1	3.52492	0.971389	0	0.00260438
BACE2	3.51774	0.971188	0.026936	0.0359804
NFAM1	3.51774	0.971188	0.333333	0.141438
SLC46A2	3.51774	0.971188	0.161616	0.0396266
MLK4	3.51774	0.971188	0.158249	0.00929562
NCF2	3.51062	0.970988	3.94949	0.795096
JMJD1C-AS1	3.51062	0.970988	0.013468	0.000841414
LCK	3.51062	0.970988	0.188552	1.17754
LILRA1	3.51062	0.970988	0.346801	0.0977642
SECTM1	3.50354	0.970788	0.488215	0.151615
BLVRB	3.50354	0.970788	2.9596	0.49984
AIF1	3.49651	0.970588	18.7205	3.53085
RP5-1024N4.4	3.49651	0.970588	0.00673401	0.000360606
ANO5	3.49651	0.970588	0.023569	0.00436734
OLIG1	3.49651	0.970588	0.013468	0.0456767
CC2D2A	3.49651	0.970588	0.0707071	0.00320539
ABCC4	3.49651	0.970588	0.171717	0.0205946
ATE1-AS1	3.49651	0.970588	0.020202	0.00236397
BMP1	3.49651	0.970588	0.043771	0.0168283
ANKRD20A1	3.48952	0.970388	0.010101	0.000801346
HCK	3.48952	0.970388	1.72391	0.421869
LILRA5	3.48952	0.970388	0.454545	0.158546
PPARGC1A	3.48952	0.970388	0.00673401	0.000681144
ATF3	3.48258	0.970188	0.138047	0.0212357
ADAP2	3.48258	0.970188	0.818182	0.1428
CKB	3.48258	0.970188	0.111111	0.0825787
PLA2G7	3.48258	0.970188	0.181818	0.043473
SIRPB2	3.48258	0.970188	0.205387	0.058939
GPBAR1	3.48258	0.970188	0.565657	0.167201
FCRL5	3.47569	0.969988	0.003367	0.119641
GGCT	3.47569	0.969988	0.993266	0.172289
MITF	3.47569	0.969988	0.10101	0.0173491
ZNF521	3.46884	0.969788	0.0875421	0.000761279
EBI3	3.46203	0.969588	0.03367	0.00564949
F13A1	3.46203	0.969588	1.30976	0.121204
HLA-DPA1	3.46203	0.969588	97.4276	4.39114
PGD	3.46203	0.969588	0.93266	0.224938
BCL7A	3.45526	0.969388	0.420875	0.11319
VAC14	3.45526	0.969388	0.346801	0.0498838
SIGLEC1	3.45526	0.969388	0.104377	0.0109784
ZNF556	3.45526	0.969388	0	0.000801346
HTR1F	3.45526	0.969388	0.0774411	0.000240404
C12orf45	3.45526	0.969388	1.49158	0.167121
FZD2	3.44854	0.969188	0.565657	0.0282074
GFI1B	3.44186	0.968988	0.0606061	0.00444747
KB-1507C5.4	3.44186	0.968988	0.010101	0.00108182
KCNE3	3.44186	0.968988	0.565657	0.170767
TNFRSF8	3.43523	0.968788	0.040404	0.0473195
ITGA2B	3.43523	0.968788	0.030303	0.00244411
IL18BP	3.43523	0.968788	0.289562	0.0426717
FCN1	3.42863	0.968587	8.77104	2.7618
RP11-356N1.2	3.42863	0.968587	0.010101	0.00516868
FAM81A	3.42863	0.968587	0.0707071	0.00388653
CTTNBP2	3.42863	0.968587	0.030303	0.00200337
SGCA	3.42863	0.968587	0.0572391	0.0022037
PDLIM1	3.42863	0.968587	0.892256	0.220611
AVP	3.42207	0.968387	0.158249	8.01346e-05
PLD4	3.42207	0.968387	2.05724	0.134827
RP11-20I23.13	3.42207	0.968387	0.0572391	0.00913535
PILRA	3.41556	0.968187	1.48485	0.341614
YWHAE	3.41556	0.968187	4.67677	0.669885
ABCB4	3.41556	0.968187	0.111111	0.0317734
SIRPA	3.41556	0.968187	0.791246	0.120202
ANXA3	3.40265	0.967787	0.023569	0.00116195
POMK	3.40265	0.967787	0.037037	0.00641077
TGM2	3.40265	0.967787	0.0707071	0.00312525
CHST13	3.40265	0.967787	0.185185	0.0272858
S100A9	3.40265	0.967787	44.4949	23.1403
FCGR2A	3.40265	0.967787	1.25589	0.314729
SLC23A1	3.40265	0.967787	0	0.00132222
DRD4	3.40265	0.967787	0.003367	0.00240404
CD14	3.40265	0.967787	1.98653	1.13447
FXYD6	3.40265	0.967787	0.043771	0.0150252
CD93	3.39625	0.967587	1.03704	0.31573
RTN1	3.39625	0.967587	1.16498	0.0525282
CDHR5	3.39625	0.967587	0	0.000641077
LRRC25	3.38989	0.967387	1.83502	0.367537
PRELID2	3.38989	0.967387	0.114478	0.00801346
CPPED1	3.38989	0.967387	1.94276	0.308238
RP11-535A19.2	3.38356	0.967187	0.00673401	0.000240404
CLEC6A	3.38356	0.967187	0.016835	0.00376633
RP11-588H23.3	3.38356	0.967187	0	0.00144242
HMHB1	3.38356	0.967187	0.003367	0.00100168
SCHIP1	3.37728	0.966987	0.026936	0.000160269
CUX2	3.37728	0.966987	0.003367	0.00420707
TREM1	3.37728	0.966987	0.478114	0.0937976
CCDC86	3.37728	0.966987	0.215488	0.0266448
ASGR1	3.37728	0.966987	0.723906	0.188196
ATP5A1	3.37728	0.966987	6.39394	1.09812
NUDT17	3.37103	0.966787	0.0707071	0.0125811
CDKN1C	3.37103	0.966787	0.0909091	0.584582
AFF3	3.36481	0.966587	1.06734	0.185592
RGS2	3.36481	0.966587	2.6532	0.985095
COL24A1	3.36481	0.966587	0.043771	0.00292491
RP11-693J15.5	3.36481	0.966587	0.040404	0.187916
NRP1	3.36481	0.966587	0.0538721	0.0101771
PLCB4	3.36481	0.966587	0.026936	0.000761279
RP11-977G19.12	3.36481	0.966587	0.016835	0.0019633
CD36	3.35864	0.966387	2.76431	0.590192
MRVI1	3.3525	0.966186	0.023569	0.0270855
GPT2	3.3525	0.966186	0.104377	0.00721212
PLXNB2	3.34639	0.965986	1.02694	0.209953
BHLHE41	3.34639	0.965986	0.003367	0.0212357
LYPD2	3.34639	0.965986	0.003367	0.283797
DENND5B	3.34639	0.965986	0.0875421	0.02977
LTBP1	3.34639	0.965986	0.010101	0.000360606
FGD4	3.34032	0.965786	0.858586	0.143
MERTK	3.34032	0.965786	0.030303	0.0210754
TNFAIP2	3.34032	0.965786	2.84848	0.474237
ELOVL3	3.33428	0.965586	0.00673401	0.00276464
FCGR3B	3.33428	0.965586	0	0.00605016
SUCNR1	3.32827	0.965386	0.013468	0.00508855
SEZ6L	3.32827	0.965386	0.13468	0.00584983
GAB2	3.32827	0.965386	0.188552	0.0424313
TNFRSF17	3.3223	0.965186	0.003367	0.0760878
CD163	3.3223	0.965186	0.956229	0.152737
FPR1	3.3223	0.965186	0.929293	0.371664
NAIP	3.3223	0.965186	1.67677	0.270935
BCAR3	3.31637	0.964986	0.047138	0.00260438
ST14	3.31637	0.964986	0.521886	0.0395064
STXBP2	3.31046	0.964786	1.83165	0.656383
RP11-46D6.1	3.31046	0.964786	0.047138	0.00224377
SEPP1	3.30459	0.964586	0.0538721	0.00564949
CECR6	3.30459	0.964586	0.050505	0.00977642
RP11-597D13.9	3.30459	0.964586	0.124579	0.0256831
HOMER2	3.30459	0.964586	0.316498	0.0107781
KCTD12	3.29875	0.964386	4.08418	0.537223
ITGB5	3.29875	0.964386	0.037037	0.00204343
COX7A1	3.29875	0.964386	0.010101	0.000320539
HLA-DMA	3.29875	0.964386	11.404	0.816211
ASGR2	3.29875	0.964386	0.424242	0.0578171
LINC01094	3.28716	0.963986	0.020202	0.00765286
ASB9	3.28716	0.963986	0.050505	0.00192323
C1QA	3.28716	0.963986	0.208754	0.0923952
KCNK6	3.28141	0.963786	1.31987	0.0875871
FAM83F	3.28141	0.963786	0.00673401	0.000560942
MIR24-2	3.28141	0.963786	0.754209	0.135708
CDH2	3.27569	0.963585	0.010101	0.00044074
PIK3IP1	3.27569	0.963585	0.282828	0.782875
RP5-973M2.2	3.27	0.963385	0.003367	0.00132222
TNFRSF13B	3.27	0.963385	0.003367	0.0705585
PLXDC2	3.27	0.963385	1.6936	0.271977
CIITA	3.27	0.963385	1.94276	0.108422
ARHGAP22	3.26435	0.963185	0.329966	0.0130219
NLRP3	3.26435	0.963185	0.804714	0.0864252
PSAP	3.26435	0.963185	8.6229	2.82723
PRKD2	3.26435	0.963185	0.047138	0.164717
RP11-266K4.9	3.26435	0.963185	0.013468	0.000560942
MARCO	3.26435	0.963185	0.30303	0.0816572
GIMAP1	3.26435	0.963185	1.04377	1.32795
TUBB1	3.25872	0.962985	0.003367	0.00853434
CXCL10	3.25872	0.962985	0.333333	0.012501
TMEM170B	3.25872	0.962985	0.488215	0.131661
TMEM86A	3.25872	0.962985	0.0875421	0.00480808
NRG1	3.25312	0.962785	0.0808081	0.0518471
CYP27A1	3.25312	0.962785	0.016835	0.0534097
RP11-20B24.4	3.24755	0.962585	0	0.00128215
P2RY1	3.24755	0.962585	0.043771	0.00360606
FAM109A	3.24755	0.962585	0.400673	0.0273259
SERPING1	3.24755	0.962585	0.124579	0.0115795
B3GNT5	3.24201	0.962385	0.0942761	0.0123808
FCGR1A	3.24201	0.962385	0.259259	0.0748858
DACH1	3.24201	0.962385	0.111111	0.00661111
MS4A3	3.24201	0.962385	0.030303	0.000721212
ZNF467	3.24201	0.962385	0.946128	0.131541
ACSF2	3.24201	0.962385	0.47138	0.0335363
RP11-1002K11.1	3.24201	0.962385	0.010101	0.00476801
GSN-AS1	3.2365	0.962185	0.030303	0.00144242
ADAM28	3.2365	0.962185	1.14478	0.164436
PDGFC	3.2365	0.962185	0.124579	0.0199936
PLOD2	3.23101	0.961985	0.026936	0
KIAA1522	3.23101	0.961985	0.0606061	0.00496835
LST1	3.23101	0.961985	12.5522	2.78965
CXCL2	3.23101	0.961985	0.043771	0.0119
APOBEC3B	3.23101	0.961985	0.010101	0.0333761
MEG3	3.22555	0.961785	0.00673401	0.0263242
AC011899.9	3.22555	0.961785	0.040404	0.0227182
RBM47	3.22555	0.961785	0.986532	0.169966
PLB1	3.22555	0.961785	0.299663	0.0176697
AR	3.22555	0.961785	0.013468	0.00180303
SLC43A2	3.22012	0.961585	0.83165	0.216363
GCSAML-AS1	3.22012	0.961585	0	0.000400673
SLC22A16	3.21472	0.961385	0.050505	0.00528889
ZNF200	3.21472	0.961385	0.0572391	0.068435
LIPN	3.21472	0.961385	0.013468	0.0124609
WDFY3	3.21472	0.961385	0.40404	0.0705185
STON2	3.21472	0.961385	0.0841751	0.00356599
PCDH9	3.20935	0.961184	0.127946	0.044635
TRIB1	3.20935	0.961184	0.225589	0.064308
CA2	3.20935	0.961184	0.414141	0.0236798
AP001053.11	3.20935	0.961184	0.0841751	0.0465182
LILRA6	3.204	0.960984	0.0774411	0.0448754
LINC00664	3.204	0.960984	0.003367	0.000681144
FN1	3.204	0.960984	0	0.00504848
AC147651.3	3.204	0.960984	0.003367	0.00104175
BEST1	3.204	0.960984	0.175084	0.039266
TSPAN13	3.204	0.960984	0.121212	0.12505
CXCL9	3.19867	0.960784	0.141414	0.000520875
LYZ	3.19867	0.960784	151.037	16.8707
FERMT1	3.19867	0.960784	0.023569	0.000120202
KCNK10	3.19867	0.960784	0	0.00164276
RIN2	3.19867	0.960784	0.218855	0.061904
SORT1	3.19867	0.960784	0.518519	0.0929161
SLC15A3	3.19338	0.960584	0.676768	0.120242
CREG1	3.19338	0.960584	1.09428	0.164236
SLC25A5	3.19338	0.960584	9.86195	1.49335
HIP1	3.1881	0.960384	0.848485	0.0605016
ZAP70	3.1881	0.960384	0.0572391	0.423351
B3GNTL1	3.1881	0.960384	0.239057	0.0265246
GTF2IRD1	3.18286	0.960184	0.026936	0.000921548
CRTAP	3.17764	0.959984	1.85522	0.280872
LY6G6F	3.17764	0.959984	0	8.01346e-05
C10orf105	3.17244	0.959784	0.030303	0.00332559
RP11-501J20.5	3.17244	0.959784	0.010101	0.000360606
CSTA	3.17244	0.959784	5.90572	0.664396
ZC3H12C	3.17244	0.959784	0.050505	0.00560942
BST1	3.16727	0.959584	0.521886	0.195649
HMOX1	3.16727	0.959584	0.558923	0.261039
NFE2	3.16727	0.959584	0.558923	0.0978444
SLC19A1	3.16212	0.959384	0.148148	0.0353394
SELENBP1	3.16212	0.959384	0.020202	0.000881481
AC007880.1	3.157	0.959184	0.00673401	0.00701178
CD200	3.157	0.959184	0.047138	0.0472794
TMEM150B	3.1519	0.958984	0.020202	0.0195128
TOM1L1	3.1519	0.958984	0.020202	0.00224377
FFAR4	3.1519	0.958984	0.030303	0.00372626
AP000783.1	3.14683	0.958784	0.114478	0.0146246
CTC-527H23.3	3.14683	0.958784	0.016835	0.00132222
DOK3	3.14683	0.958784	0.198653	0.1192
SGK1	3.14683	0.958784	0.929293	0.283436
ADAM9	3.14683	0.958784	0.249158	0.0368619
MYL4	3.14683	0.958784	0.010101	0.000641077
OPRL1	3.14178	0.958583	0.0875421	0.023199
EBF1	3.14178	0.958583	0.003367	0.0568555
HCAR2	3.14178	0.958583	0.0707071	0.00945589
MRPS24	3.14178	0.958583	0.104377	0.0262441
RP11-145M9.4	3.13675	0.958383	0.420875	0.0759276
SAT1	3.13675	0.958383	11.1279	3.59067
FAH	3.13675	0.958383	0.286195	0.0238801
RXRA	3.13675	0.958383	0.962963	0.343617
ZG16B	3.13174	0.958183	0.03367	0.0188316
OGFRL1	3.13174	0.958183	3.49495	0.486217
EMR3	3.13174	0.958183	0.03367	0.0159468
MPZL2	3.13174	0.958183	0.205387	0.0125411
ADAMTS5	3.12676	0.957983	0.010101	0.0114993
RP11-426C22.5	3.12676	0.957983	0.30303	0.0207148
SLITRK4	3.12676	0.957983	0.131313	0.0246815
NYAP1	3.12676	0.957983	0	0.000681144
ANKRD50	3.12676	0.957983	0.262626	0.0344579
RP11-164H13.1	3.12676	0.957983	0	0.0506451
TMTC2	3.12676	0.957983	0.144781	0.0325347
SCAMP5	3.12676	0.957983	0.00673401	0.00564949
SLC31A2	3.1218	0.957783	1.07071	0.212557
AP003774.6	3.1218	0.957783	0.185185	0.013663
MECOM	3.1218	0.957783	0.026936	0.000520875
CCDC170	3.1218	0.957783	0.16835	0.0242808
ASRGL1	3.11686	0.957583	0.309764	0.0572161
CALCRL	3.11686	0.957583	0.171717	0.00825387
AC073072.5	3.11686	0.957583	0	0.00336565
ZBTB32	3.11686	0.957583	0.003367	0.0168683
VMO1	3.11195	0.957383	0.0606061	0.0557336
IFI30	3.11195	0.957383	1.13805	0.185712
CBX7	3.11195	0.957383	0.148148	0.166319
RP11-731F5.2	3.11195	0.957383	0	0.0106579
BLK	3.11195	0.957383	0.010101	0.180383
CRYM-AS1	3.11195	0.957383	0.020202	0.00224377
EPB41L3	3.10706	0.957183	0.380471	0.0847023
TRIP10	3.10706	0.957183	0.0942761	0.00881481
Z83851.1	3.10706	0.957183	0.030303	0.00156263
COCH	3.10706	0.957183	0.003367	0.01783
CCDC26	3.10218	0.956983	0.016835	0.00152256
CLEC4F	3.10218	0.956983	0.016835	0.00737239
AC009506.1	3.10218	0.956983	0.104377	0.00977642
PRSS1	3.10218	0.956983	0.0572391	0.000160269
CDK2AP1	3.10218	0.956983	0.737374	0.0566952
FRRS1	3.09734	0.956783	0.0639731	0.00388653
COLEC12	3.09734	0.956783	0.00673401	0.00240404
INSR	3.09734	0.956783	0.400673	0.0579373
NME2	3.09734	0.956783	0.286195	0.0407084
HNMT	3.09734	0.956783	1.19192	0.183669
PLXNA1	3.09734	0.956783	0.040404	0.0102172
KCNMB1	3.09251	0.956583	0.572391	0.0390256
EMID1	3.09251	0.956583	0.131313	0.000761279
LRRK2	3.09251	0.956583	0.838384	0.29161
GPRC5C	3.09251	0.956583	0.0606061	0.00729225
LRP1	3.09251	0.956583	1.13805	0.275142
RP11-84C10.2	3.09251	0.956583	0.040404	0.00641077
CFD	3.0877	0.956383	1.70707	1.17073
RP11-737O24.5	3.0877	0.956383	0.03367	0.00929562
UCK2	3.0877	0.956383	0.30303	0.0249219
UNC13B	3.0877	0.956383	0.026936	0.00140236
ADORA3	3.0877	0.956383	0.114478	0.00609023
SIGLEC5_1	3.08291	0.956182	0.0976431	0.0192724
CHL1	3.08291	0.956182	0	0.00653097
MNDA	3.08291	0.956182	12.2727	2.0704
HP	3.08291	0.956182	0.026936	0.0119401
BCL11A	3.08291	0.956182	1.28283	0.225218
EPHB1	3.08291	0.956182	0.010101	0.00480808
ZNF703	3.07815	0.955982	0.164983	0.0757673
SLC1A3	3.07815	0.955982	0.0538721	0.00292491
MBOAT7	3.07815	0.955982	1.19192	0.162874
RP13-941N14.1	3.07815	0.955982	0	0.00212357
PTX3	3.07341	0.955782	0.111111	0.0137832
RP11-338I21.1	3.07341	0.955782	0.00673401	0.00316532
STAB1	3.07341	0.955782	0.181818	0.0937575
EXOC3L1	3.07341	0.955782	0.010101	0.00516868
LGMN	3.06868	0.955582	0.383838	0.0241606
JADE3	3.06868	0.955582	0.040404	0.0040468
SCML4	3.06868	0.955582	0.0538721	0.271857
RP11-1143G9.4	3.06868	0.955582	1.47475	0.143762
PLXNC1	3.06868	0.955582	1.06734	0.235636
RAB34	3.06868	0.955582	1.02357	0.0676737
ALDH7A1	3.06398	0.955382	0.0774411	0.00484814
GP9	3.06398	0.955382	0	0.00244411
TRIM36	3.06398	0.955382	0.0909091	0.00408687
CD302	3.06398	0.955382	2.0202	0.273179
RP5-1073O3.7	3.05929	0.955182	0.0538721	0.0127013
GIPR	3.05929	0.955182	0.127946	0.00572963
GHRL	3.05929	0.955182	0.333333	0.0278067
VDR	3.05929	0.955182	0.164983	0.0318936
RUFY3	3.05929	0.955182	1.55892	0.142239
KCNJ2-AS1	3.05463	0.954982	0.010101	0.00252424
NID1	3.05463	0.954982	0.107744	0.0278468
CD300LB	3.05463	0.954982	0.356902	0.039907
MIR503HG	3.05463	0.954982	0.03367	0.00240404
YIF1B	3.05463	0.954982	0.885522	0.0972434
C2orf62	3.04999	0.954782	0.003367	0.0040468
WDR41	3.04999	0.954782	0.693603	0.0830996
GPNMB	3.04999	0.954782	0.020202	0.00252424
RAB31	3.04536	0.954582	2.13131	0.31561
SPATS2L	3.04536	0.954582	1.0101	0.0427518
MBOAT4	3.04536	0.954582	0.010101	0.000160269
RP2	3.04536	0.954582	0.683502	0.142199
TLR10	3.04536	0.954582	0.525253	0.115153
NR6A1	3.04076	0.954382	0.0707071	0.00801346
EHBP1L1	3.04076	0.954382	1.40067	0.400032
AC093627.10	3.04076	0.954382	0.20202	0.0160269
PALD1	3.04076	0.954382	0.050505	0.0018431
LPL	3.03617	0.954182	0.010101	0.00280471
MTMR11	3.03617	0.954182	0.734007	0.0758474
RP11-879F14.2	3.03617	0.954182	0	0.000360606
VEGFA	3.03617	0.954182	0.0606061	0.0229185
MN1	3.0316	0.953982	0.023569	0.00140236
TNNT1	3.0316	0.953982	0.144781	0.0237599
STOX1	3.0316	0.953982	0.013468	0.0063707
CTD-2583P5.3	3.0316	0.953982	0.0875421	0.00789326
RP11-46J23.1	3.0316	0.953982	0.020202	0.00244411
SYCP2L	3.0316	0.953982	0.0572391	0.00432727
ZNF334	3.02705	0.953782	0.023569	0.000841414
PTGS2	3.02705	0.953782	0.518519	0.0998477
BRI3	3.02705	0.953782	6.59596	1.68086
CALHM1	3.02705	0.953782	0.010101	0.000480808
HLA-DPB1	3.02705	0.953782	95.7643	4.41105
RP11-65J3.1	3.02253	0.953581	0.0942761	0.027406
LINC00671	3.02253	0.953581	0	0.000881481
MAST4-AS1	3.02253	0.953581	0.010101	0.00172289
RASGRF1	3.01801	0.953381	0.03367	0.00152256
NDST1	3.01801	0.953381	0.171717	0.0191522
CTSB	3.01801	0.953381	2.20539	0.566351
CCDC88A	3.01352	0.953181	5.3367	0.379598
NET1	3.01352	0.953181	0.43771	0.0205545
GPR133	3.01352	0.953181	0.0538721	0.0130619
MS4A1	3.00905	0.952981	0.0707071	1.22125
OSTN-AS1	3.00905	0.952981	0	0.00316532
EDN1	3.00905	0.952981	0.00673401	0.00284478
CD247	3.00905	0.952981	0.164983	1.72233
LRG1	3.00905	0.952981	0.030303	0.00721212
MARVELD1	3.00905	0.952981	0.309764	0.0302909
RETN	3.00905	0.952981	1.15152	0.247977
CTSK	3.00905	0.952981	0.020202	0.00933568
PKP2	3.00459	0.952781	0.131313	0.00432727
HLA-DQA1	3.00459	0.952781	28.9764	1.12309
MBOAT2	3.00459	0.952781	0.255892	0.0122205
C9orf47	3.00459	0.952781	0	0.0110986
WARS	3.00459	0.952781	1.0303	0.361768
LRRC39	3.00015	0.952581	0.00673401	0.000921548
NECAB2	3.00015	0.952581	0.003367	0.00044074
CYFIP1	3.00015	0.952581	0.791246	0.0986457
KCNMA1	3.00015	0.952581	0.026936	0.0134225
NHS	3.00015	0.952581	0.026936	0.0151855
RP11-404O13.5	2.99573	0.952381	0.037037	0.00100168
SLC25A3	2.99573	0.952381	11.0269	2.01218
ODF3B	2.99573	0.952381	0.518519	0.0855437
BAI3	2.99133	0.952181	0	0.00148249
PTRHD1	2.99133	0.952181	2.31313	0.332278
C1QTNF4	2.99133	0.952181	0.114478	0.000801346
TPPP3	2.99133	0.952181	0.491582	0.0733232
KIAA0895L	2.99133	0.952181	0.0639731	0.00717205
SSFA2	2.99133	0.952181	0.649832	0.113671
ABCC11	2.99133	0.952181	0.00673401	0.000360606
TUBA1A	2.98694	0.951981	5.74074	1.21961
GZMM	2.98694	0.951981	0.0909091	1.4508
MS4A7	2.98694	0.951981	1.6431	1.02544
HLA-DRB5	2.98694	0.951981	5.02357	0.286762
ZNF860	2.98694	0.951981	0.003367	0.0217966
CLNK	2.98694	0.951981	0.427609	0.00757272
NCOA4	2.98258	0.951781	2.50168	0.519673
RP11-763B22.4	2.97822	0.951581	0.00673401	0.025603
MAOA	2.97822	0.951581	0.00673401	0.000320539
HMGA2	2.97822	0.951581	0.026936	0.000200337
TCHH	2.97389	0.951381	0.016835	0.00116195
DGAT2	2.97389	0.951381	0.0909091	0.014905
NR4A1	2.97389	0.951381	0.225589	0.0631461
CLCN1	2.97389	0.951381	0.030303	0.00236397
LBH	2.97389	0.951381	0.117845	0.831998
TMSB4Y	2.96957	0.95118	0.047138	0.00681144
EPHB4	2.96957	0.95118	0.037037	0.00560942
RNASE2	2.96957	0.95118	0.693603	0.0716804
ARHGEF10L	2.96957	0.95118	0.265993	0.0506451
CEBPA	2.96957	0.95118	1.01347	0.20234
TMEM40	2.96957	0.95118	0.00673401	0.00140236
ACVRL1	2.96957	0.95118	0.030303	0.00280471
ACSBG1	2.96527	0.95098	0.00673401	0.00200337
SMCO4	2.96527	0.95098	1.06061	0.193405
AC007386.2	2.96527	0.95098	0.00673401	0.00805353
C20orf96	2.96099	0.95078	0.0976431	0.0121404
CDCP1	2.96099	0.95078	0.138047	0.00304512
RP11-290F20.3	2.96099	0.95078	0.20202	0.457489
NCAPH	2.96099	0.95078	0.026936	0.00753265
HSPG2	2.96099	0.95078	0.0606061	0.00332559
MYADM	2.96099	0.95078	4.24579	0.700096
SRGAP1	2.96099	0.95078	0.050505	0.00584983
HORMAD1	2.95672	0.95058	0.016835	0.00396666
ADAMTSL4	2.95672	0.95058	0.13468	0.032735
LPCAT2	2.95672	0.95058	1.05051	0.120603
LDHD	2.95247	0.95038	0.00673401	0.00376633
RP11-44N11.3	2.95247	0.95038	0.003367	0.000200337
SPRY3	2.95247	0.95038	0.026936	0.0042872
BACH1	2.94824	0.95018	1.2862	0.300264
CSF2RB	2.94824	0.95018	0.572391	0.0966824
DYRK3	2.94824	0.95018	0.026936	0.00136229
PPP1R14A	2.94824	0.95018	0.659933	0.0726821
ABCC3	2.94824	0.95018	0.0606061	0.0374629
NT5DC4	2.94824	0.95018	0	0.00556936
ANG	2.94824	0.95018	0.0774411	0.0145845
CDC42EP4	2.94402	0.94998	0.037037	0.0185912
KLHL14	2.94402	0.94998	0	0.0205545
CCSER1	2.94402	0.94998	0.276094	0.0128215
CTHRC1	2.94402	0.94998	0.00673401	0.000681144
RP11-443B7.1	2.93981	0.94978	0.0538721	0.00801346
CASP5	2.93981	0.94978	0.00673401	0.0202741
BCAS4	2.93981	0.94978	0.0572391	0.126332
HBEGF	2.93981	0.94978	0.111111	0.0162673
SEMA3C	2.93981	0.94978	0.148148	0.0161872
DUSP1	2.93563	0.94958	8.20875	2.37747
ARMCX1	2.93563	0.94958	0.16835	0.00829393
TBC1D12	2.93563	0.94958	0.37037	0.0276865
CERS3	2.93146	0.94938	0	0.000641077
KRBOX1_1	2.93146	0.94938	0.016835	0.000921548
CLEC5A	2.93146	0.94938	0.016835	0.0153057
LINC00877	2.93146	0.94938	0.313131	0.0562144
ILDR1	2.93146	0.94938	0	0.00180303
AC026806.2	2.93146	0.94938	0.30303	0.018431
CXCL3	2.9273	0.94918	0.050505	0.00568956
INMT	2.9273	0.94918	0	0.00120202
RP11-430H10.1	2.9273	0.94918	0.013468	0.0103774
SDR16C5	2.9273	0.94918	0	0.00148249
HLA-DQB1	2.92316	0.94898	38.8788	1.86004
MTHFD1L	2.92316	0.94898	0.127946	0.0135027
DUSP6	2.92316	0.94898	2.58249	1.43189
HIST2H2BE	2.92316	0.94898	0.0740741	0.0293293
ASPHD2	2.91904	0.94878	0.400673	0.0383444
BASP1	2.91904	0.94878	4.6936	0.24998
ALOX15B	2.91904	0.94878	0.016835	0.00260438
CMTM5	2.91493	0.948579	0.003367	0.00100168
PID1	2.91493	0.948579	1.09091	0.0861047
SLC7A7	2.91493	0.948579	0.804714	0.430283
SRGAP3	2.91493	0.948579	0.239057	0.0157865
SLC25A33	2.91493	0.948579	0.407407	0.0638272
GSTM1	2.91083	0.948379	0.020202	0.00292491
SIGLEC6	2.91083	0.948379	0.023569	0.0018431
CPXM1	2.91083	0.948379	0.0774411	0.00060101
RP11-231I16.1	2.91083	0.948379	0.023569	0.00344579
ALOX12	2.90675	0.948179	0	0.000681144
HES1	2.90675	0.948179	0.010101	0.0235996
ADARB2	2.90675	0.948179	0	0.00168283
PDZD3	2.90675	0.948179	0.010101	0.00108182
RRP12	2.90675	0.948179	0.215488	0.0837808
GIMAP7	2.90675	0.948179	2.92256	4.569
DUSP5	2.90675	0.948179	0.124579	0.0629057
LRRC49	2.90269	0.947979	0.010101	0.00060101
UTF1	2.90269	0.947979	0.299663	0.0163074
CPED1	2.90269	0.947979	0.518519	0.0330555
CTD-2135D7.5	2.90269	0.947979	0.030303	0.00588989
VPS37C	2.90269	0.947979	0.144781	0.0305714
AC007381.2	2.89864	0.947779	0	0.00284478
BEX2	2.89864	0.947779	0.242424	0.19657
AP001257.1	2.89864	0.947779	0.003367	0.00244411
AP001189.4	2.8946	0.947579	0.003367	0.00108182
SCGB3A2	2.8946	0.947579	0	0.00344579
ZNF222	2.8946	0.947579	0.016835	0.0308118
RP11-274B18.2	2.8946	0.947579	0.03367	0.0218768
TKTL1	2.89058	0.947379	0.003367	0.0339771
NFE2L3	2.89058	0.947379	0.451178	0.0432727
FILIP1L	2.89058	0.947379	0.316498	0.0105778
ZMYND15	2.89058	0.947379	0.030303	0.00933568
JDP2	2.89058	0.947379	0.323232	0.0853834
PRKCDBP	2.89058	0.947379	0.047138	0.00532895
SLC15A2	2.88658	0.947179	0.0740741	0.0308118
CTD-2545M3.8	2.88658	0.947179	0.037037	0.00669124
LAYN	2.88658	0.947179	0.0942761	0.00244411
TNFSF13B	2.88658	0.947179	3.67003	0.530371
PGLYRP2	2.88258	0.946979	0.003367	0.0126212
CTD-2006K23.1	2.88258	0.946979	0.198653	0.0362609
SELM	2.88258	0.946979	0.0538721	0.207308
EXO1	2.88258	0.946979	0.013468	0.00152256
ZDHHC1	2.87861	0.946779	0.232323	0.0383044
TMEM164	2.87861	0.946779	0.259259	0.0542111
TXN	2.87861	0.946779	5.3569	0.85139
ARHGAP24	2.87861	0.946779	0.161616	0.215041
AC096677.1	2.87861	0.946779	0.020202	0.00104175
KCNK17	2.87861	0.946779	0.0572391	0.00352592
AC006129.4	2.87861	0.946779	0.003367	0.0235195
TYMP	2.87861	0.946779	9.65993	1.82551
RP11-444D3.1	2.87464	0.946579	0.003367	0.00228384
C2	2.87464	0.946579	0.010101	0.0113791
RP11-73O6.3	2.87464	0.946579	0	0.0191922
PER1	2.87464	0.946579	0.478114	0.0811363
GBP7	2.87464	0.946579	0.010101	0.000480808
ARHGAP31	2.87069	0.946379	0.501683	0.039266
NAMPT	2.87069	0.946379	1.61953	0.612629
RP11-770J1.3	2.86676	0.946178	0.010101	0.00328552
L1TD1	2.86676	0.946178	0.003367	0.025002
KCNE1	2.86676	0.946178	0.0976431	0.0354596
RP11-481A20.11	2.86676	0.946178	0	0.00188316
PPM1F	2.86676	0.946178	0.589226	0.15506
CCL3L1	2.86284	0.945978	0.00673401	0.0040468
HLA-DQA2	2.86284	0.945978	10.3232	0.575166
NOV	2.86284	0.945978	0.00673401	0.000721212
PDZK1IP1	2.85893	0.945778	0.00673401	0.000641077
NDUFS4	2.85893	0.945778	1.90909	0.368098
AC187652.1	2.85893	0.945778	0.003367	0.000320539
TMEM176B	2.85893	0.945778	0.144781	0.104616
ADORA2A	2.85893	0.945778	0	0.00344579
IRF4	2.85503	0.945578	0.676768	0.0699175
CCDC113	2.85503	0.945578	0.020202	0.000961616
RHOBTB1	2.85503	0.945578	0.023569	0.00168283
SLC2A5	2.85503	0.945578	0.0572391	0.00584983
VSIG10L	2.85503	0.945578	0.016835	0.00180303
TRMT10C	-2.85503	0.0544218	0.841751	0.337968
ZNF385C	2.85115	0.945378	0	0.00108182
PPA1	2.85115	0.945378	5.35354	0.840692
SMARCD3	2.85115	0.945378	0.195286	0.055934
RP13-890H12.2	2.85115	0.945378	0.003367	0.00176296
XXbac-BPG154L12.4	2.85115	0.945378	0.00673401	0.00488821
CACNA1D	2.85115	0.945378	0.003367	0.00112188
TTYH3	2.84728	0.945178	0.37037	0.110906
UBE2R2	2.84728	0.945178	1.94613	0.587307
TMEM176A	2.84728	0.945178	0.0976431	0.0397468
MLEC	2.84728	0.945178	2.53535	0.426717
S100Z	2.84728	0.945178	0.350168	0.0635468
IL27	2.84728	0.945178	0.00673401	0.00216363
PLA2G2D	2.84728	0.945178	0	0.00176296
RP11-293M10.5	2.84728	0.945178	0.047138	0.0100168
LILRA4	2.84343	0.944978	0.117845	0.0385848
HNRNPH3	-2.83959	0.0552221	2.24242	0.828071
CARD6	2.83959	0.944778	0.198653	0.0540107
PCDH12	2.83959	0.944778	0	0.00308518
ZNF124	2.83959	0.944778	0.488215	0.0664316
BANK1	2.83959	0.944778	0.518519	0.584141
MS4A4A	2.83959	0.944778	0.292929	0.0568154
LILRA3	2.83959	0.944778	0.0808081	0.117237
KIF23	2.83959	0.944778	0.013468	0.00861447
CTB-83J4.2	2.83576	0.944578	0.0976431	0.0141438
E2F7	2.83576	0.944578	0.010101	0.00132222
DST	2.83576	0.944578	1.27609	0.0697171
GRK6	2.83194	0.944378	0.599327	0.562625
SNAI1	2.83194	0.944378	0.010101	0.00180303
TMEM255B	2.83194	0.944378	0.010101	0.00492828
ZNF516	2.83194	0.944378	0.498316	0.0736838
AC107081.5	2.83194	0.944378	0	0.00108182
CPNE5	2.82814	0.944178	0	0.0541309
RYR1	2.82814	0.944178	0.313131	0.0204343
HTR3A	2.82435	0.943978	0.016835	0.00280471
RP11-366L20.2	2.82435	0.943978	0.043771	0.00272458
FCAR	2.82435	0.943978	0.050505	0.057136
TOP1MT	2.82435	0.943978	0.397306	0.0545717
NUP214	2.82057	0.943778	1.92929	0.459612
RP11-102N12.3	2.82057	0.943778	0.0639731	0.0389454
ATP6V1B2	2.82057	0.943778	1.64646	0.391177
RP11-452C13.1	2.82057	0.943778	0.03367	0.00548922
RP11-102M11.2	2.82057	0.943778	0	0.00188316
RP11-350J20.12	2.82057	0.943778	0	0.00148249
VAV2	2.82057	0.943778	0.0909091	0.0342576
PDLIM7	2.81681	0.943577	0.205387	0.0467586
MAP9	2.81681	0.943577	0.0606061	0.0790127
TSTD1	2.81681	0.943577	0.936027	0.906042
FIBCD1	2.81681	0.943577	0.003367	0.00224377
LINC00643	2.81681	0.943577	0	0.000560942
CTSS	2.81681	0.943577	18.9125	7.37932
NOD2	2.81681	0.943577	0.3367	0.0441942
TRIM6	2.81306	0.943377	0.020202	0.00116195
CAMKK2	2.81306	0.943377	0.720539	0.203181
COQ2	2.80932	0.943177	0.326599	0.0790528
LINC00984	2.80932	0.943177	0.13468	0.0322943
RP11-195B17.1	2.80932	0.943177	0.016835	0.00188316
ATOH8	2.80932	0.943177	0.00673401	0.00464781
GRINA	2.80932	0.943177	0.656566	0.211916
C1orf21	2.80932	0.943177	0.239057	0.23199
BEND7	2.80932	0.943177	0.026936	0.000520875
METTL22	2.80932	0.943177	0.151515	0.0329353
DSEL	2.80559	0.942977	0.003367	0.0211956
ANXA9	2.80559	0.942977	0.00673401	0.000400673
RP11-117D22.2	2.80559	0.942977	0.212121	0.0347384
TCF4	2.80559	0.942977	1.24916	0.343617
MNS1	2.80559	0.942977	0.030303	0.000921548
TGFBI	2.80559	0.942977	2.48822	0.386409
LRP4-AS1	2.80559	0.942977	0.010101	0.000400673
PRCP	2.80188	0.942777	2.14141	0.200136
PDK4	2.80188	0.942777	0.205387	0.05954
RAMP1	2.80188	0.942777	0.040404	0.0298501
AMPD2	2.80188	0.942777	0.531987	0.142079
ZFAND5	2.80188	0.942777	2.23906	0.656062
C10orf54	2.79817	0.942577	3.40404	1.00849
HLA-DRB1	2.79817	0.942577	91.7811	4.66375
SCARB1	2.79448	0.942377	0.181818	0.0169485
ELAVL4	2.79448	0.942377	0.03367	0.00108182
STARD8	2.79448	0.942377	0.104377	0.00921548
FAM106A	2.79448	0.942377	0.03367	0.0064909
RUSC2	2.79448	0.942377	0.03367	0.00745252
GGT5	2.79448	0.942377	0	0.000280471
VARS	2.79448	0.942377	0.599327	0.0929161
PTCRA	2.7908	0.942177	0	0.0133825
RRAD	2.7908	0.942177	0.003367	0.00144242
APBA1	2.7908	0.942177	0.026936	0.00104175
NECAB1	2.7908	0.942177	0.037037	0.00116195
SHCBP1	2.7908	0.942177	0.0639731	0.00853434
LMCD1	2.78714	0.941977	0.040404	0.00424714
ZNF704	2.78714	0.941977	0.023569	0.00168283
SNX22	2.78714	0.941977	0.040404	0.0848626
WDR49	2.78714	0.941977	0.10101	0.00925555
ARRDC4	2.78714	0.941977	0.276094	0.0384646
RP11-344B5.2	2.78714	0.941977	0.030303	0.00653097
AK8	2.78348	0.941777	0	0.00276464
LRRC36	2.78348	0.941777	0.016835	0.00360606
RP11-346C20.3	2.78348	0.941777	0.013468	0.00408687
NLRP12	2.78348	0.941777	0.249158	0.0730026
MACROD2	2.78348	0.941777	0	0.0317734
EMILIN2	2.77984	0.941577	1.40741	0.247816
PET112	2.77984	0.941577	0.255892	0.0368219
WDFY4	2.77984	0.941577	1.38721	0.0798141
CXCL16	2.77984	0.941577	0.494949	0.109103
VAV3-AS1	2.77984	0.941577	0.040404	0.0117397
SARS2	2.77621	0.941377	0.249158	0.0419505
GCA	2.77621	0.941377	2.25589	0.445508
SAMD14	2.77621	0.941377	0.010101	0.00104175
RGL4	2.77259	0.941176	0.037037	0.153257
SIGLEC7	2.77259	0.941176	0.289562	0.079734
FLVCR2	2.77259	0.941176	0.104377	0.018471
RP11-631N16.2	2.77259	0.941176	0.030303	0.00520875
TREML1	2.76898	0.940976	0.003367	0.0020835
HPSE	2.76898	0.940976	0.114478	0.0703582
CSF1R	2.76898	0.940976	1.60943	0.328873
PRLR	2.76898	0.940976	0.00673401	0.00829393
IL1B	2.76898	0.940976	3.07744	0.169765
GPR84	2.76538	0.940776	0.0909091	0.00264444
ZNF853	2.76538	0.940776	0.00673401	0.0304111
RP11-83C7.1	2.76538	0.940776	0.023569	0.000801346
ADM5	2.76538	0.940776	0.016835	0.00304512
TALDO1	2.76538	0.940776	6.25253	1.20334
ATF5	2.76538	0.940776	0.737374	0.0778909
RP5-1098D14.1	2.76538	0.940776	0.003367	0.00256431
DSC2	2.76538	0.940776	0.03367	0.0205545
CCDC73	2.76538	0.940776	0.010101	0.000881481
NLN	2.76538	0.940776	0.282828	0.0520875
FAXDC2	2.7618	0.940576	0.030303	0.00388653
GAA	2.7618	0.940576	0.622896	0.144763
C2CD4B	2.75822	0.940376	0	0.00104175
ISG20	2.75822	0.940376	0.397306	1.23387
RP11-11N9.4	2.75822	0.940376	0.249158	0.0266047
LINC00937	2.75822	0.940376	0.13468	0.0584582
TC2N	2.75822	0.940376	0.0841751	0.396987
LRRK1	2.75822	0.940376	0.282828	0.0247616
PCBD1	2.75466	0.940176	1.00673	0.13122
TRIP6	2.75466	0.940176	0.175084	0.0201939
MSR1	2.75466	0.940176	0.138047	0.0208751
GPR162	2.75466	0.940176	0.0841751	0.0183108
AC002480.2	2.75111	0.939976	0	0.00128215
MGLL	2.75111	0.939976	0.319865	0.0342576
CTNNA1	2.75111	0.939976	1.07407	0.185111
GRN	2.75111	0.939976	8.38047	0.993589
PYHIN1	2.75111	0.939976	0.020202	0.597524
CTC-232P5.3	2.75111	0.939976	0.00673401	0.00140236
C11orf82	2.74757	0.939776	0.047138	0.0161471
FBN2	2.74757	0.939776	0.037037	0.018471
RP4-755D9.1	2.74757	0.939776	0.010101	0.000881481
EPS8	2.74404	0.939576	0.178451	0.0307717
ENKUR	2.74404	0.939576	0.00673401	0.00116195
OLFML2A	2.74404	0.939576	0.023569	0.000961616
IER3	2.74404	0.939576	0.579125	0.13667
RP11-281P23.1	2.74404	0.939576	0.020202	0.00140236
OXER1	2.74404	0.939576	0.0606061	0.00500841
MSRB3	2.74404	0.939576	0.148148	0.0040468
RP11-1008C21.1	2.74404	0.939576	0	0.0225178
REPIN1	2.74404	0.939576	1.11785	0.185632
CD3D	2.74052	0.939376	0.481481	2.67966
PRICKLE1	2.74052	0.939376	0.037037	0.0277266
ZNF185	2.73701	0.939176	0.0606061	0.0280872
RBPJ	2.73701	0.939176	4.43771	0.519192
FAM109B	2.73701	0.939176	0.0774411	0.00597003
FZD1	2.73701	0.939176	0.26936	0.0310121
SDC4	2.73352	0.938976	0.037037	0.00344579
FFAR3	2.73352	0.938976	0.003367	0.00108182
MYO10	2.73352	0.938976	0.003367	0.00412693
SH3PXD2B	2.73003	0.938776	0.023569	0.00200337
MARCKS	2.73003	0.938776	2.23906	0.695649
ITGA9	2.73003	0.938776	0.037037	0.000560942
KIF20A	2.72309	0.938375	0	0.000641077
MCTP1	2.72309	0.938375	0.828283	0.120603
GFRA2	2.72309	0.938375	0.104377	0.00701178
CNTLN	2.72309	0.938375	0.393939	0.0537703
CD209	2.71963	0.938175	0.026936	0.00192323
PTRF	2.71963	0.938175	0.0875421	0.000841414
IQSEC2	2.71963	0.938175	0.144781	0.016067
DNAJC5B	2.71619	0.937975	0.013468	0.00472794
MED12L	2.71619	0.937975	0.0942761	0.00240404
OLFM2	2.71619	0.937975	0.00673401	0.0414697
C9orf72	2.71619	0.937975	1.0404	0.204584
RP11-290F24.6	2.71619	0.937975	0.023569	0.0039266
SLC28A3	2.71619	0.937975	0	0.00168283
LINC00996	2.71619	0.937975	0	0.014264
LPAR1	2.71619	0.937975	0.043771	0.0129417
P2RX1	2.71275	0.937775	0.232323	0.0763282
SLAMF6	2.71275	0.937775	0.040404	0.183628
CD40	2.71275	0.937775	0.259259	0.193685
SNRPA	2.71275	0.937775	0.946128	0.201258
LAIR2	2.71275	0.937775	0.003367	0.0857441
AC092171.2	2.70933	0.937575	0.00673401	0.00124209
RP4-738P15.1	2.70933	0.937575	0	0.000240404
SPATA20	2.70933	0.937575	0.282828	0.0427518
CDC42EP1	2.70592	0.937375	0.050505	0.00609023
TDRD6	2.70592	0.937375	0.003367	0.000560942
IL10	2.70592	0.937375	0.010101	0.00200337
TIE1	2.70592	0.937375	0.013468	0.00136229
LMO2	2.70592	0.937375	2.97306	0.336085
PVR	2.70592	0.937375	0.0707071	0.0171889
BCAT1	2.70592	0.937375	0.306397	0.0449555
INTS10	-2.70251	0.0628251	0.79798	0.27987
HPS5	2.70251	0.937175	1.02357	0.119641
GATA1	2.70251	0.937175	0.0808081	0.000160269
ALOX5	2.69912	0.936975	0.73064	0.218327
DENND1A	2.69912	0.936975	0.380471	0.0788525
ZBTB47	2.69912	0.936975	0.0740741	0.0158667
PVRL2	2.69912	0.936975	0.124579	0.0104976
GPER1	2.69912	0.936975	0.020202	0.00200337
MPO	2.69574	0.936775	0.023569	0.0060101
DOCK4	2.69574	0.936775	0.00673401	0.00697171
DTHD1	2.69574	0.936775	0.00673401	0.101811
KIRREL3	2.69574	0.936775	0	0.0019633
PPIG	-2.69237	0.0634254	2.76094	1.07272
DNAJC4	2.69237	0.936575	1.35354	0.230507
ECE2	2.69237	0.936575	0.151515	0.0239603
AJAP1	2.69237	0.936575	0	0.0018431
SYNPO	2.69237	0.936575	0.003367	0.00709191
SOGA1	2.69237	0.936575	0.329966	0.0276064
RP11-318M2.2	2.69237	0.936575	0.003367	0.000560942
CEACAM8	2.689	0.936375	0	0.000280471
TNS3	2.689	0.936375	0.410774	0.0484013
RP11-271K21.11	2.68565	0.936174	0.003367	0.0023239
CTD-2509G16.5	2.68565	0.936174	0	0.00176296
CSMD1	2.68565	0.936174	0	0.00104175
NPC2	2.68565	0.936174	4.91582	1.16063
ITLN1	2.68565	0.936174	0	0.00605016
RGS13	2.68565	0.936174	0.003367	0.000560942
CDH26	2.68565	0.936174	0.023569	0.00380639
NCKAP1	2.6823	0.935974	0.003367	0.0137431
FAM9C	2.6823	0.935974	0	0.0020835
SLC35F2	2.6823	0.935974	0.154882	0.0189919
SDCBP2	2.6823	0.935974	0.037037	0.00464781
DOCK9	2.6823	0.935974	0.016835	0.0671128
RP11-760H22.2	2.67897	0.935774	0.026936	0.000320539
MMP17	2.67897	0.935774	0.0572391	0.0306515
TCN2	2.67897	0.935774	0.037037	0.0185512
OSBPL10-AS1	2.67565	0.935574	0	0.0153458
COPG2	2.67565	0.935574	0.164983	0.0235996
MPST	2.67233	0.935374	1.22559	0.126412
KIAA0226L	2.67233	0.935374	0.0875421	0.0801747
AC002451.3	2.67233	0.935374	0.010101	0.00508855
PLEKHA6	2.67233	0.935374	0.020202	0.00060101
PYCR1	2.67233	0.935374	0.026936	0.00332559
RP11-801F7.1	2.67233	0.935374	0.00673401	0.000280471
RP5-899E9.1	2.67233	0.935374	0	0.0019633
CAMK1	2.66903	0.935174	0.656566	0.157825
DGKG	2.66903	0.935174	0.111111	0.0288084
NDN	2.66573	0.934974	0.138047	0.00312525
GPR124	2.66573	0.934974	0.016835	0.0061303
MYCL	2.66573	0.934974	0.892256	0.0538505
SMPDL3A	2.66573	0.934974	0.013468	0.0320539
PANX2	2.66573	0.934974	0.020202	0.00172289
LEF1	2.66245	0.934774	0.0740741	0.406643
DKFZP761J1410	2.66245	0.934774	0.144781	0.0475599
ZNF768	2.66245	0.934774	0.138047	0.0187916
RP11-439L8.4	2.66245	0.934774	0.003367	0.000520875
VENTX	2.65917	0.934574	0.13468	0.0319337
B4GALNT3	2.65917	0.934574	0.003367	0.0167481
AC005789.11	2.65917	0.934574	0	0.000841414
TSPYL5	2.6559	0.934374	0.107744	0.00905521
NGFR	2.6559	0.934374	0	0.00100168
RP11-262H14.1	2.6559	0.934374	0.333333	0.0405882
NBPF24	2.6559	0.934374	0.013468	0.00316532
IFNG	2.65264	0.934174	0.010101	0.0471592
CLDN23	2.65264	0.934174	0.043771	0.00512862
SNX30	2.65264	0.934174	0.599327	0.0896306
PAPSS2	2.65264	0.934174	0.151515	0.0278468
RP11-443B7.3	2.65264	0.934174	0.026936	0.00204343
BCKDK	2.65264	0.934174	0.710438	0.121244
TRIQK	2.65264	0.934174	0.198653	0.0613831
LAMB2	2.65264	0.934174	0.050505	0.00681144
SLC43A3	2.65264	0.934174	0.350168	0.0795336
FRAT2	2.65264	0.934174	0.986532	0.284879
ALPK3	2.64939	0.933974	0.010101	0.000360606
STIL	2.64939	0.933974	0.026936	0.00432727
P2RY13	2.64939	0.933974	2.10438	0.240845
MRAS	2.64939	0.933974	0.0841751	0.0188316
RBFOX2	2.64939	0.933974	0	0.00276464
KCTD3	2.64615	0.933774	0.144781	0.0117397
HTRA1	2.64292	0.933573	0	0.00264444
MAP3K7CL	2.64292	0.933573	0.0572391	0.0575767
PAK1	2.64292	0.933573	2.68013	0.198293
ASAP1	2.64292	0.933573	1.31313	0.281072
CTD-2337J16.1	2.64292	0.933573	0	0.000681144
LRRC17	2.6397	0.933373	0.003367	0.00172289
AK4	2.6397	0.933373	0.047138	0.00661111
SULT1A1	2.6397	0.933373	0.946128	0.293573
ATP6V1A	2.6397	0.933373	1.03704	0.212076
RP5-1028K7.2	2.6397	0.933373	0.00673401	0.0494831
P2RY2	2.6397	0.933373	0.0841751	0.00881481
MMP14	2.63649	0.933173	0.016835	0.00304512
PLSCR1	2.63649	0.933173	1.40404	0.200817
MYBPC3	2.63649	0.933173	0.00673401	0.0022037
P2RX5	2.63328	0.932973	0.10101	0.163835
GIMAP4	2.63328	0.932973	2.12458	2.28023
RASL10A	2.63328	0.932973	0.020202	0.00240404
CDC20	2.63328	0.932973	0.016835	0.00560942
TST	2.63009	0.932773	0.572391	0.0418303
ZNRF3	2.63009	0.932773	0.020202	0.00280471
UBTD1	2.63009	0.932773	0.030303	0.0139034
RP5-1136G13.2	2.6269	0.932573	0.050505	0.0102172
LMNB1	2.6269	0.932573	0.777778	0.110826
TRERNA1	2.6269	0.932573	0.013468	0.000560942
TRIM71	2.6269	0.932573	0.03367	0.00120202
OCIAD2	2.6269	0.932573	0.360269	0.514144
CLEC1A	2.6269	0.932573	0.020202	0.00280471
LY96	2.62372	0.932373	1.07071	0.22594
SLC8A1	2.62372	0.932373	1.24916	0.155221
PROX1	2.62372	0.932373	0	0.000801346
MYBL2	2.62372	0.932373	0.00673401	0.0243209
CLMN	2.62372	0.932373	0.185185	0.0764484
USHBP1	2.62056	0.932173	0.003367	0.000240404
SH3TC1	2.62056	0.932173	0.498316	0.0973636
RP11-582J16.4	2.62056	0.932173	0.0808081	0.00881481
OLFM1	2.62056	0.932173	0.121212	0.0108983
KAZN	2.62056	0.932173	0	0.00252424
RNASE4	2.6174	0.931973	0.043771	0.00544915
NTNG1	2.6174	0.931973	0.003367	0.00204343
RP11-560J1.2	2.61424	0.931773	0.020202	0.00188316
RP11-750H9.5	2.61424	0.931773	0.040404	0.0060101
OLFML2B	2.61424	0.931773	0	0.00400673
TNFRSF21	2.61424	0.931773	0.03367	0.00484814
RP11-511B23.2	2.61424	0.931773	0.010101	0.000841414
CD8A	2.61424	0.931773	0.0538721	0.594158
UPP1	2.6111	0.931573	0.377104	0.438537
RASSF8	2.6111	0.931573	0.013468	0.00252424
NEURL1	2.6111	0.931573	0.037037	0.0546518
GAS2L1	2.6111	0.931573	0.16835	0.0238
SPRED1	2.6111	0.931573	0.13468	0.0402276
RP11-326C3.2	2.6111	0.931573	0.003367	0.0235195
KLB	2.6111	0.931573	0.016835	0.00300505
NAB2	2.6111	0.931573	0.121212	0.0229586
CGRRF1	2.6111	0.931573	0.144781	0.0975639
SIGLEC14	2.60797	0.931373	0.3367	0.0474397
EGR1	2.60797	0.931373	0.545455	0.277827
SYNE1	2.60797	0.931373	0.329966	0.701859
SLC46A1	2.60797	0.931373	0.0707071	0.00781313
SETD7	2.60797	0.931373	0.377104	0.0693165
HHEX	2.60797	0.931373	0.956229	0.280471
SLC47A1	2.60797	0.931373	0.010101	0.00156263
SCXA	2.60484	0.931172	0	0.00805353
MRPS15	2.60484	0.931172	1.83502	0.352512
AL132709.8	2.60484	0.931172	0	0.00100168
CARD9	2.60484	0.931172	0.508417	0.0611027
DSE	2.60484	0.931172	1.23232	0.106058
RP11-472N13.3	2.60484	0.931172	0.0606061	0.00252424
FRMPD3	2.60484	0.931172	0	0.00617037
TCTN3	2.60172	0.930972	0.936027	0.117477
TVP23A	2.60172	0.930972	0.03367	0.00124209
RP1-266L20.2	2.60172	0.930972	0.003367	0.00060101
RP5-864K19.4	2.60172	0.930972	0.040404	0.00556936
FAM214B	2.60172	0.930972	0.430976	0.0954403
SPECC1	2.60172	0.930972	1.633	0.128175
CECR1	2.60172	0.930972	2.38721	0.502965
KIAA1598	2.60172	0.930972	2.22222	0.141798
TBC1D8	2.60172	0.930972	0.0774411	0.030972
MYOF	2.60172	0.930972	0.686869	0.0965222
LRP3	2.59861	0.930772	0.0572391	0.0193124
MCTP2	2.59861	0.930772	0.0639731	0.153818
SETD9	2.59861	0.930772	0.23569	0.0322943
NAGA	2.59861	0.930772	1.07744	0.151575
DLC1	2.59861	0.930772	0.020202	0.00276464
ITSN1	2.59861	0.930772	0.164983	0.026765
ZNF385A	2.59861	0.930772	1.75084	0.17866
VSTM1	2.59861	0.930772	0.016835	0.0435932
PF4V1	2.59861	0.930772	0	0.000240404
LINC00853	2.59551	0.930572	0.003367	0.000160269
SCN4A	2.59551	0.930572	0.00673401	0.000721212
AC091814.2	2.59551	0.930572	0.016835	0.00436734
NEK3	2.59551	0.930572	0.222222	0.0290889
YBX1	2.59551	0.930572	21.7172	4.32318
RP11-815M8.1	2.59242	0.930372	0.003367	0.00136229
ETV5	2.59242	0.930372	0.047138	0.00292491
GLRA3	2.59242	0.930372	0	0.00060101
SAPCD2	2.59242	0.930372	0.03367	0.00629057
SIRPD	2.59242	0.930372	0.013468	0.00480808
AAK1	2.58934	0.930172	0.787879	1.0359
NETO2	2.58934	0.930172	0.0909091	0.0207148
ALDH2	2.58934	0.930172	4.6532	0.27374
SCN1B	2.58934	0.930172	0.121212	0.00540909
RP11-362F19.3	2.58934	0.930172	0.00673401	0.00861447
PEA15	2.58934	0.930172	1.46465	0.129618
AXIN2	2.58626	0.929972	0	0.0194727
RP11-800A3.3	2.58626	0.929972	0.00673401	0.000560942
AC003665.1	2.58626	0.929972	0.016835	0.00280471
RP11-416N2.4	2.58626	0.929972	0.016835	0.00725218
CTB-114C7.4	2.58319	0.929772	0.003367	0.00176296
TMEM51	2.58319	0.929772	0.0774411	0.00985656
SLC9A3R2	2.58319	0.929772	0.0774411	0.0193926
RP11-932O9.8	2.58013	0.929572	0.003367	0.00128215
THEMIS	2.57708	0.929372	0.040404	0.199335
MCUR1	2.57708	0.929372	0.760943	0.127414
NXF3	2.57708	0.929372	0	0.000240404
PROS1	2.57708	0.929372	0.00673401	0.000721212
EIF2AK4	2.57708	0.929372	1.30303	0.154019
ECM1	2.57403	0.929172	0.013468	0.0018431
EIF3L	2.57403	0.929172	8.07407	1.44867
RP11-1008C21.2	2.57403	0.929172	0	0.00144242
ASIP	2.57403	0.929172	0.003367	0.00356599
AHR	2.57403	0.929172	3.34007	0.26769
SLAMF7	2.57403	0.929172	0.56229	0.217205
PDE5A	2.571	0.928972	0.016835	0.00408687
APOBEC3D	2.571	0.928972	0.016835	0.0788525
ESAM	2.571	0.928972	0.010101	0.00512862
RP11-809N8.4	2.571	0.928972	0.050505	0.00961616
GPX1	2.56797	0.928772	14.9461	1.77566
DENND5A	2.56797	0.928772	0.397306	0.113471
SRC	2.56797	0.928772	0.131313	0.0295296
PLEKHF1	2.56797	0.928772	0.016835	0.266568
LILRB4	2.56797	0.928772	0.973064	0.0843818
MZB1	2.56194	0.928371	0.10101	0.202901
DLG4	2.56194	0.928371	0.104377	0.013663
TCF7L1	2.56194	0.928371	0.003367	0.00180303
DAPK1	2.56194	0.928371	0.481481	0.0705986
GNAZ	2.56194	0.928371	0.003367	0.00420707
SIGLEC11	2.56194	0.928371	0.010101	0.00292491
RASSF6	2.56194	0.928371	0	0.0222374
CMTM2	2.56194	0.928371	0.016835	0.0164276
ZBED3	2.56194	0.928371	0.299663	0.025603
RGS18	2.55893	0.928171	2.26599	0.275944
ARL14	2.55893	0.928171	0	0.000560942
SASH1	2.55893	0.928171	0.016835	0.0268852
OTOF	2.55893	0.928171	0.003367	0.00272458
EDAR	2.55893	0.928171	0.003367	0.00584983
BLVRA	2.55593	0.927971	0.818182	0.238401
LILRB5	2.55593	0.927971	0	0.00260438
PALM	2.55593	0.927971	0	0.00280471
RP1-261D10.2	2.55593	0.927971	0.003367	0.000841414
CDKN1A	2.55593	0.927971	0.245791	0.0379037
CD180	2.55593	0.927971	0.579125	0.155501
FUT4	2.55294	0.927771	0.215488	0.0382242
ZNF793	2.55294	0.927771	0.0841751	0.0425515
RGL1	2.54996	0.927571	0.13468	0.00909528
MYO7A	2.54996	0.927571	0.003367	0.00544915
IL17RC	2.54699	0.927371	0.0606061	0.00905521
HIST1H2BJ	2.54699	0.927371	0.010101	0.00617037
CCDC50	2.54699	0.927371	1.58586	0.316211
FAM225A	2.54699	0.927371	0.00673401	0.00252424
PDE8B	2.54699	0.927371	0.020202	0.00817373
APAF1	2.54699	0.927371	1.48485	0.204504
PEG3	2.54402	0.927171	0.003367	0.000480808
DMXL2	2.54402	0.927171	0.434343	0.311043
TSPAN3	2.54402	0.927171	0.703704	0.18423
WNT16	2.54402	0.927171	0	0.00701178
TRNP1	2.54402	0.927171	0.023569	0.00657104
WTAP	-2.54106	0.0730292	1.38384	0.521556
IRF5	2.54106	0.926971	0.626263	0.0924353
TBX6	2.54106	0.926971	0.040404	0.00645084
FAAH	2.54106	0.926971	0.0909091	0.0141037
FOLR2	2.54106	0.926971	0.0909091	0.0259236
CATSPERB	2.54106	0.926971	0	0.00248417
RP11-1149M10.2	2.54106	0.926971	0	0.00276464
RP11-796G6.2	2.53811	0.926771	0.003367	0.016668
AP1S2	2.53517	0.926571	10.266	1.4036
CCT6B	2.53517	0.926571	0.047138	0.0105377
ARHGAP23	2.53517	0.926571	0.013468	0.000881481
SHROOM1	2.53517	0.926571	0.020202	0.0215963
GPR20	2.53517	0.926571	0	0.00861447
SCARF1	2.53517	0.926571	0.148148	0.0140236
FNTA	-2.53517	0.0734294	1.39731	0.505569
LMOD3	2.53223	0.926371	0.0673401	0.0733633
TRIT1	2.53223	0.926371	0.340067	0.0521676
IL32	2.53223	0.926371	0.676768	4.81212
WIPF3	2.5293	0.92617	0.00673401	0.000320539
AC092620.3	2.5293	0.92617	0.016835	0.000681144
SLC25A6	2.5293	0.92617	17.3636	3.67413
CTD-2619J13.9	2.5293	0.92617	0.003367	0.000280471
LGALSL	2.5293	0.92617	0.013468	0.00176296
GLT1D1	2.5293	0.92617	0.026936	0.0463979
JAG1	2.5293	0.92617	0.013468	0.00861447
ACSL4	2.52638	0.92597	0.993266	0.195048
STEAP3	2.52346	0.92577	0.0606061	0.00572963
AIFM3	2.52346	0.92577	0.0942761	0.00933568
STK32B	2.52346	0.92577	0.010101	0.00108182
AC027601.1	2.52346	0.92577	0	0.000881481
RPGRIP1	2.52346	0.92577	0.040404	0.00356599
ETS2	2.52346	0.92577	1.47138	0.11335
SPTA1	2.52346	0.92577	0.00673401	0.000160269
NME1	2.52346	0.92577	1.22559	0.182386
C15orf38	2.52055	0.92557	0.20202	0.0154259
MYPOP	2.52055	0.92557	0.225589	0.0369421
PRSS23	2.52055	0.92557	0.020202	0.200497
CASC15	2.52055	0.92557	0.0606061	0.00224377
COL8A2	2.52055	0.92557	0.107744	0.00705185
IGF2BP3	2.52055	0.92557	0.010101	0.00504848
CCDC151	2.52055	0.92557	0.0572391	0.0136229
BEND5	2.52055	0.92557	0.13468	0.0498838
AP003774.4	2.51765	0.92537	0.037037	0.00272458
DENND6B	2.51765	0.92537	0.340067	0.0584582
OLR1	2.51765	0.92537	0.013468	0.000641077
CLEC12B	2.51765	0.92537	0.030303	0.00641077
RP11-384P7.7	2.51765	0.92537	0.003367	0.000721212
TSPO	2.51476	0.92517	10.6229	2.26953
CTD-2267D19.2	2.51476	0.92517	0.242424	0.0300104
AC142528.1	2.51187	0.92497	0.016835	0.0221973
FAM90A1	2.51187	0.92497	0.010101	0.000921548
ST3GAL6	2.51187	0.92497	0.521886	0.0368619
SLC1A5	2.51187	0.92497	1.01683	0.132943
CLIC4	2.51187	0.92497	0.215488	0.0634266
MGAT3	2.50899	0.92477	0.003367	0.00288485
IL1R1	2.50899	0.92477	0.0707071	0.00464781
VASH1	2.50899	0.92477	0.148148	0.0227582
TLDC2	2.50612	0.92457	0.020202	0.00256431
CRYM	2.50612	0.92457	0.010101	0.00368619
SPTSSA	2.50612	0.92457	0.686869	0.170246
SH2D4A	2.50326	0.92437	0.00673401	0.00140236
MYO5C	2.50326	0.92437	0.0976431	0.00332559
CWF19L2	2.50326	0.92437	0.558923	0.51194
UTS2B	2.50326	0.92437	0	0.000841414
LTBR	2.50326	0.92437	0.942761	0.105016
AC064834.3	2.50326	0.92437	0.00673401	0.000200337
TMPPE	2.50326	0.92437	0.050505	0.00532895
SMIM5	2.5004	0.92417	0.013468	0.0120603
LRRC8A	2.5004	0.92417	0.0942761	0.0913134
CD33	2.5004	0.92417	2.55892	0.198173
CHST15	2.49755	0.92397	0.0875421	0.128015
ADARB1	2.49755	0.92397	0.047138	0.0802548
RASSF2	2.49755	0.92397	1.54882	0.352873
ANGPT1	2.49755	0.92397	0.114478	0.00512862
DOCK7	2.49755	0.92397	0.191919	0.026164
NAAA	2.4947	0.92377	1.72727	0.549563
TMEM158	2.4947	0.92377	0.03367	0.000881481
SYT1	2.4947	0.92377	0.020202	0.00336565
FGL2	2.4947	0.92377	13.1987	1.70671
ALPK2	2.4947	0.92377	0.020202	0.00268451
IPO9-AS1	2.4947	0.92377	0.010101	0.00296498
SFTPD	2.49186	0.923569	0.013468	0.00869461
S1PR3	2.49186	0.923569	0.010101	0.042271
IMPA2	2.49186	0.923569	1.40067	0.0994871
NPW	2.49186	0.923569	0.020202	0.000360606
LAX1	2.49186	0.923569	0.023569	0.112108
GPR141	2.49186	0.923569	0.0740741	0.021997
PLCD1	2.49186	0.923569	0.215488	0.0300104
RP5-1074L1.1	2.48903	0.923369	0.010101	0.00148249
C20orf27	2.48903	0.923369	1.81481	0.225098
DPCD	2.48903	0.923369	0.164983	0.0167081
RHOH	2.48903	0.923369	0.218855	0.590031
C1orf220	2.48903	0.923369	0.010101	0.00909528
SLC45A3	2.48903	0.923369	0.0976431	0.00276464
CLEC4E	2.48903	0.923369	0.299663	0.178139
GRAMD1B	2.48621	0.923169	0.104377	0.0173091
RP11-804A23.4	2.48621	0.923169	0.020202	0.000841414
JUNB	2.48621	0.923169	10.8148	2.5129
CSF2RA	2.48621	0.923169	1.52189	0.10686
NOTCH2	2.48621	0.923169	1.42761	0.361768
CD163L1	2.48339	0.922969	0.010101	0.00100168
CA8	2.48339	0.922969	0	0.00244411
ARG1	2.48339	0.922969	0	0.00108182
MAGEF1	2.48058	0.922769	0.737374	0.0997676
NCF1	2.48058	0.922769	1.22222	1.0702
SLC2A9	2.48058	0.922769	0.171717	0.0114993
FNIP2	2.48058	0.922769	1.09091	0.110986
IGF2BP2	2.48058	0.922769	0.464646	0.0260037
IL21R-AS1	2.47778	0.922569	0	0.00605016
MFSD2A	2.47778	0.922569	0.127946	0.0149451
CEACAM19	2.47778	0.922569	0.003367	0.00288485
AC093609.1	2.47778	0.922569	0	0.00813366
WASF1	2.47498	0.922369	0.037037	0.00645084
SLC25A19	2.47498	0.922369	0.363636	0.0627855
FAM178B	2.47498	0.922369	0.026936	0.00280471
SLC22A18AS	2.47498	0.922369	0.0606061	0.00697171
C19orf77	2.47219	0.922169	0.23569	0.00100168
RP1-20N2.6	2.47219	0.922169	0.016835	0.00841414
FAIM3	2.47219	0.922169	0.107744	0.663675
FKBP15	2.47219	0.922169	1.06061	0.248417
HECW2	2.47219	0.922169	0.00673401	0.00480808
IRF6	2.47219	0.922169	0	0.00148249
SLC9A7	2.4694	0.921969	0.16835	0.0173091
SYTL4	2.4694	0.921969	0.023569	0.000400673
RP11-365H22.2	2.4694	0.921969	0.00673401	0.00148249
KBTBD11-OT1	2.4694	0.921969	0	0.00044074
RGS7	2.4694	0.921969	0	0.00180303
RP1-148H17.1	2.4694	0.921969	0	0.000881481
CEACAM3	2.4694	0.921969	0.013468	0.0147848
TMEM2	2.46662	0.921769	0.218855	0.288124
SH2D1B	2.46662	0.921769	0.023569	0.140396
ZNF280B	2.46662	0.921769	0.00673401	0.0209953
CACNG8	2.46662	0.921769	0	0.00152256
RCOR1	2.46662	0.921769	1.13468	0.185071
GUCY1A3	2.46662	0.921769	0.23569	0.0212357
MS4A6A	2.46662	0.921769	8.09764	0.980928
AC110781.3	2.46662	0.921769	0	0.000320539
RP11-459I19.1	2.46662	0.921769	0	0.00144242
ADIRF	2.46662	0.921769	0	0.00132222
BIRC7	2.46385	0.921569	0	0.00120202
RBMS2	2.46385	0.921569	0.037037	0.00673131
RP11-427H3.3	2.46385	0.921569	0.3367	0.316211
AFAP1	2.46385	0.921569	0	0.0170687
TBC1D29	2.46385	0.921569	0.016835	0.000721212
RP11-637O19.2	2.46109	0.921369	0.003367	0.000320539
SERPINB8	2.46109	0.921369	0.612795	0.0936373
IGJ	2.46109	0.921369	0.346801	1.30095
TUSC1	2.45833	0.921168	0.111111	0.00705185
C19orf59	2.45833	0.921168	0.0606061	0.0569757
CCDC34	2.45833	0.921168	0.0808081	0.0472394
MICALCL	2.45833	0.921168	0.0808081	0.00729225
CASS4	2.45833	0.921168	0.111111	0.0159067
RP11-225H22.7	2.45833	0.921168	0	0.00060101
KIAA1328	2.45833	0.921168	0.10101	0.104215
NLRP7	2.45833	0.921168	0	0.0040468
MFSD3	2.45558	0.920968	0.208754	0.0306916
SPINT1	2.45558	0.920968	0.525253	0.0418703
CX3CR1	2.45558	0.920968	1.54545	0.907124
PPARGC1B	2.45558	0.920968	0.313131	0.0430724
GOLGA7B_1	2.45558	0.920968	0	0.016067
HRH2	2.45558	0.920968	0.771044	0.141718
RP11-1E22.1	2.45558	0.920968	0	0.000641077
SDCBP	2.45558	0.920968	3.15825	0.957729
SLC25A29	2.45558	0.920968	0.313131	0.0362209
RGS12	2.45283	0.920768	0.195286	0.035099
PPP1R17	2.45283	0.920768	0	0.0153057
CCDC88C	2.45283	0.920768	0.360269	0.525603
EFCAB2	2.45283	0.920768	0.239057	0.0316532
CTA-384D8.34	2.45009	0.920568	0.16835	0.0147448
XRCC2	2.45009	0.920568	0.023569	0.00749259
RAB10	2.44736	0.920368	1.79125	0.524241
ENTPD1	2.44736	0.920368	1.68687	0.248017
MROH6	2.44736	0.920368	0.0774411	0.0169485
DDO	2.44736	0.920368	0.020202	0.00212357
LRP5	2.44736	0.920368	0.037037	0.00340572
P2RY14	2.44736	0.920368	0.619529	0.0415097
AC005534.8	2.44463	0.920168	0.00673401	0.00116195
PANK4	2.44463	0.920168	0.0976431	0.0535299
SLC11A1	2.44463	0.920168	0.444444	0.443345
HHIP-AS1	2.44463	0.920168	0.010101	0.00332559
LINC00694	2.44463	0.920168	0.043771	0.00673131
SH2B2	2.44191	0.919968	0.20202	0.0606218
TFEC	2.44191	0.919968	0.811448	0.136589
JPH4	2.44191	0.919968	0.023569	0.00268451
RP11-728F11.4	2.44191	0.919968	0.00673401	0.00148249
RP11-382B18.4	2.44191	0.919968	0.016835	0.00192323
RAB20	2.44191	0.919968	0.121212	0.0272458
C10orf11	2.4392	0.919768	0.720539	0.0425916
SDC3	2.4392	0.919768	0.00673401	0.00364613
RASA3	2.4392	0.919768	0.232323	0.354195
RP4-647C14.2	2.4392	0.919768	0.023569	0.00584983
C2orf81	2.4392	0.919768	0.0606061	0.00921548
CCDC152	2.43649	0.919568	0.124579	0.0881481
KRT7	2.43649	0.919568	0.00673401	0.00304512
DMPK	2.43649	0.919568	0.013468	0.0145044
ANKS1B	2.43649	0.919568	0.003367	0.00536902
PNOC	2.43379	0.919368	0.003367	0.081577
LYVE1	2.43379	0.919368	0	0.00044074
VNN3	2.43379	0.919368	0.010101	0.0335363
MEIS1-AS2	2.43379	0.919368	0.043771	0.000520875
PRTFDC1	2.43379	0.919368	0.016835	0.00280471
ZNF683	2.43109	0.919168	0.00673401	0.0499239
NOTCH4	2.43109	0.919168	0.013468	0.0133825
FAM9B	2.43109	0.919168	0	0.00044074
RBP7	2.43109	0.919168	0.0707071	0.227863
AC069277.2	2.43109	0.919168	0.016835	0.00156263
MEX3A	2.43109	0.919168	0.050505	0.00104175
CD96	2.43109	0.919168	0.0538721	0.380239
RP11-702H23.6	2.43109	0.919168	0.030303	0.00308518
NME8	2.43109	0.919168	0.0572391	0.0211555
SOX7_1	2.43109	0.919168	0.003367	0.00224377
HDC	2.43109	0.919168	0.0606061	0.00192323
PTCH1	2.4284	0.918968	0.00673401	0.0532094
FAM83D	2.4284	0.918968	0.010101	0.00216363
S100A12	2.4284	0.918968	1.53199	1.35768
C15orf48	2.4284	0.918968	0.0808081	0.00300505
RNF141	2.42572	0.918768	0.447811	0.194487
FUT6	2.42572	0.918768	0.003367	0.000320539
PTGFRN	2.42572	0.918768	0.043771	0.00336565
AF064858.8	2.42572	0.918768	0.010101	0.000560942
GAN	2.42304	0.918567	0.154882	0.0842616
ZBED3-AS1	2.42304	0.918567	0.030303	0.00172289
IKZF2	2.42304	0.918567	0.124579	0.11892
DYNC2LI1	2.42304	0.918567	0.154882	0.0247215
CALML4	2.42304	0.918567	0.043771	0.0173491
PRKCD	2.42304	0.918567	1.49832	0.239082
ZNF205	2.42304	0.918567	0.0740741	0.00528889
CHP1	2.42304	0.918567	1.26936	0.232751
A4GALT	2.42037	0.918367	0	0.000721212
AC005082.12	2.42037	0.918367	0.043771	0.00749259
CLEC17A	2.42037	0.918367	0.037037	0.0110986
SLC29A3	2.42037	0.918367	0.191919	0.0236798
NAT8L	2.42037	0.918367	0	0.00156263
FOSB	2.42037	0.918367	4.44444	0.751543
ACPP	2.4177	0.918167	0.464646	0.0387852
KIAA0930	2.4177	0.918167	1.65657	0.268812
NELL2	2.4177	0.918167	0.037037	0.165758
SLC37A2	2.4177	0.918167	0.037037	0.0109384
KB-431C1.4	2.4177	0.918167	0.0942761	0.0271656
DPYSL2	2.4177	0.918167	3.9899	0.393301
TFR2	2.4177	0.918167	0.10101	0.00805353
OSBPL1A	2.4177	0.918167	0.346801	0.0376232
TJP2	2.41504	0.917967	0.107744	0.0447953
TRPS1	2.41239	0.917767	0.93266	0.183909
PTPRCAP	2.41239	0.917767	0.791246	3.57821
ADORA2B	2.41239	0.917767	0.0639731	0.00332559
GNAQ	2.41239	0.917767	2.49832	0.337447
ACSS2	2.41239	0.917767	0.249158	0.0367017
AVPI1	2.41239	0.917767	0.0538721	0.00937575
GSTP1	2.40974	0.917567	18.0606	2.09636
MSRB1	2.40974	0.917567	0.754209	0.221332
ELF3	2.40974	0.917567	0.023569	0.00681144
SPARC	2.40974	0.917567	0.047138	0.00661111
DDX18	-2.4071	0.0826331	2.367	1.02416
TTC21A	2.4071	0.917367	0.0673401	0.0221572
ETS1	2.4071	0.917367	0.26936	1.56162
AGAP3	2.4071	0.917367	0.259259	0.0468387
GLCE	2.4071	0.917367	0.138047	0.0233993
AC004069.2	2.4071	0.917367	0.0909091	0.00532895
RAB32	2.4071	0.917367	3.87205	0.277666
CLEC4A	2.4071	0.917367	2.21886	0.1904
RASA4	2.4071	0.917367	0.498316	0.0802548
FAM20C	2.4071	0.917367	0.350168	0.0252424
RPP25	2.4071	0.917367	0.117845	0.0258835
ICAM5	2.4071	0.917367	0.00673401	0.0019633
S1PR5	2.40446	0.917167	0.026936	0.195408
CTPS2	2.40446	0.917167	0.10101	0.0141037
OLA1	2.40446	0.917167	1.6431	0.338128
ITK	2.40446	0.917167	0.0976431	0.340131
FGD6	2.40446	0.917167	0.127946	0.0472794
IRF8	2.40446	0.917167	2.3569	0.337687
SUN2	2.40446	0.917167	0.737374	0.900513
RP3-460G2.2	2.40183	0.916967	0.016835	0.00140236
CYBB	2.40183	0.916967	2.84848	1.31345
CLCN5	2.40183	0.916967	0.326599	0.0320939
PRSS57	2.40183	0.916967	0.673401	0.0171087
ADCY3	2.40183	0.916967	0.171717	0.0215963
DARS2	2.39921	0.916767	0.0909091	0.0262842
GLUL	2.39921	0.916767	1.15488	0.402476
GCSAML	2.39659	0.916567	0.047138	0.00060101
GOLM1	2.39659	0.916567	0.00673401	0.0411091
PTGS1	2.39659	0.916567	0.356902	0.0254427
CEACAM4	2.39659	0.916567	0.279461	0.0314528
HAUS4	2.39397	0.916367	0.521886	0.0796939
SERPINH1	2.39397	0.916367	0.0976431	0.0147448
MAPKAPK3	2.39397	0.916367	1.09764	0.300906
XXbac-B135H6.15	2.39136	0.916166	0.252525	0.0210353
ATP5G2	2.39136	0.916166	13.7845	3.01651
STK3	2.39136	0.916166	0.272727	0.0408286
C12orf23	2.39136	0.916166	0.141414	0.154179
PHACTR1	2.38876	0.915966	1.27273	0.0838609
PLEKHH1	2.38876	0.915966	0.013468	0.00044074
SCFD2	2.38617	0.915766	0.16835	0.0371424
TOR4A	2.38617	0.915766	0.286195	0.0779309
DKK3	2.38617	0.915766	0	0.00292491
HYAL3	2.38617	0.915766	0.0774411	0.00540909
CD8B	2.38358	0.915566	0.0774411	0.604496
RP11-678G14.4	2.38358	0.915566	0	0.000160269
ZEB2-AS1	2.38358	0.915566	0.104377	0.0246414
RET	2.38099	0.915366	0	0.00244411
HTRA4	2.38099	0.915366	0.010101	0.00276464
PLIN3	2.38099	0.915366	1.21549	0.206387
CD1D	2.38099	0.915366	1.78451	0.132422
ACAP1	2.38099	0.915366	1.54545	1.31817
NIPAL1	2.37841	0.915166	0.00673401	0.000881481
WDR11-AS1	2.37841	0.915166	0	0.000360606
RP11-395G23.3	2.37841	0.915166	0.0740741	0.00977642
SPOCK2	2.37841	0.915166	0.138047	0.734995
RAB11FIP1	2.37584	0.914966	4.11448	0.656503
PPAP2B	2.37584	0.914966	0.003367	0.00204343
S100A3	2.37584	0.914966	0	0.00108182
FAM135A	2.37584	0.914966	0.360269	0.0482811
NHSL1	2.37584	0.914966	0.047138	0.00564949
PGBD3	2.37584	0.914966	0.00673401	0.000961616
RP11-10K16.1	2.37584	0.914966	0.040404	0.00316532
RARA	2.37584	0.914966	0.491582	0.0962818
CCL5	2.37584	0.914966	0.649832	6.64176
CEBPA-AS1	2.37327	0.914766	0.0707071	0.00496835
CTPS1	2.37327	0.914766	0.265993	0.0462377
C5	2.37327	0.914766	0.0572391	0.00929562
HAAO	2.37327	0.914766	0.124579	0.00869461
UNC5B	2.3707	0.914566	0.003367	0.00180303
NBPF10	2.3707	0.914566	1.87205	0.474117
SPATA13	2.3707	0.914566	0.212121	0.27951
CRYBG3_1	2.3707	0.914566	0.178451	0.0273259
RELT	2.3707	0.914566	0.636364	0.136349
KLRK1	2.3707	0.914566	0.003367	0.106579
FAM114A1	2.3707	0.914566	0.124579	0.0108983
APBA2	2.3707	0.914566	0.023569	0.150212
RASAL2	2.36815	0.914366	0.047138	0.00344579
KMO	2.36815	0.914366	0.127946	0.0486417
CD300C	2.36815	0.914366	0.397306	0.0455565
TMEM132A	2.36815	0.914366	0.013468	0.000881481
TRIM7	2.36815	0.914366	0.003367	0.0149451
RP11-38P22.2	2.36815	0.914366	0.020202	0.00368619
TLE2	2.36815	0.914366	0.00673401	0.0224778
RP1-93H18.7	2.36559	0.914166	0.023569	0.00164276
RP3-486I3.5	2.36559	0.914166	0	0.000160269
PPFIA4	2.36559	0.914166	0.026936	0.00244411
CHAF1A	2.36559	0.914166	0.326599	0.0544915
RP11-661A12.5	2.36559	0.914166	0.013468	0.00288485
PTPLA	2.36559	0.914166	0.144781	0.0116997
GOLGA8A	2.36559	0.914166	0.114478	0.151134
UBXN4	-2.36559	0.0858343	2.65657	0.950196
RP11-305E17.6	2.36305	0.913966	0.00673401	0.00264444
CP	2.36305	0.913966	0.013468	0.00472794
UBASH3A	2.36305	0.913966	0.016835	0.0899511
RP11-221J22.2	2.36305	0.913966	0	0.00508855
BAIAP2-AS1	2.36305	0.913966	0.323232	0.0437134
FCER2	2.36305	0.913966	0.0606061	0.203782
AC104809.3	2.36305	0.913966	0	0.00172289
MAPK13	2.36305	0.913966	0.010101	0.0835804
HDAC9	2.3605	0.913766	1.65657	0.139995
WDR17	2.3605	0.913766	0.020202	0.00432727
SOX5	2.3605	0.913766	0	0.00532895
TSHZ2	2.3605	0.913766	0.040404	0.167401
SLC5A6	2.3605	0.913766	0.121212	0.026164
KLHL3	2.3605	0.913766	0.030303	0.0296498
CD244	2.35797	0.913565	0.272727	0.125531
TMEM262	2.35797	0.913565	0	0.000801346
CD3G	2.35797	0.913565	0.30303	2.04319
GUCY2C	2.35797	0.913565	0.00673401	0.00432727
AD000671.6	2.35544	0.913365	0.010101	0.000961616
SKAP1	2.35544	0.913365	0.13468	0.784678
ANKRD24	2.35544	0.913365	0.010101	0.00108182
SLFN5	2.35544	0.913365	0.646465	1.19781
RP11-366L5.1	2.35544	0.913365	0.030303	0.00484814
SERPINI2	2.35544	0.913365	0.00673401	0.00136229
GIMAP2	2.35544	0.913365	0.659933	0.579494
ZNF774	2.35544	0.913365	0.023569	0.00100168
GNG3	2.35544	0.913365	0	0.00584983
FBN1	2.35291	0.913165	0.0673401	0.000480808
PIK3R6	2.35291	0.913165	0.154882	0.0128215
LINC00402	2.35291	0.913165	0.00673401	0.0665518
COL9A3	2.35291	0.913165	0.0808081	0.0183508
TMEM30B	2.35291	0.913165	0	0.00677138
RP11-799B12.4	2.35291	0.913165	0.003367	0.000520875
EHD1	2.35291	0.913165	0.282828	0.364653
AURKA	2.35291	0.913165	0.0538721	0.0140636
TBC1D10C	2.35291	0.913165	0.892256	1.24902
S100A11	2.34787	0.912765	21.3098	4.6894
CAPN3	2.34787	0.912765	0.0976431	0.0217566
RP11-248J23.6	2.34787	0.912765	0.03367	0.00400673
PLK2	2.34787	0.912765	0.0774411	0.00957609
ETV7	2.34787	0.912765	0.010101	0.00673131
NSG1	2.34536	0.912565	0.00673401	0.091073
CUEDC1	2.34536	0.912565	0.138047	0.0246815
BCL11B	2.34286	0.912365	0.158249	0.66051
IL13RA1	2.34286	0.912365	2.367	0.149371
AC013264.2	2.34286	0.912365	0.030303	0.0993269
PXDC1	2.34286	0.912365	0.0572391	0.00376633
EPB41L2	2.34036	0.912165	0.673401	0.0600609
STS	2.34036	0.912165	0.0572391	0.0151454
RP11-764K9.1	2.34036	0.912165	0.016835	0.00160269
RILP	2.33786	0.911965	0.356902	0.0348586
C20orf194	2.33786	0.911965	0.333333	0.0488421
ORMDL3	2.33786	0.911965	0.0942761	0.167922
CTSZ	2.33786	0.911965	9.99327	0.957649
RP3-399L15.3	2.33786	0.911965	0.023569	0.00280471
HEBP1	2.33786	0.911965	0.929293	0.156102
LY9	2.33786	0.911965	0.121212	0.248778
FOXRED2	2.33537	0.911765	0.0707071	0.0064909
MFAP3L	2.33537	0.911765	0.003367	0.00116195
FAM105A	2.33289	0.911565	1.83165	0.238561
DAB2	2.33289	0.911565	0.579125	0.0841814
CD80	2.33289	0.911565	0.010101	0.00324545
SH3TC2	2.33289	0.911565	0	0.00140236
SLC30A2	2.33289	0.911565	0	0.000280471
MAP3K15	2.33289	0.911565	0	0.000761279
PEX11G	2.33289	0.911565	0.023569	0.0040468
DUSP3	2.32794	0.911164	0.717172	0.0801747
SLC41A1	2.32794	0.911164	0.023569	0.0468387
CYB561D1	2.32794	0.911164	0.0606061	0.0639074
ABCA5	2.32794	0.911164	0.0909091	0.0814969
RP3-525N10.2	2.32794	0.911164	0.00673401	0.00909528
DLGAP1-AS1	2.32794	0.911164	0.016835	0.0822582
BACE1	2.32794	0.911164	0.111111	0.0138633
RP11-960L18.1	2.32794	0.911164	0.003367	0.00316532
NTSR1	2.32547	0.910964	0.00673401	0.0020835
TSPAN33	2.32547	0.910964	0.79798	0.0710393
RP11-110I1.11	2.32547	0.910964	0	0.00164276
CHAD	2.323	0.910764	0	0.00164276
RP11-67L2.2	2.323	0.910764	0.0774411	0.0271656
RP11-1275H24.2	2.323	0.910764	0.010101	0.000881481
C15orf39	2.323	0.910764	0.575758	0.15482
PPT1	2.323	0.910764	3.32997	0.494671
UCHL3	2.323	0.910764	1.01347	0.173371
LY86-AS1	2.323	0.910764	0.003367	0.00368619
FTH1	2.323	0.910764	76.7205	18.2509
LINC01013	2.31809	0.910364	0.003367	0.013102
CDCA7L	2.31809	0.910364	0.249158	0.119401
HOXA5	2.31564	0.910164	0.020202	0.00060101
PTPN13	2.31564	0.910164	0.0538721	0.0171087
CMTM4	2.31564	0.910164	0.047138	0.00973636
MSRB2	2.31564	0.910164	0.720539	0.144042
MFSD1	2.31564	0.910164	1.84512	0.244811
ARSD-AS1	2.31564	0.910164	0.00673401	0.000560942
IL2RB	2.31564	0.910164	0.023569	0.489823
AKTIP	2.3132	0.909964	0.0740741	0.146085
PDSS1	2.3132	0.909964	0.104377	0.0258033
CLEC2D	2.3132	0.909964	0.161616	0.398429
ICAM1	2.3132	0.909964	0.262626	0.0427518
RTN3	2.3132	0.909964	1.43434	0.477963
ZMIZ1	2.3132	0.909964	0.643098	0.109905
SOWAHD	2.3132	0.909964	0.198653	0.0472794
TET2	2.31076	0.909764	1.80471	0.325988
CDYL2	2.31076	0.909764	0.030303	0.0233993
QSER1	2.31076	0.909764	0.373737	0.0889494
RGAG4	2.30832	0.909564	0.040404	0.00717205
BRIP1	2.30832	0.909564	0.050505	0.00769292
SLC35F3	2.30832	0.909564	0.026936	0.00609023
SHISA5	2.30832	0.909564	0.59596	0.494511
PTPRH	2.30832	0.909564	0.003367	0.000400673
CACNB4	2.30589	0.909364	0.0606061	0.00609023
H2AFY	2.30589	0.909364	8.62963	0.951599
MEIS1	2.30589	0.909364	0.0673401	0.00152256
SCRN1	2.30589	0.909364	0.619529	0.076769
CLLU1OS	2.30347	0.909164	0	0.00224377
ADAM15	2.30347	0.909164	0.845118	0.0981248
AMICA1	2.30347	0.909164	7.69697	0.737158
SMC5-AS1	2.30347	0.909164	0.013468	0.00488821
NMUR1	2.30105	0.908964	0.003367	0.0634266
SPATA6L	2.30105	0.908964	0	0.00769292
PI3	2.30105	0.908964	0	0.000120202
ACOX2	2.30105	0.908964	0.013468	0.00204343
KREMEN2	2.29863	0.908764	0	0.00260438
CTNND1	2.29863	0.908764	0.69697	0.0784919
ZDHHC23	2.29863	0.908764	0.0538721	0.0267249
LTA4H	2.29622	0.908563	2.20539	0.755389
NCKAP5L	2.29622	0.908563	0.40404	0.0683548
BSPRY	2.29622	0.908563	0.050505	0.00540909
TRIM47	2.29622	0.908563	0.016835	0.0252825
FES	2.29381	0.908363	1.59596	0.170406
YWHAG	2.29381	0.908363	1.17172	0.224497
EIF4A1	2.29381	0.908363	20.0539	3.10037
SCGB1C1	2.29141	0.908163	0	0.000240404
STK38L	2.29141	0.908163	1.06061	0.105938
SIGLEC9	2.29141	0.908163	0.47138	0.0627855
RNH1	2.29141	0.908163	6.60269	0.889615
KDM2B	2.29141	0.908163	0.626263	0.116796
PCNP	-2.29141	0.0918367	1.3367	0.527286
ERI2	2.28902	0.907963	0.0808081	0.0124209
MLLT11	2.28902	0.907963	0.0639731	0.0568555
PDGFD	2.28902	0.907963	0.023569	0.0703582
GNA15	2.28902	0.907963	0.757576	0.055373
RP11-89C3.4	2.28902	0.907963	0.003367	0.000761279
SPRY2	2.28662	0.907763	0.10101	0.00929562
HEXB	2.28662	0.907763	1.64983	0.236157
FAM159A	2.28662	0.907763	0.016835	0.134266
IDH3A	2.28662	0.907763	0.750842	0.116956
GZMA	2.28662	0.907763	0.3367	3.40524
TLR7	2.28662	0.907763	0.195286	0.0610626
AGPAT3	2.28424	0.907563	0.774411	0.174894
CCDC24	2.28424	0.907563	0.013468	0.00697171
NR4A2	2.28424	0.907563	1.15488	0.162673
TAF3	2.28424	0.907563	0.414141	0.279349
CTB-83J4.1	2.28424	0.907563	0	0.000400673
RP4-612B15.3	2.28424	0.907563	0.030303	0.00769292
NAA38	-2.28185	0.0926371	1.86532	0.761319
FBLN1	2.28185	0.907363	0	0.000520875
DECR2	2.28185	0.907363	0.0707071	0.0173491
RP11-212I21.4	2.28185	0.907363	0.131313	0.0157064
LGALS3	2.28185	0.907363	5.16835	0.876873
THRB	2.28185	0.907363	0.03367	0.00188316
PPP1R16A	2.27948	0.907163	0.148148	0.0231188
FARP1	2.27948	0.907163	0.010101	0.00112188
TNFRSF4	2.27948	0.907163	0.040404	0.0937174
HEY1	2.27948	0.907163	0	0.00148249
FAM120A	2.2771	0.906963	2.00337	0.476721
LIPA	2.2771	0.906963	1.50505	0.308398
DEPDC1	2.2771	0.906963	0	0.0022037
NLRC5	2.2771	0.906963	0.259259	0.29149
MTRNR2L2	2.27473	0.906763	0.00673401	0.00476801
ESR2	2.27473	0.906763	0.010101	0.0322943
SPATA6	2.27473	0.906763	0.161616	0.0500841
RP11-493L12.4	2.27473	0.906763	0	0.00552929
RNF24	2.27473	0.906763	0.740741	0.131781
RP11-76E17.3	2.27473	0.906763	0.043771	0.00633064
AZU1	2.27473	0.906763	0.003367	0.00572963
CD3E	2.27237	0.906563	0.417508	1.89462
CCR6	2.27237	0.906563	0.313131	0.122886
HS3ST1	2.27237	0.906563	0.0538721	0.0235996
SRGAP2	2.27237	0.906563	0.639731	0.108222
RCC1	2.27237	0.906563	0.218855	0.0484013
GK	2.27001	0.906363	0.323232	0.0675936
CTD-3126B10.4	2.27001	0.906363	0.00673401	0.000961616
APIP	2.27001	0.906363	0.777778	0.140957
PPBP	2.27001	0.906363	0.037037	0.0322141
PISD	2.27001	0.906363	0.427609	0.106619
BCL6	2.27001	0.906363	0.808081	0.108222
USP27X-AS1	2.27001	0.906363	0.010101	0.00256431
MLC1	2.26765	0.906162	0.0774411	0.0615434
MYO6	2.26765	0.906162	0.00673401	0.045837
SPHK1	2.26765	0.906162	0.0606061	0.0145044
ASB13	2.26765	0.906162	0.161616	0.0198734
RTEL1	2.26765	0.906162	0.00673401	0.000721212
PTPRE	2.26765	0.906162	5.34007	0.725619
TRIB2	2.26765	0.906162	0.138047	0.164957
CLEC4G	2.2653	0.905962	0.040404	0.00528889
PRRG1	2.2653	0.905962	0.003367	0.00136229
SEMA4A	2.2653	0.905962	1.21212	0.0950797
RP11-796E2.4	2.2653	0.905962	0.0808081	0.162994
INHBA-AS1	2.2653	0.905962	0.010101	0.000881481
IFNG-AS1	2.2653	0.905962	0.016835	0.0688757
LIPT2	2.2653	0.905962	0.037037	0.0155061
SAMHD1	2.2653	0.905962	13.6195	1.55245
KLF10	2.26296	0.905762	0.582492	0.118599
ALAS2	2.26296	0.905762	0	0.00388653
RP11-318L16.6	2.26296	0.905762	0.00673401	0.00148249
TNNI2	2.26296	0.905762	0.30303	0.0538905
DCLRE1B	2.26296	0.905762	0.10101	0.0231589
MPP2	2.26061	0.905562	0	0.00148249
LINC01023	2.26061	0.905562	0.0572391	0.00488821
SNX10	2.26061	0.905562	1.84512	0.439258
hsa-mir-150	2.26061	0.905562	0	0.00192323
SNX2	2.26061	0.905562	2.54209	0.845661
RP11-1060J15.4	2.25828	0.905362	0.010101	0.0141438
KCNH2	2.25828	0.905362	0.043771	0.00745252
EIF5A2	2.25828	0.905362	0.03367	0.0670326
ATP2A1	2.25828	0.905362	0.016835	0.00104175
NUDT10	2.25828	0.905362	0.013468	0.00060101
TP53I3	2.25828	0.905362	0.400673	0.0361808
ESM1	2.25828	0.905362	0	0.00424714
RHOB	2.25594	0.905162	0.589226	0.318215
CTTN	2.25594	0.905162	0	0.0018431
BEND4	2.25594	0.905162	0.013468	0.00917542
RP11-407H12.8	2.25594	0.905162	0	0.000520875
MLTK	2.25594	0.905162	1.20875	0.116756
CD6	2.25362	0.904962	0.0707071	0.315931
FAM212A	2.25362	0.904962	0.0909091	0.0221572
RP11-38J22.6	2.25362	0.904962	0	0.000801346
HK3	2.25362	0.904962	0.127946	0.0975639
CAV2	2.25362	0.904962	0	0.000240404
KCTD15	2.25362	0.904962	0.141414	0.0218367
CCNY	2.25362	0.904962	1.68013	0.382923
RP4-647C14.3	2.25362	0.904962	0.030303	0.00576969
CCR2	2.25362	0.904962	1.00337	0.162112
AES	2.25129	0.904762	3.12121	3.01947
EAF2	2.25129	0.904762	0.521886	0.203582
SLCO5A1	2.25129	0.904762	0.026936	0.00280471
ZNF80	2.25129	0.904762	0	0.0141438
IGSF6	2.25129	0.904762	6.43771	0.508374
LINC-PINT	2.25129	0.904762	0.111111	0.216003
ETV6	2.25129	0.904762	1.64646	0.20222
HLA-E	2.25129	0.904762	9.88889	8.37655
BTN3A2	2.25129	0.904762	0.962963	1.13951
GMPR	2.24897	0.904562	0.0606061	0.00572963
SEPT8	2.24897	0.904562	0.0976431	0.0201939
EEF2K	2.24897	0.904562	0.121212	0.0254828
CATSPER1	2.24897	0.904562	0.148148	0.058899
FCGR3A	2.24897	0.904562	0.0909091	2.24393
ZYX	2.24666	0.904362	2.19192	0.434931
CELF4	2.24666	0.904362	0.010101	0.00324545
SPOPL	2.24666	0.904362	0.808081	0.16087
FBLN5	2.24666	0.904362	0.010101	0.0877073
TMEM88	2.24666	0.904362	0.020202	0.00308518
DNASE1L1	2.24666	0.904362	0.430976	0.0742047
ZNF106	2.24666	0.904362	2.78788	0.689478
LINC00334	2.24435	0.904162	0	0.000520875
DAGLA	2.24435	0.904162	0.043771	0.00733232
DLGAP5	2.24435	0.904162	0.010101	0.00729225
SLC22A4	2.24435	0.904162	0.010101	0.00669124
RP11-326C3.11	2.24435	0.904162	0.013468	0.0238801
NANOS3	2.24435	0.904162	0.010101	0.00104175
ANGPTL1	2.24204	0.903962	0	0.0118199
TXK	2.24204	0.903962	0.0875421	0.401114
BAALC	2.24204	0.903962	0.0538721	0.00548922
CBFA2T3	2.24204	0.903962	0.892256	0.0970831
FGD3	2.23974	0.903762	0.430976	0.389975
AL590560.1	2.23974	0.903762	0.010101	0.000801346
CTD-2534I21.8	2.23974	0.903762	0	0.00140236
RP6-206I17.1	2.23974	0.903762	0	0.00965622
TMEM106B	2.23974	0.903762	0.326599	0.267209
TRIM9	2.23974	0.903762	0	0.000841414
CRYBG3_2	2.23974	0.903762	0.383838	0.0346582
LIPT1	2.23974	0.903762	0.131313	0.0873467
TRAF5	2.23974	0.903762	0.225589	0.304191
TET3	2.23974	0.903762	0.43771	0.0907925
HRK	2.23974	0.903762	0	0.0154259
TSPAN4	2.23744	0.903561	0.50505	0.0749659
FADS1	2.23744	0.903561	0.616162	0.0728424
RAB3D	2.23744	0.903561	0.43771	0.157745
LHFPL2	2.23744	0.903561	0.0538721	0.0278067
FMO1	2.23744	0.903561	0.003367	0.00164276
SRRM1	-2.23744	0.0964386	4.16498	1.49876
LRFN3	2.23744	0.903561	0.003367	0.0218367
TLR1	2.23744	0.903561	0.569024	0.139394
ASB2	2.23514	0.903361	0.218855	0.0166279
RP11-445F6.2	2.23514	0.903361	0.00673401	0.00368619
SMAD1	2.23514	0.903361	0.117845	0.0147047
RP11-390P2.4	2.23514	0.903361	0.0774411	0.00673131
RFPL2	2.23514	0.903361	0	0.00380639
RP11-58B17.2	2.23514	0.903361	0.040404	0.00725218
SPI1	2.23514	0.903361	5.77104	0.706307
CTD-2012K14.6	2.23514	0.903361	0.010101	0.00917542
ADRBK2	2.23514	0.903361	1.22222	0.259236
FSBP	2.23514	0.903361	0	0.00308518
AC018816.3	2.23285	0.903161	0.020202	0.0161071
OSBPL11	2.23285	0.903161	0.868687	0.204664
[truncated: 15,837 more rows]

## Sheet: Cluster 6 - CD4 T Cells
	Bayes Factor	Probability of DE	Cluster Mean	Non Cluster Mean
ST6GALNAC1	3.63083	0.97419	0.0572813	0.00400074
RP11-403A21.2	3.46884	0.969788	0.147905	0.00731169
CCR8	3.43523	0.968788	0.0196637	0.000183942
ZP1	3.28716	0.963986	0.00911941	0.000459855
HPGDS	3.27	0.963385	0.00940439	0.00243723
CHDH	3.25312	0.962785	0.015674	0.000643797
ZNF462	3.25312	0.962785	0.0128242	0.000735767
SNHG18	3.24755	0.962585	0.0119692	0.000413869
MYO16	3.2365	0.962185	0.0247934	0.00170146
IL2	3.20935	0.961184	0.0122542	0.000367884
CDO1	3.19338	0.960584	0.0165289	0.000321898
LINC00544	3.1881	0.960384	0.0199487	0.00165548
RP11-1399P15.1	3.17764	0.959984	0.198917	0.015773
TPO	3.11686	0.957583	0.0142491	0.000735767
HSD11B1	3.11195	0.957383	0.0188088	0.000597811
FANK1	3.10218	0.956983	0.0789399	0.00124161
CCR4	3.09734	0.956783	0.202337	0.00809344
NRIP3	3.02705	0.953782	0.0170989	0.00202336
LINC00511	3.01352	0.953181	0.0116842	0.000597811
IL17RB	3.00905	0.952981	0.0113993	0.000367884
CHN2	2.99573	0.952381	0.0242234	0.135473
L3MBTL4	2.98258	0.951781	0.000854944	0.0249241
ASCL2	2.93981	0.94978	0.00712454	0.220822
RP11-342D11.3	2.90675	0.948179	0.0427472	0.00225329
GZMA	2.87464	0.946579	0.752351	3.79141
GATA3-AS1	2.82057	0.943778	0.0176689	0.00147153
CMKLR1	2.82057	0.943778	0.000284981	0.0702198
CNTNAP1	2.80559	0.942977	0.0188088	0.00110365
FCER2	2.78714	0.941977	0.00341978	0.234158
DNTT	2.77984	0.941577	0	0.00128759
INTS10	-2.77984	0.0584234	0.30892	0.282259
HLF	2.75822	0.940376	0.0133941	0.00110365
DUSP16	2.75822	0.940376	0.0607011	0.0120022
LOXL1	2.73352	0.938976	0.0265033	0.00257519
CCDC59	-2.72309	0.0616246	0.554859	0.488182
CPE	2.70592	0.937375	0.00740952	0.000367884
PLXND1	2.70592	0.937375	0.0111143	0.0951899
PCNP	-2.70592	0.0626251	0.586207	0.528833
FOSL2	2.70251	0.937175	0.0296381	0.184816
PTGDR2	2.69237	0.936575	0.0410373	0.0142095
CCR9	2.69237	0.936575	0.015104	0.0102088
EPHX2	2.69237	0.936575	0.154745	0.0827279
PLCG2	2.68565	0.936174	0.00170989	0.176768
SH2D1B	2.67565	0.935574	0.00284981	0.160995
PTMA	-2.67233	0.0646259	17.1522	16.74
CCR3	2.65917	0.934574	0.0142491	0.00119562
NEDD4L	2.65917	0.934574	0.0213736	0.00942702
FCGR2B	2.65917	0.934574	0.000854944	0.1764
C15orf53	2.65264	0.934174	0.0205187	0.000275913
ISM1	2.65264	0.934174	0.0253634	0.0018854
RFX8	2.64615	0.933774	0.0045597	0.000183942
ADAM12	2.64292	0.933573	0.0598461	0.00584015
CRIP2	2.62056	0.932173	0.324309	0.0583096
FBXL16	2.6174	0.931973	0.14705	0.025384
B3GNT9	2.61424	0.931773	0.0182388	0.00275913
LEF1	2.6111	0.931573	0.803648	0.338039
NELL2	2.6111	0.931573	0.215161	0.156029
EGLN3	2.60797	0.931373	0.0316329	0.00910512
TPPP	2.60172	0.930972	0.00512967	0.000965695
PPARG	2.59861	0.930772	0.00398974	0.00165548
TRMT10C	-2.59551	0.0694278	0.355657	0.341994
MLF1	2.58319	0.929772	0.031348	0.0144854
AQP3	2.571	0.928972	1.22485	0.213005
RFPL2	2.56194	0.928371	0.0142491	0.00206935
PHACTR1	2.56194	0.928371	0.00227985	0.113262
HNRNPH3	-2.55893	0.0718287	0.854374	0.843144
HDAC9	2.55893	0.928171	0.00911941	0.181827
HRH4	2.54996	0.927571	0.00826446	0.000551826
HLA-DQA1	2.54996	0.927571	0.0652608	1.67419
KRT1	2.54402	0.927171	0.161869	0.00809344
METRNL	2.53811	0.926771	0.0404674	0.341166
ADAM28	2.53811	0.926771	0.00142491	0.20413
GPR114	2.53223	0.926371	0.00655457	0.0715534
EEPD1	2.52638	0.92597	0.189513	0.0355928
SRGN	2.52346	0.92577	1.69507	4.47071
SEMA5A	2.52055	0.92557	0.0256483	0.00151752
AC002331.1	2.52055	0.92557	0.00740952	0.000275913
MMP9	2.51476	0.92517	0.000854944	0.0022073
GNA15	2.49755	0.92397	0.0247934	0.0698979
MYO1F	2.49755	0.92397	0.697635	1.52612
DAB1	2.4947	0.92377	0.00968937	0.00110365
PDZD4	2.48621	0.923169	0.031348	0.0343971
PLA2G16	2.48621	0.923169	0.0721003	0.299273
MLC1	2.48621	0.923169	0.000854944	0.0715534
PPP2R2B	2.48339	0.922969	0.0490168	0.101904
AC020571.3	2.4694	0.921969	0.0797948	0.00910512
GPR146	2.46662	0.921769	0.0872043	0.0134278
MT3	2.46662	0.921769	0.00170989	0.00248322
ALS2CR11	2.46385	0.921569	0.000854944	0.00119562
FGR	2.45833	0.921168	0.0142491	0.838131
NMU	2.45558	0.920968	0.00740952	0.000827738
TNFSF13B	2.45558	0.920968	0.210601	0.624851
EGR3	2.45558	0.920968	0.00142491	0.0170146
PRSS23	2.45283	0.920768	0.000569963	0.230295
CD300A	2.45009	0.920568	0.0991736	0.489331
KLRG1	2.45009	0.920568	0.46509	0.844385
DDX18	-2.44463	0.0798319	1.09946	1.03035
RP11-664D1.1	2.43379	0.919368	0.222856	0.0561942
CCL5	2.43379	0.919368	1.40296	7.40527
IFI27	2.42572	0.918768	0.0245084	0.0057022
FST	2.42304	0.918567	0.000284981	0.000597811
SIGLEC9	2.42304	0.918567	0.00170989	0.0782213
CTD-2168K21.2	2.42304	0.918567	0.0031348	4.59855e-05
SUGCT	2.42037	0.918367	0.00199487	0.0050584
CHN1	2.42037	0.918367	0.0575663	0.00639198
RP11-305L7.3	2.41239	0.917767	0.000854944	0.012554
C14orf132	2.40446	0.917167	0.0145341	0.00492044
HRH1	2.39397	0.916367	0.00683956	0.00050584
RORC	2.38876	0.915966	0.0381875	0.00565621
PIK3AP1	2.38617	0.915766	0.0133941	0.388163
TRABD2A	2.37841	0.915166	0.565973	0.281109
RP11-119D9.1	2.37841	0.915166	0.0322029	0.0053803
TIFAB	2.37327	0.914766	0	0.00772556
CCL20	2.37327	0.914766	0.0116842	0.00110365
AC074289.1	2.3707	0.914566	0.0185238	0.0499402
HNRNPA0	-2.36815	0.0856343	0.719578	0.673365
CIITA	2.36559	0.914166	0.00655457	0.149913
DDX56	-2.36305	0.0860344	0.163009	0.161317
ABCA1	2.35797	0.913565	0.00826446	0.0422606
EPHA1	2.35544	0.913365	0.0333428	0.0149453
AC024257.1	2.34787	0.912765	0	0.00179343
METTL7A	2.34787	0.912765	0.0270732	0.316242
LILRB1	2.34286	0.912365	0.0045597	0.365447
MRPS21	-2.34286	0.0876351	0.811342	0.737975
CAMLG	-2.33786	0.0880352	0.630664	0.561299
PDLIM1	2.33786	0.911965	0.0190938	0.262301
LAT2	2.33041	0.911365	0.0173839	0.440449
DAB2	2.33041	0.911365	0.000284981	0.104479
C1orf21	2.32794	0.911164	0.00712454	0.268371
TCHH	2.32794	0.911164	0.00541465	0.000689782
CNBP	-2.32547	0.0890356	1.68168	1.55302
CTD-3193K9.4	2.32547	0.910964	0.0592761	0.00910512
IGSF9B	2.323	0.910764	0.0535765	0.00800147
CD40	2.323	0.910764	0.00797948	0.224547
TMPRSS11E	2.32054	0.910564	0.00284981	0.000367884
METAP2	-2.31809	0.0896359	0.587632	0.583372
EGLN2	-2.31809	0.0896359	0.518951	0.406925
DUSP4	2.31564	0.910164	0.0635509	0.00280511
KCTD15	2.31564	0.910164	0.0133941	0.0248322
PAK3	2.3132	0.909964	0.0162439	0.0018854
GTF2IRD1	2.3132	0.909964	0.00541465	0.000551826
COBLL1	2.31076	0.909764	0.00113993	0.140899
CX3CR1	2.30347	0.909164	0.0182388	1.05928
MB21D2	2.29622	0.908563	0.0398974	0.00878322
PRKCA	2.29141	0.908163	0.572243	0.250759
CCR10	2.28902	0.907963	0.273867	0.012646
PLEKHH2	2.28902	0.907963	0.00854944	0.00735768
PMPCB	-2.28902	0.0920368	0.389855	0.347512
TMCC3	2.28424	0.907563	0.00227985	0.0545848
S1PR5	2.28424	0.907563	0.00370476	0.224041
MUC1	2.28424	0.907563	0.0125392	0.00156351
ITGAM	2.28185	0.907363	0.0199487	0.373632
PKP2	2.27237	0.906563	0.0045597	0.0060241
CCL3	2.27237	0.906563	0.00199487	0.286949
TP53I11	2.27001	0.906363	0.0113993	0.0595052
FAM201A	2.2653	0.905962	0.0213736	0.00275913
LRRC2	2.2653	0.905962	0.0102593	0.000597811
CES1	2.2653	0.905962	0.0344828	0.155983
UTP23	-2.26296	0.0942377	0.219436	0.222432
TESC	2.25828	0.905362	0.0453121	0.239538
CCR6	2.25828	0.905362	0.241664	0.106318
SLAMF7	2.25594	0.905162	0.0139641	0.254714
PDGFRB	2.25594	0.905162	0.000284981	0.0230387
RP11-479G22.8	2.25594	0.905162	0.0495868	0.0137956
SH2D2A	2.25362	0.904962	0.147335	0.183344
SIGLEC7	2.25362	0.904962	0.00199487	0.0951439
MYO1E	2.25362	0.904962	0.000854944	0.0610687
PAGE5	2.25129	0.904762	0.00541465	0.00119562
RNF32	2.25129	0.904762	0.00940439	0.00248322
TSPAN18	2.25129	0.904762	0.173554	0.0272234
B3GAT1	2.25129	0.904762	0.00142491	0.0336614
VAV3	2.24897	0.904562	0.046167	0.251035
MRPL32	-2.24897	0.0954382	0.313765	0.266808
FOLR3	2.24666	0.904362	0	0.0388577
CTSC	2.24435	0.904162	0.722143	1.40973
KLRC1	2.24204	0.903962	0.0176689	0.455946
GNLY	2.24204	0.903962	0.253064	12.4
LINC00926	2.24204	0.903962	0.00598461	0.352479
KIAA0408	2.23974	0.903762	0.00341978	0.000459855
AIRE	2.23744	0.903561	0.0473069	0.00340292
RHOU	2.23744	0.903561	0.0359077	0.0704497
FCRL3	2.23514	0.903361	0.0555714	0.196772
ADAM19	2.23514	0.903361	0.200912	0.112205
CHGB	2.22374	0.902361	0.00370476	0.000229927
MRPS18B	-2.22147	0.0978391	0.349102	0.352295
LINC00493	-2.2192	0.0980392	0.832146	0.76106
EMR1	2.21694	0.901761	0.045597	0.0961096
CSF1	2.21469	0.901561	0.0381875	0.0057022
IL18R1	2.21019	0.90116	0.0584212	0.0811644
FBLN7	2.20346	0.90056	0.0740952	0.00882921
SUSD4	2.20346	0.90056	0.0413223	0.00607008
CXCR6	2.20346	0.90056	0.0341978	0.0453417
ELOVL6	2.20123	0.90036	0.0111143	0.0345351
TGFBR3	2.199	0.90016	0.0783699	0.185459
PI16	2.199	0.90016	0.144486	0.00813943
CTSH	2.199	0.90016	0.188658	0.634324
GZMM	2.199	0.90016	0.593901	1.5705
MLTK	2.19678	0.89996	0.0165289	0.147843
GZMB	2.19678	0.89996	0.0193787	2.66311
GSAP	2.19234	0.89956	0.0322029	0.221558
ANKRD18A_1	2.19013	0.89936	0.0170989	0.00294307
GPR68	2.19013	0.89936	0.0410373	0.0447439
HLA-DMA	2.19013	0.89936	0.0860644	1.07864
PLA2G7	2.17913	0.898359	0	0.0523774
MYOM2	2.17913	0.898359	0.188658	0.686241
CFH	2.17913	0.898359	0.0683956	0.012646
NCBP2	-2.17913	0.101641	0.414363	0.372942
RBMX	-2.17694	0.101841	0.936734	0.926975
FCRL2	2.17694	0.898159	0.00142491	0.159248
BLK	2.17694	0.898159	0.015389	0.204681
ADAM23	2.17475	0.897959	0.0353377	0.00225329
GAS2L1	2.17475	0.897959	0.00284981	0.0291548
CHST2	2.17475	0.897959	0.0319179	0.288237
LYST	2.16605	0.897159	0.140496	0.993838
THUMPD1	-2.16172	0.103241	0.538045	0.498574
EREG	2.16172	0.896759	0.000284981	0.0766118
NUPR1L	2.15956	0.896559	0.00712454	0.00763359
NBL1	2.15956	0.896559	0.0379025	0.00795549
AOAH	2.1574	0.896359	0.0227985	0.575324
GPR18	2.15525	0.896158	0.0963237	0.168905
PTPRO	2.15525	0.896158	0.0108293	0.034949
ATP8B4	2.1531	0.895958	0.00142491	0.0654373
IGFL2	2.15096	0.895758	0.00142491	0.000137956
HKDC1	2.14882	0.895558	0.0364776	0.00841534
PLEK	2.14882	0.895558	0.0803648	1.48368
SH3BP4	2.14882	0.895558	0	0.00841534
RHBDF2	2.14668	0.895358	0.0512967	0.216959
KLRK1	2.14668	0.895358	0.0259333	0.118183
MEOX1	2.14668	0.895358	0.0324879	0.00358687
MEIS3	2.14455	0.895158	0.00199487	0.000229927
ZNF660	2.14242	0.894958	0.00170989	0.0118183
MYBL1	2.14029	0.894758	0.177828	0.374828
RPRM	2.14029	0.894758	0	0.000459855
APOBR	2.13817	0.894558	0.0664007	0.218431
NPDC1	2.13605	0.894358	0.213451	0.0369263
KLRC2	2.13393	0.894158	0.00997435	0.197048
TNFSF10	2.13393	0.894158	1.01995	0.966339
KLRC3	2.13393	0.894158	0.000284981	0.0266716
CRISPLD2	2.1276	0.893557	0.00370476	0.06323
RP11-223C24.1	2.1276	0.893557	0.0173839	0.00308103
LAIR1	2.1255	0.893357	0.0994585	0.319369
WDR86	2.1255	0.893357	0.0256483	0.00372482
CPLX1	2.1255	0.893357	0.00655457	0.00124161
PRR5L	2.1234	0.893157	0.0738102	0.152902
TMIGD2	2.1234	0.893157	0.0598461	0.146832
FCGR3A	2.12131	0.892957	0.0225135	2.57298
CD160	2.11922	0.892757	0.0190938	0.379288
RAMP3	2.11713	0.892557	0.00256483	0.000137956
C10orf25	2.11505	0.892357	0.00142491	0.00528833
NR4A2	2.11505	0.892357	0.0270732	0.198105
CEBPA	2.11505	0.892357	0.0105443	0.244367
SGCD	2.11505	0.892357	0.000284981	0.00915111
DCHS1	2.11296	0.892157	0.0139641	0.00956498
C1orf61	2.11296	0.892157	0.0111143	0.0101168
CMTM8	2.11089	0.891957	0.223995	0.0426285
RP11-804A23.4	2.10881	0.891757	0.00227985	0.000873724
FXR1	-2.10467	0.108643	0.717013	0.679389
C2orf40	2.10467	0.891357	0.0219436	0.0118183
SLC4A3	2.10467	0.891357	0	0.00418468
KRTAP5-2	2.10467	0.891357	0.00427472	0.000367884
BFSP1	2.10467	0.891357	0.00598461	0.0106226
LBX2-AS1	2.10261	0.891156	0.000854944	0.0047365
ABCB4	2.10261	0.891156	0.000569963	0.037892
DLGAP1	2.10055	0.890956	0.00284981	0.00050584
SLC4A4	2.10055	0.890956	0.00199487	0.0232227
LINC00176	2.10055	0.890956	0.0196637	0.00896717
ITGA1	2.09849	0.890756	0.0333428	0.0115883
RAI2	2.09644	0.890556	0.00199487	0.00137956
DPYSL4	2.09644	0.890556	0.00284981	0.00234526
FOXP3	2.09644	0.890556	0.0880593	0.00381679
NKAP	-2.09438	0.109644	0.30037	0.303504
WNT7A	2.09438	0.890356	0.0381875	0.00882921
TNFRSF9	2.09438	0.890356	0.0125392	0.0108066
WDR6	-2.09234	0.109844	0.187233	0.163524
RGS16	2.09029	0.889956	0.0373326	0.00933505
DSC1	2.08825	0.889756	0.0031348	0.0107606
AHR	2.08825	0.889756	0.185523	0.32291
FAM153B	2.08621	0.889556	0.0561414	0.0265336
IL6R	2.08621	0.889556	0.397834	0.314862
DMKN	2.08621	0.889556	0.00484469	0.0161409
TSHZ3	2.08418	0.889356	0.00227985	0.0307183
CYBRD1	2.08418	0.889356	0.00484469	0.0704957
CTBP2	2.08215	0.889156	0.00911941	0.353444
VSTM2B	2.08215	0.889156	0	0.00119562
TCEAL2	2.08012	0.888956	0.0119692	0.00423066
SOX13	2.08012	0.888956	0.00712454	0.0113584
HAPLN3	2.08012	0.888956	0.273867	0.0514577
GTSCR1	2.07809	0.888756	0.0133941	0.00988688
FASLG	2.07809	0.888756	0.0384725	0.128483
GPR183	2.07809	0.888756	1.88401	0.513428
TMEM45B	2.07809	0.888756	0.0270732	0.00744965
YTHDF2	-2.07809	0.111244	0.512682	0.512922
PRPF6	-2.07607	0.111445	0.447991	0.416674
RNF175	2.07607	0.888555	0.00427472	0.00869125
LINC00402	2.07607	0.888555	0.139356	0.0539869
PDCD1	2.07405	0.888355	0.0438871	0.0206015
NEK10	2.07405	0.888355	0.00997435	0.00386278
NME8	2.07002	0.887955	0	0.0250621
ZDHHC11	2.07002	0.887955	0.00655457	0.00114964
CD22	2.06801	0.887755	0.00284981	0.2606
WTAP	-2.06801	0.112245	0.551439	0.528511
RAD23A	-2.06801	0.112245	0.570818	0.614826
FSCN1	2.06601	0.887555	0.00626959	0.0110365
CCT4	-2.064	0.112645	0.741807	0.681367
SLC2A6	2.06001	0.886955	0.0125392	0.221604
RANBP17	2.06001	0.886955	0.000284981	0.00970293
RP11-693J15.5	2.05801	0.886755	0.00170989	0.215948
CLEC4E	2.05801	0.886755	0.00170989	0.208268
NGFRAP1	2.05801	0.886755	0.259903	0.0870505
GSE1	2.05602	0.886555	0.0490168	0.15934
SERPINB2	2.05403	0.886355	0	0.00836936
RGS9	2.05205	0.886154	0.015104	0.0558723
HLA-DOB	2.05205	0.886154	0.0031348	0.163386
RSL24D1	-2.05007	0.114046	1.19493	1.08305
LTK	2.05007	0.885954	0.0287831	0.0168767
PVRL3	2.05007	0.885954	0.0541465	0.0121402
TMEM200A	2.05007	0.885954	0.0131091	0.0018854
DDAH2	2.04809	0.885754	0.0869194	0.26483
ZSCAN9	2.04809	0.885754	0.00484469	0.0268095
TRADD	2.04414	0.885354	1.10687	0.372528
ANXA4	2.04217	0.885154	0.121402	0.326681
PASK	2.0402	0.884954	0.513537	0.150464
CPNE5	2.0402	0.884954	0.00113993	0.0619424
EPHX4	2.0402	0.884954	0.00227985	0.0154511
AC017002.1	2.0402	0.884954	0.014819	0.00390877
SUCLG2	-2.03628	0.115446	0.328869	0.272832
FAM184A	2.03432	0.884354	0.0282132	0.0121402
ZEB2	2.03432	0.884354	0.0222286	1.47889
CD200R1	2.03432	0.884354	0.131376	0.0356387
ANKS1B	2.03237	0.884154	0.0256483	0.00206935
VNN2	2.03237	0.884154	0.0290681	0.206613
RP11-350G8.5	2.03237	0.884154	0.0170989	0.0047365
CD244	2.03237	0.884154	0.00911941	0.146326
FAM49A	2.03237	0.884154	0.00427472	0.311552
EIF5B	-2.03237	0.115846	1.07438	0.960774
RP11-1152H14.1	2.03041	0.883954	0.0113993	0.0018854
CXXC5	2.03041	0.883954	0.0173839	0.499126
EIF1AX	-2.03041	0.116046	0.917355	0.932493
RP11-932O9.9	2.02652	0.883553	0.00541465	0.0358227
SOCS3	2.02652	0.883553	0.206042	0.140762
PTPN13	2.02458	0.883353	0.0427472	0.0134737
ENAH	2.02458	0.883353	0.00170989	0.0085533
CPA5	2.02264	0.883153	0.0387575	0.019038
MTSS1	2.02264	0.883153	0.113423	0.494804
WNT10A	2.02264	0.883153	0.0341978	0.0102088
NKG7	2.0207	0.882953	0.293246	10.7459
CHI3L2	2.01876	0.882753	0.0706754	0.162651
S100B	2.0149	0.882353	0.0330578	0.225421
CLEC4D	2.01298	0.882153	0.000569963	0.0481468
C14orf64	2.01298	0.882153	0.245939	0.120482
TTC39C	2.01105	0.881953	0.901966	0.302217
CD9	2.00913	0.881753	0.0113993	0.060241
RP11-297B17.3	2.00722	0.881553	0.000284981	0.0270395
SLC16A10	2.0053	0.881353	0.0672556	0.0296146
RP11-42I10.1	2.0053	0.881353	0	0.00183942
RPL7L1	-2.0053	0.118647	0.550014	0.55808
TYROBP	2.00339	0.881152	0.0649758	5.08231
E2F8	2.00339	0.881152	0	0.00248322
JAZF1	2.00339	0.881152	0.0552864	0.181919
RP11-401F2.3	2.00148	0.880952	0.00940439	0.0148993
PIGP	-1.99957	0.119248	0.191223	0.192219
ACE_1	1.99767	0.880552	0.0276432	0.00524234
HLA-DMB	1.99767	0.880552	0.0441721	0.905592
MRC2	1.99767	0.880552	0.015389	0.00271314
LTF	1.99767	0.880552	0.000284981	0.00197738
RP11-15M15.1	1.99577	0.880352	0.00484469	0.000781753
MFHAS1	1.99387	0.880152	0.271017	0.088614
TTC38	1.99198	0.879952	0.0188088	0.219259
CCNJL	1.99198	0.879952	0.000854944	0.0145314
ATP10D	1.99008	0.879752	0.0176689	0.119332
FXYD1	1.99008	0.879752	0.190653	0.0378001
SLC40A1	1.98819	0.879552	0.199487	0.114458
FHIT	1.98631	0.879352	0.193787	0.133956
ARHGAP42	1.98442	0.879152	0	0.00749563
VPREB3	1.98254	0.878952	0.00284981	0.3362
TFEB	1.98066	0.878752	0.0433172	0.190656
UBE2E2	1.97878	0.878551	0.00854944	0.120252
RAC3	1.97878	0.878551	0.00997435	0.00183942
FRMD4B	1.97691	0.878351	0.134511	0.104801
STX11	1.97691	0.878351	0.0359077	0.214384
HHEX	1.97691	0.878351	0.00427472	0.334268
NIPAL2	1.97504	0.878151	0.00911941	0.0415709
GPR56	1.97504	0.878151	0.00598461	0.395107
RP11-181E10.3	1.97504	0.878151	0.0139641	0.015727
C1orf220	1.97504	0.878151	0.000569963	0.0104847
CACNA1I	1.97317	0.877951	0.0287831	0.00754162
TSPAN13	1.97317	0.877951	0.00113993	0.144992
CTB-167B5.2	1.97317	0.877951	0	0.00354088
CLIC5	1.96758	0.877351	0.015674	0.00243723
UBXN11	1.96572	0.877151	0.183243	0.163662
FAT4	1.96572	0.877151	0	0.00469052
CDON	1.96572	0.877151	0.00541465	0.000735767
GS1-72M22.1	1.96387	0.876951	0.0116842	0.00225329
SYK	1.96387	0.876951	0.00484469	0.482434
SIVA1	-1.96201	0.123249	0.603306	0.585579
JAZF1-AS1	1.96016	0.876551	0	0.00147153
PERP	1.96016	0.876551	0.0986036	0.0277752
AIM2	1.96016	0.876551	0.045597	0.110365
GAB1	1.96016	0.876551	0.00113993	0.0344891
GZMH	1.96016	0.876551	0.0299231	2.17042
LMNA	1.95832	0.876351	0.363921	0.102915
MAP3K8	1.95832	0.876351	0.0233685	0.214016
RP11-428G5.5	1.95832	0.876351	0	0.0131059
PLCB1	1.95832	0.876351	0.0259333	0.091925
AC093673.5	1.95647	0.87615	0.0806498	0.100524
FNTA	-1.95463	0.12405	0.583642	0.50515
EFHD2	1.95463	0.87595	0.292676	2.02272
CNOT7	-1.95463	0.12405	0.396979	0.408443
TBX21	1.95279	0.87575	0.0230835	0.288007
SLC15A4	1.95095	0.87555	0.0515816	0.237515
SLC1A1	1.95095	0.87555	0.00227985	0.000321898
RAB25	1.94912	0.87535	0.014819	0.00308103
GPR153	1.94912	0.87535	0	0.0133818
ESPN	1.94912	0.87535	0.00569963	0.000827738
NCR1	1.94728	0.87515	0.014819	0.106548
OSBPL5	1.94728	0.87515	0.00427472	0.0828198
FHL1	1.94728	0.87515	0.092049	0.0305344
GOLGA8R	1.94728	0.87515	0	0.00114964
PLAT	1.9418	0.87455	0.00655457	0.00142555
PDGFD	1.9418	0.87455	0.00142491	0.0808425
GREM2	1.9418	0.87455	0.0125392	0.00124161
CCR1	1.9418	0.87455	0.00398974	0.244091
LRRC26	1.9418	0.87455	0	0.015957
KIR3DL1	1.93998	0.87435	0	0.0129679
CTC-459I6.1	1.93998	0.87435	0.00284981	0.00331095
RP11-973H7.1	1.93816	0.87415	0.0113993	0.0152212
F5	1.93816	0.87415	0.0900541	0.0492964
C3AR1	1.93634	0.87395	0.0404674	0.195116
GADD45G	1.93453	0.873749	0.0182388	0.00675986
RIN1	1.93271	0.873549	0.00712454	0.0495263
LDLRAP1	1.93271	0.873549	0.38672	0.252368
FGD2	1.93271	0.873549	0.00512967	0.325623
HBG1	1.9309	0.873349	0.0316329	0.00170146
RP11-71G12.1	1.9309	0.873349	0	0.00239124
SORBS2	1.9309	0.873349	0	0.0116343
RP11-291B21.2	1.9309	0.873349	0.0473069	0.085349
CYTL1	1.9309	0.873349	0	0.0101168
HSPA6	1.9291	0.873149	0.00227985	0.0915111
RP11-344E13.4	1.9291	0.873149	0	0.00243723
GYG1	1.92729	0.872949	0.135936	0.2457
TRIM46	1.92729	0.872949	0.0284981	0.00652994
MTUS1	1.92729	0.872949	0.0188088	0.0118183
DPP4	1.92549	0.872749	0.192647	0.0549066
RMDN2	1.92369	0.872549	0.00968937	0.0431344
BAIAP3	1.92369	0.872549	0.0122542	0.0108526
RP11-265P11.2	1.92369	0.872549	0.00512967	0.00105767
KIF19	1.92189	0.872349	0.00940439	0.0193599
EDF1	-1.92189	0.127651	2.34568	2.10595
CPNE7	1.9183	0.871949	0.0193787	0.00432263
PLEKHG7	1.9183	0.871949	0.000284981	0.00478249
LRMP	1.91651	0.871749	0.0823596	0.285662
LINC00880	1.91651	0.871749	0.00512967	0.000965695
MCTP2	1.91472	0.871549	0.0376176	0.171342
DNAH6	1.91294	0.871349	0.00997435	0.00528833
PLEKHF1	1.91294	0.871349	0.170704	0.278626
CTSL	1.91294	0.871349	0.0424622	0.0874184
SLCO4C1	1.90937	0.870948	0	0.0468592
C2CD4D	1.90937	0.870948	0.0131091	0.00266716
HES4	1.90937	0.870948	0.00170989	0.100984
NCALD	1.90937	0.870948	0.0664007	0.108756
GOLIM4	1.90937	0.870948	0.00256483	0.0936724
TMEM14B	-1.90759	0.129252	0.726988	0.627932
TNFRSF25	1.90581	0.870548	0.699345	0.166375
DUS1L	-1.90581	0.129452	0.337418	0.313529
FADS3	1.90581	0.870548	0.0245084	0.0607468
HRK	1.90404	0.870348	0	0.0177044
RP11-439L8.4	1.90404	0.870348	0	0.000643797
AGAP1	1.90404	0.870348	0.0116842	0.0326497
CYP4F22	1.90404	0.870348	0.000854944	0.0104387
NAA38	-1.90227	0.129852	0.811057	0.768371
CD40LG	1.90227	0.870148	0.715589	0.124621
ATP8A1	1.90227	0.870148	0.0686805	0.182102
CYP24A1	1.90227	0.870148	0.0031348	0.000321898
ADCY9	1.9005	0.869948	0.0270732	0.0424906
DRAXIN	1.9005	0.869948	0.0031348	0.0176584
TM4SF19_1	1.9005	0.869948	0.000284981	0.00680585
SDK2	1.9005	0.869948	0.00626959	0.015681
ARHGEF4	1.89873	0.869748	0.00683956	0.00358687
CTLA4	1.89697	0.869548	0.113423	0.0124161
PIK3R3	1.89697	0.869548	0.00683956	0.022211
UBXN1	-1.89697	0.130452	1.80735	1.5728
CCR5	1.89344	0.869148	0.0341978	0.0428585
RARS2	-1.89344	0.130852	0.176119	0.163754
7SK_4	1.89169	0.868948	0.00113993	0.0363745
TCEA3	1.89169	0.868948	0.124822	0.0425825
KCNA2	1.89169	0.868948	0.00541465	0.000459855
NUAK1	1.88993	0.868747	0	0.00712775
CD7	1.88993	0.868747	0.983471	1.34204
KLRD1	1.88993	0.868747	0.0253634	1.4147
RP11-462G2.1	1.88993	0.868747	0.00512967	0.000183942
CD8B	1.88818	0.868547	0.292676	0.647613
TCF7L2	1.88642	0.868347	0.0139641	0.261151
STAT4	1.88642	0.868347	0.219721	0.264187
CCR2	1.88642	0.868347	0.0849245	0.186057
PRPSAP2	-1.88468	0.131853	0.182673	0.169456
XCL2	1.88468	0.868147	0.015674	0.524924
IL2RB	1.88468	0.868147	0.132231	0.541157
RNF165	1.88468	0.868147	0.00512967	0.0452037
ID3	1.88468	0.868147	0.475064	0.280603
H1FX	-1.88293	0.132053	1.16557	0.970109
MAN1C1	1.88118	0.867747	0.104018	0.0653913
MARCH1	1.88118	0.867747	0.0116842	0.987262
TMEM18	-1.8777	0.132653	0.227415	0.21466
SASH1	1.8777	0.867347	0.00683956	0.0299825
ENC1	1.87596	0.867147	0.00541465	0.0639658
ITPRIPL2	1.87596	0.867147	0.0116842	0.13814
AXIN2	1.87596	0.867147	0.0541465	0.0136117
RP11-475O6.1	1.87596	0.867147	0.00598461	0.00689782
FGGY	1.87596	0.867147	0.00826446	0.0232686
GZMK	1.87423	0.866947	0.626959	1.15074
EDA	1.87423	0.866947	0.0319179	0.00970293
KIR2DL2	1.87249	0.866747	0.000569963	0.0263957
SIPA1L2	1.87249	0.866747	0.00512967	0.022119
FCRL5	1.87249	0.866747	0.000569963	0.137267
KLRB1	1.87076	0.866547	2.57224	2.11717
AP3M2	1.87076	0.866547	0.324594	0.0998344
FAM134B	1.86731	0.866146	0.245369	0.134875
CXCR1	1.86731	0.866146	0.000569963	0.0232227
SLC18A2	1.86558	0.865946	0.00740952	0.00234526
IER5L	1.86386	0.865746	0.0196637	0.128529
JAKMIP1	1.86386	0.865746	0.0675406	0.0392716
SPTSSB	1.86214	0.865546	0.00113993	0.0246482
MCF2L2	1.86214	0.865546	0.0433172	0.00551826
CLU	1.86214	0.865546	0.062126	0.0155891
ST13	-1.86214	0.134454	1.24793	1.09436
BCL2L2	1.86042	0.865346	0.00142491	0.0234526
LL22NC03-75H12.2	1.85871	0.865146	0.00911941	0.00289708
SRSF5	-1.85699	0.135054	3.20889	3.04622
PKIA	1.85699	0.864946	0.195497	0.0460774
MCOLN3	1.85699	0.864946	0.0182388	0.0025292
SARDH	1.85699	0.864946	0.0230835	0.00607008
CD82	1.85699	0.864946	0.423767	0.205877
MGAM	1.85699	0.864946	0	0.0075876
ZEB2-AS1	1.85528	0.864746	0.000569963	0.0296146
RP11-169D4.1	1.85528	0.864746	0	0.000643797
IRF8	1.85528	0.864746	0.00541465	0.418882
RNF135	1.85357	0.864546	0.0276432	0.136807
MMP23B	1.85357	0.864546	0.00341978	0.0702658
AKAP12	1.85357	0.864546	0.014819	0.00257519
KCNK10	1.85186	0.864346	0	0.0018854
NCAM1	1.85186	0.864346	0.00170989	0.0988228
TAZ	-1.85016	0.135854	0.196922	0.16541
TSPAN3	1.85016	0.864146	0.0413223	0.214384
KLRC4	1.85016	0.864146	0.0108293	0.0771636
ASMT	1.85016	0.864146	0.0031348	0.00105767
ARHGAP24	1.84845	0.863946	0.000854944	0.248873
GLIPR2	1.84845	0.863946	0.440866	0.599788
RP11-17M16.2	1.84845	0.863946	0.000284981	0.00206935
FGL2	1.84845	0.863946	0.0567113	2.12991
LIMS2	1.84845	0.863946	0.0407524	0.0196818
SWAP70	1.84675	0.863745	0.0404674	0.411432
RP11-178F10.2	1.84505	0.863545	0.00484469	0.000137956
PGRMC2	-1.84505	0.136455	0.203762	0.184402
C15orf40	-1.84505	0.136455	0.222001	0.190288
HPCAL4	1.84336	0.863345	0.0550014	0.0128299
RP11-84C10.2	1.84336	0.863345	0	0.0079095
TGFB1I1	1.84336	0.863345	0.0111143	0.00243723
NKG2-E	1.84336	0.863345	0.000284981	0.00436862
CEBPD	1.84336	0.863345	0.0495868	1.34052
TLE1	1.84166	0.863145	0.00484469	0.100754
TSHZ2	1.84166	0.863145	0.388715	0.129955
CTD-2547L24.3	1.83997	0.862945	0.0270732	0.0198197
PPP1R14A	1.83828	0.862745	0.00142491	0.0922009
EFNA5	1.83828	0.862745	0.000284981	0.00974892
CD28	1.83828	0.862745	0.520946	0.107974
TNFRSF4	1.83659	0.862545	0.422913	0.0398694
SLC1A7	1.8349	0.862345	0.000569963	0.0193139
RP11-18H21.1	1.8349	0.862345	0.410943	0.0912812
APOBEC3H	1.8349	0.862345	0.0384725	0.0371103
RP11-222K16.2	1.83322	0.862145	0.0188088	0.102686
FAR2	1.83154	0.861945	0.0390425	0.0328336
IL2RA	1.83154	0.861945	0.202337	0.0193139
CD1C	1.83154	0.861945	0.00199487	0.116067
HLA-DQA2	1.82818	0.861545	0.0532915	0.792514
CST7	1.82818	0.861545	0.244514	2.38881
PAM	1.8265	0.861345	0.0430322	0.0567921
IL7R	1.8265	0.861345	13.1146	3.22091
DHPS	-1.82483	0.138856	0.345398	0.340109
CTD-2031P19.5	1.82483	0.861144	0.00284981	0.00234526
SPOP	-1.82316	0.139056	0.437162	0.453739
TFEC	1.82316	0.860944	0.00113993	0.167663
KCNMA1	1.82316	0.860944	0.000284981	0.015727
COL6A2	1.82149	0.860744	0.0227985	0.101812
MAL	1.81982	0.860544	1.02679	0.23448
SERINC2	1.81982	0.860544	0.000569963	0.0123241
CDC42EP3	1.81815	0.860344	0.45996	0.647613
RP11-1055B8.7	1.81815	0.860344	0	0.00519636
PTRF	1.81482	0.859944	0.00427472	0.00147153
IFITM3	1.81482	0.859944	0.0512967	0.768187
TBXAS1	1.81482	0.859944	0.0661157	0.330268
PTPLA	1.81316	0.859744	0.0572813	0.00616205
GCNT4	1.81316	0.859744	0.015389	0.00354088
SCD5	1.81151	0.859544	0.0045597	0.0212913
PKIG	1.81151	0.859544	0.00484469	0.128391
FCRLA	1.80985	0.859344	0.00142491	0.155891
CD97	1.80985	0.859344	0.557139	0.962154
PMP22	1.8082	0.859144	0	0.00588614
APBA2	1.8082	0.859144	0.0997435	0.156627
CD1B	1.8082	0.859144	0.000284981	0.00395475
LSM5	-1.80654	0.141056	0.579937	0.542537
TRIO	1.80654	0.858944	0.00569963	0.102318
WWC1	1.80654	0.858944	0.00712454	0.00179343
DACT1	1.80489	0.858743	0.00341978	0.00588614
PTGDS	1.80489	0.858743	0.0185238	0.370413
SPRY2	1.80324	0.858543	0.000284981	0.0120022
RP11-106M7.1	1.79995	0.858143	0.00284981	4.59855e-05
TAF9	-1.79995	0.141857	0.5332	0.505564
C3orf17	-1.79995	0.141857	0.194357	0.171112
MACROD2	1.79995	0.858143	0.000284981	0.0364205
KCNQ2	1.79831	0.857943	0.000854944	0.00050584
RHBDL1	1.79831	0.857943	0.0113993	0.00280511
ADRB2	1.79667	0.857743	0.0370476	0.286076
F2R	1.79667	0.857743	0.0265033	0.120758
CEP170B	1.79667	0.857743	0.00655457	0.00124161
HEMGN	1.79667	0.857743	0.0253634	0.0163708
H1F0	1.79667	0.857743	0.00655457	0.0244643
UTS2	1.79503	0.857543	0.0578512	0.047457
CLEC4C	1.79339	0.857343	0	0.0263497
ZDHHC11B	1.79339	0.857343	0.00284981	0.000229927
SOWAHC	1.79339	0.857343	0.00740952	0.0121861
IL5RA	1.79339	0.857343	0.00626959	0.00390877
RP11-803D5.4	1.79339	0.857343	0.0188088	0.0177504
OCIAD1	-1.79176	0.142857	0.754346	0.758484
GPSM3	-1.79176	0.142857	2.15759	1.84535
GFI1	1.79176	0.857143	0.0282132	0.0498482
NMUR1	1.79176	0.857143	0.00170989	0.0725651
NAP1L3	1.79176	0.857143	0.0145341	0.00850731
SYNGR1	1.79176	0.857143	0.00370476	0.156351
HAX1	-1.79013	0.143057	0.670276	0.5441
FAM177B	1.79013	0.856943	0	0.0245103
MORN2	1.79013	0.856943	0.0108293	0.0330176
TLR10	1.79013	0.856943	0.000854944	0.139198
USP28	1.7885	0.856743	0.0592761	0.243907
PLEKHG1	1.7885	0.856743	0.00911941	0.0366964
NRP1	1.7885	0.856743	0	0.0124161
CHI3L1	1.7885	0.856743	0	0.000459855
EPHA2	1.78687	0.856543	0	0.00294307
EOMES	1.78687	0.856543	0.0188088	0.188632
CD63	1.78361	0.856142	0.806783	1.89253
RP11-350J20.12	1.78361	0.856142	0.000284981	0.00165548
KANK3	1.78361	0.856142	0.0227985	0.0230387
ADTRP	1.78361	0.856142	0.0541465	0.03803
KIAA1671	1.78199	0.855942	0.00341978	0.0176584
CCDC104	1.78199	0.855942	0.442006	0.151936
TBC1D4	1.77875	0.855542	0.361926	0.110227
HRH2	1.77875	0.855542	0.07666	0.160811
CTD-3187F8.14	1.77875	0.855542	0	0.000643797
AC007349.5	1.77875	0.855542	0.00284981	0.00519636
USP46	1.77875	0.855542	0.186948	0.0550906
DTHD1	1.77713	0.855342	0.014819	0.11455
CR2	1.77713	0.855342	0.00484469	0.0264876
C12orf75	1.77713	0.855342	0.563693	0.766486
MIPOL1	1.77713	0.855342	0.00113993	0.000689782
RBPMS2	1.77713	0.855342	0	0.00335694
CYBA	1.77551	0.855142	3.73383	8.42219
ALS2CL	1.77551	0.855142	0.0273582	0.00611607
TSPYL1	-1.77551	0.144858	0.453121	0.394555
FAAH2	1.7739	0.854942	0.0327729	0.00630001
ADRBK2	1.77229	0.854742	0.015959	0.311644
OASL	1.77068	0.854542	0.0532915	0.0723351
RP11-799D4.4	1.76907	0.854342	0.0379025	0.0150832
B3GALT2	1.76746	0.854142	0.0373326	0.00694381
OSTN-AS1	1.76746	0.854142	0	0.00363285
G0S2	1.76746	0.854142	0.0139641	0.01913
ICAM4	1.76746	0.854142	0.00484469	0.0472271
RTKN	1.76586	0.853942	0.000284981	0.00666789
LINC00877	1.76586	0.853942	0.000854944	0.0686563
WBSCR27	1.76425	0.853741	0.015104	0.003173
WDR63	1.76425	0.853741	0.00284981	0.00257519
CTD-2227I18.1	1.76265	0.853541	0.000854944	0.00266716
FZD2	1.76105	0.853341	0.000284981	0.0400533
ZNRF1	1.76105	0.853341	0.0658307	0.037938
PFN4	1.76105	0.853341	0	0.000551826
VSIG1	1.75945	0.853141	0.120262	0.0287869
TMEM56	1.75945	0.853141	0.00227985	0.00404672
CDC25A	1.75945	0.853141	0.000284981	0.00147153
RP11-173M1.4	1.75945	0.853141	0	0.000367884
LGR6	1.75786	0.852941	0.000569963	0.0199117
RP11-161M6.2	1.75786	0.852941	0.0475919	0.0174745
FBXL8	1.75786	0.852941	0.092049	0.0247402
CDC42BPB	1.75626	0.852741	0.0290681	0.0399614
RP11-112J3.16	1.75626	0.852741	0.0119692	0.00781753
MSC	1.75308	0.852341	0.0256483	0.0171526
ANK1	1.75149	0.852141	0.0322029	0.0152672
RAB24	1.75149	0.852141	0.0347677	0.153132
GNG8	1.7499	0.851941	0.00113993	0.00257519
CLNS1A	-1.7499	0.148059	0.600171	0.609261
MALSU1	-1.7499	0.148059	0.239954	0.209004
FXYD2	1.74832	0.851741	0.0398974	0.0177964
OSM	1.74674	0.851541	0.0387575	0.0165548
PXN	1.74674	0.851541	0.167284	0.244091
A2M-AS1	1.74674	0.851541	0.0869194	0.12016
ATG9B	1.74674	0.851541	0.0364776	0.0141175
REPS2	1.74674	0.851541	0.00113993	0.0234526
ITGAX	1.74515	0.851341	0.0102593	0.286995
RP11-619L19.2	1.74515	0.851341	0	0.00170146
LGALS14	1.74515	0.851341	0.00427472	0.00101168
TGFBI	1.74515	0.851341	0.0102593	0.475812
SPHK1	1.74357	0.85114	0.000569963	0.0173825
MAGI3	1.74357	0.85114	0.0473069	0.0107146
CORO1B	1.74357	0.85114	0.853805	0.349674
ME1	1.742	0.85094	0.000854944	0.00781753
NMT1	-1.74042	0.14926	0.442291	0.456084
MPST	1.74042	0.85074	0.0718153	0.150235
KIR2DL4	1.74042	0.85074	0	0.00119562
PLEKHA5	1.74042	0.85074	0.0940439	0.0574818
ANKRD55	1.73884	0.85054	0.0478769	0.0209694
EBF1	1.73884	0.85054	0.00199487	0.0649775
CD19	1.73884	0.85054	0.00284981	0.0937184
PVRL1	1.73727	0.85034	0.00341978	0.0165548
CD4	1.73727	0.85034	0.683671	0.497517
TPST1	1.7357	0.85014	0.00199487	0.0141635
CLDN5	1.7357	0.85014	0.000569963	0.00206935
LGALS3	1.73256	0.84974	0.487033	0.99839
LDB2	1.73256	0.84974	0	0.00892118
CD209	1.73256	0.84974	0	0.00257519
RP4-594I10.3	1.73256	0.84974	0.124537	0.0328796
KIAA0226L	1.73256	0.84974	0.000569963	0.0931206
C11orf58	-1.731	0.15046	1.43374	1.39994
C7orf55-LUC7L2	-1.731	0.15046	0.30664	0.295779
CHURC1	-1.731	0.15046	1.45854	1.15704
AC140481.2	1.731	0.84954	0	0.00533431
KHDRBS2	1.731	0.84954	0	0.0292927
TNFRSF18	1.72943	0.84934	0.177258	0.0893038
GRIK4	1.72943	0.84934	0	0.00225329
FAM81A	1.72943	0.84934	0	0.00542629
RP1-187B23.1	1.72787	0.84914	0.0510117	0.0313161
FAM132B	1.72787	0.84914	0	0.00160949
PRSS35	1.72787	0.84914	0.000854944	0.00303504
PCSK5	1.72631	0.84894	0.0182388	0.0837855
KLK1	1.72631	0.84894	0.000854944	0.0144854
RP11-644F5.11	1.72631	0.84894	0.0045597	0.0144854
ST8SIA1	1.72631	0.84894	0.0894842	0.0196358
PYURF	-1.72475	0.151261	0.727558	0.638876
BIRC3	1.72475	0.848739	1.03676	0.613124
U1_1	1.72475	0.848739	0.000569963	0.00211533
SLC16A6	1.72475	0.848739	0.0296381	0.0815322
RP11-546J1.1	1.72475	0.848739	0.0131091	0.00257519
SLC41A2	1.72319	0.848539	0.000854944	0.00841534
OXNAD1	1.72319	0.848539	0.504417	0.325807
CD180	1.72319	0.848539	0.00170989	0.186103
PPIG	-1.72319	0.151461	1.12311	1.08765
TCF7	1.72164	0.848339	1.81077	0.809298
ICA1	1.72164	0.848339	0.0564263	0.0178424
ANK3	1.72008	0.848139	0.208891	0.0719213
BCL11A	1.72008	0.848139	0.00199487	0.275683
SAMD3	1.71853	0.847939	0.413223	0.810264
SMIM11	-1.71853	0.152061	0.263038	0.232457
TOR4A	1.71853	0.847939	0.0111143	0.0915571
HES6	1.71853	0.847939	0.00883443	0.0486986
BAG2	1.71853	0.847939	0.0501567	0.0591373
PEAK1	1.71853	0.847939	0.0168139	0.0597811
RP11-374A4.1	1.71698	0.847739	0	0.000643797
C11orf57	-1.71543	0.152461	0.225135	0.219397
POU2AF1	1.71543	0.847539	0.0105443	0.100616
CDKN1A	1.71543	0.847539	0.00284981	0.0463993
KRT5	1.71543	0.847539	0	0.00289708
ZNF490	1.71388	0.847339	0.00541465	0.0141175
CACYBP	-1.71388	0.152661	0.540325	0.53665
GAPT	1.71388	0.847339	0.00341978	0.41833
GPR150	1.71388	0.847339	0.015959	0.00413869
MDS2	1.71388	0.847339	0.0581362	0.028327
TIGIT	1.71388	0.847339	0.351382	0.243815
TENC1	1.71233	0.847139	0.0045597	0.00142555
REL	1.71233	0.847139	0.355087	1.02511
CD68	1.71233	0.847139	0.015104	0.85418
ZNF667	1.71233	0.847139	0.00484469	0.0163708
LTB4R	1.71233	0.847139	0.061841	0.131105
NOL3	1.71233	0.847139	0.00854944	0.00781753
LRRC36	1.71233	0.847139	0	0.00436862
BEX1	1.71079	0.846939	0.00113993	0.00243723
GLT1D1	1.71079	0.846939	0.000854944	0.0534811
HOPX	1.71079	0.846939	0.502707	1.48193
CTB-91J4.1	1.70925	0.846739	0	0.00197738
KREMEN2	1.70771	0.846539	0.000284981	0.00294307
RP11-661P17.1	1.70771	0.846539	0.00512967	0.000597811
UBA2	-1.70771	0.153461	0.431177	0.388255
USP11	1.70771	0.846539	0.0934739	0.15212
POF1B	1.70617	0.846339	0.0031348	0.00165548
CLSTN3	1.70617	0.846339	0.0569963	0.0575738
FRY	1.70463	0.846138	0.0587062	0.0709096
FAM221B	1.70309	0.845938	0	0.00211533
EGR1	1.70156	0.845738	0.015674	0.323784
SULT1B1	1.70156	0.845738	0.0253634	0.0596432
RP11-195F19.5	1.70156	0.845738	0.0202337	0.00666789
BTBD3	1.70156	0.845738	0.00113993	0.015773
PDGFB	1.70003	0.845538	0.0122542	0.0143475
FAM110B	1.70003	0.845538	0.00256483	0.00832337
ICOS	1.6985	0.845338	0.172699	0.044238
PTGDR	1.6985	0.845338	0.0256483	0.2898
ESF1	-1.69697	0.154862	0.434312	0.412995
ARHGEF11	1.69697	0.845138	0.0253634	0.0449738
DUSP6	1.69697	0.845138	0.0330578	1.67332
PHGDH	1.69697	0.845138	0.00883443	0.0187161
ITPRIPL1	1.69544	0.844938	0.0122542	0.0169686
RP11-325F22.2	1.69544	0.844938	0.0113993	0.0246022
PLD6	1.69544	0.844938	0.0512967	0.0149913
CD70	1.69544	0.844938	0.0401824	0.0212913
RGS1	1.69544	0.844938	0.117412	0.037846
COX14	-1.69544	0.155062	0.672556	0.633818
TXK	1.69391	0.844738	0.283272	0.415847
FES	1.69086	0.844338	0.00484469	0.216592
ATP5O	-1.68934	0.155862	1.43175	1.35023
TMEM144	1.68934	0.844138	0	0.0336614
PDCD2	-1.68782	0.156062	0.53548	0.491585
NHP2L1	-1.68782	0.156062	1.14249	1.01108
DENND3	1.68782	0.843938	0.0170989	0.150005
FAM171A1	1.68782	0.843938	0.0245084	0.00708176
AC018816.3	1.68782	0.843938	0.0473069	0.0111285
BLNK	1.68782	0.843938	0.000569963	0.12669
LGALS1	1.68782	0.843938	2.23425	3.62011
IGF2BP3	1.6863	0.843737	0.00113993	0.00574818
CD80	1.6863	0.843737	0.00199487	0.00354088
SCT	1.6863	0.843737	0	0.0197278
CCNC	-1.6863	0.156263	0.325449	0.288789
PARM1	1.68479	0.843537	0.000284981	0.0118183
WNK3	1.68479	0.843537	0.000854944	0.00206935
CWC15	-1.68327	0.156663	0.667142	0.625402
RTKN2	1.68327	0.843337	0.45369	0.0398694
RP3-467K16.2	1.68327	0.843337	0	0.00101168
RP11-539L10.2	1.68327	0.843337	0.0416073	0.0449738
CA6	1.68327	0.843337	0.00142491	0.00450658
GATA3	1.68176	0.843137	0.698205	0.184586
LGALS9C	1.68025	0.842937	0.00170989	0.0188081
BIK	1.68025	0.842937	0.0139641	0.00795549
RNF207	1.68025	0.842937	0.0330578	0.00951899
HLA-DRB1	1.68025	0.842937	0.444856	6.53435
TSPAN32	1.68025	0.842937	0.112568	0.240872
FAM13A	1.67874	0.842737	0.129952	0.0820841
NBEAL2	1.67723	0.842537	0.142776	0.226892
NACC2	1.67723	0.842537	0.0182388	0.117769
GNMT	1.67723	0.842537	0.000569963	0.00312701
E2F1	1.67723	0.842537	0.00427472	0.0133358
CDHR1	1.67723	0.842537	0.000284981	0.00487446
CD72	1.67572	0.842337	0.00484469	0.201186
BAI3	1.67572	0.842337	0	0.00170146
ZNF365	1.67421	0.842137	0.0276432	0.0132898
SFMBT2	1.67421	0.842137	0.0330578	0.0970753
FHAD1	1.67421	0.842137	0.000569963	0.00455256
Z83851.1	1.67421	0.842137	0.00484469	0.00142555
MXRA7	1.67421	0.842137	0.0512967	0.0904534
CACHD1	1.67421	0.842137	0.00170989	0.00390877
RP11-403A21.1	1.67421	0.842137	0.00569963	0.00050584
MIR181A2HG	1.67421	0.842137	0.000569963	0.0114964
GPR15	1.67421	0.842137	0.00883443	0.00216132
SDHD_1	-1.67271	0.158063	0.495298	0.515543
GJB6	1.67271	0.841937	0.0045597	0.000965695
RP11-641A6.2	1.67271	0.841937	0.00484469	0.00974892
ZC2HC1A	1.67271	0.841937	0.122827	0.0785892
PPP1R9A	1.66971	0.841537	0.00199487	0.0154051
RAB30	1.66971	0.841537	0.0333428	0.104479
NYAP1	1.66971	0.841537	0.00113993	0.000597811
PXDN	1.66821	0.841337	0.000569963	0.00248322
RP11-326C3.2	1.66821	0.841337	0.030208	0.022165
CCDC50	1.66821	0.841337	0.0971787	0.368895
TRPM2	1.66821	0.841337	0.00341978	0.028603
RP11-215G15.5	1.66671	0.841136	0.0076945	0.00662191
SDAD1	-1.66671	0.158864	0.343118	0.294675
LIN7C	-1.66671	0.158864	0.164434	0.162651
KRT72	1.66671	0.841136	0.00398974	0.0114044
WDR41	1.66521	0.840936	0.0404674	0.0983169
BFSP2	1.66521	0.840936	0.0185238	0.00225329
AC006116.20	1.66521	0.840936	0.00712454	0.00800147
MORF4L2	-1.66521	0.159064	0.342263	0.337763
UBXN4	-1.66372	0.159264	0.987461	0.967488
THBS1	1.66372	0.840736	0.000569963	0.0582636
BAALC	1.66222	0.840536	0	0.00703578
TNR	1.66222	0.840536	0	0.00160949
AF131217.1	1.66073	0.840336	0.0045597	0.0130139
TST	1.65924	0.840136	0.00484469	0.0550446
NEFM	1.65924	0.840136	0.00683956	0.00216132
FAM129C	1.65924	0.840136	0.00256483	0.181045
STK17A	1.65924	0.840136	0.866344	1.15934
LPCAT1	1.65924	0.840136	0.0786549	0.286535
ZNF639	-1.65775	0.160064	0.133656	0.120528
GAB3	1.65775	0.839936	0.0712454	0.203302
NTN4	1.65775	0.839936	0.0045597	0.00119562
CTSW	1.65626	0.839736	0.366486	1.89106
TRAT1	1.65626	0.839736	1.16016	0.288789
LONRF2	1.65626	0.839736	0.0031348	0.000183942
ABCA2	1.65626	0.839736	0.0629809	0.0826359
PMEPA1	1.65626	0.839736	0.0173839	0.0757381
KMO	1.65478	0.839536	0.00113993	0.0573899
CTC-435M10.3	1.65478	0.839536	0.00142491	0.00119562
DHRS9	1.65329	0.839336	0	0.0240044
TREML1	1.65181	0.839136	0.00284981	0.00197738
ADRB1	1.65181	0.839136	0	0.0104387
LRRC16B	1.65033	0.838936	0.000284981	0.0047365
FHL3	1.64885	0.838735	0.0219436	0.104663
SH2B2	1.64885	0.838735	0.00284981	0.0718753
C1orf52	-1.64885	0.161265	0.237675	0.235492
RP11-25K19.1	1.64737	0.838535	0.0416073	0.0688862
RGCC	1.64589	0.838335	1.03448	0.288559
NT5E	1.64589	0.838335	0.0242234	0.0460774
EIF3F	-1.64589	0.161665	2.73725	2.19194
MAP1A	1.64442	0.838135	0.0188088	0.0152672
RPAIN	-1.64294	0.162065	0.38786	0.368895
ZNHIT3	-1.64294	0.162065	0.450841	0.366366
TKTL1	1.64294	0.837935	0.0339128	0.0335694
IL4I1	1.64294	0.837935	0.0350527	0.0149453
THEMIS	1.64294	0.837935	0.291251	0.182332
GPC2	1.64294	0.837935	0.0105443	0.0141635
CTD-3065B20.3	1.64294	0.837935	0	0.000275913
TM6SF1	1.64294	0.837935	0.000569963	0.0530672
GUCY2D	1.64294	0.837935	0	0.00133358
SCGB3A1	1.64147	0.837735	0.0860644	0.0674607
GALNT3	1.64147	0.837735	0.0208036	0.0795089
CLIP2	1.64147	0.837735	0.00427472	0.0250161
ZNF727	1.64147	0.837735	0.000569963	0.00179343
LOXL4	1.64	0.837535	0.000284981	0.000551826
CCL4L2	1.63853	0.837335	0.000284981	0.00262117
NTMT1	-1.63706	0.162865	0.161015	0.151338
TPRG1	1.63706	0.837135	0.0316329	0.0332935
RP11-221J22.2	1.63706	0.837135	0.000284981	0.00579417
CTD-3224K15.3	1.6356	0.836935	0	0.000689782
C2orf48	1.6356	0.836935	0.000569963	0.00294307
IKZF3	1.6356	0.836935	0.0980336	0.145498
CD1D	1.6356	0.836935	0.0031348	0.175848
FLNA	1.6356	0.836935	1.22343	1.79169
BHLHE40	1.63413	0.836735	0.0877743	0.126966
MPHOSPH10	-1.63413	0.163265	0.449701	0.416444
EIF2B5	-1.63413	0.163265	0.173554	0.170882
TNFRSF10D	1.63413	0.836735	0.0202337	0.0223949
LRRN3	1.63413	0.836735	0.0504417	0.0943162
DDX55	-1.63413	0.163265	0.1556	0.159708
DEGS2	1.63413	0.836735	0.000284981	0.00836936
HMOX1	1.63413	0.836735	0.0108293	0.305481
SPINT1	1.63413	0.836735	0.0208036	0.0518716
DAP3	-1.63267	0.163465	0.46338	0.366182
SH2D1A	1.63267	0.836535	0.336848	0.290858
SEPT10	1.63267	0.836535	0.0205187	0.0155891
SERINC5	1.63267	0.836535	0.236535	0.0959717
TREM1	1.63267	0.836535	0.0031348	0.113676
RP11-439C15.4	1.63267	0.836535	0.000284981	0.000321898
BMP2	1.6312	0.836335	0	0.00114964
RP11-154H23.3	1.6312	0.836335	0.00712454	0.0491585
DSEL	1.62974	0.836134	0.0333428	0.018992
HHIP-AS1	1.62974	0.836134	0.000569963	0.00386278
CD58	1.62683	0.835734	0.175834	0.169824
PHLDA2	1.62683	0.835734	0.0165289	0.00956498
CORO1C	1.62683	0.835734	0.0111143	0.218661
RP11-522I20.3	1.62537	0.835534	0.00655457	0.00455256
DUS2	1.62537	0.835534	0.0319179	0.0951899
PART1	1.62391	0.835334	0	0.00377081
PLOD1	1.62391	0.835334	0.0031348	0.0588614
PIK3IP1	1.62391	0.835334	1.26361	0.698473
STXBP6	1.62391	0.835334	0	0.00404672
NIFK	-1.62391	0.164666	0.471074	0.456958
DGKA	1.62246	0.835134	0.726988	0.312701
REG4	1.62246	0.835134	0.00227985	0.00744965
TGFBR3L	1.62246	0.835134	0.00398974	0.00680585
HNRNPLL	1.62246	0.835134	0.175834	0.0603789
SEMA3G	1.62101	0.834934	0.00740952	0.000827738
EDAR	1.62101	0.834934	0.00341978	0.00620804
LINC01023	1.62101	0.834934	0.00113993	0.00620804
RP11-277P12.20	1.61956	0.834734	0.00113993	0.0103927
FAM46C	1.61956	0.834734	0.0595611	0.0820841
MYO15B	1.61956	0.834734	0.0247934	0.0964315
AC074389.9	1.61956	0.834734	0	0.00243723
ELANE	1.61956	0.834734	0	0.00193139
AC011997.1	1.61956	0.834734	0.0076945	0.000413869
FCRL6	1.61811	0.834534	0.00655457	0.246574
SPRED1	1.61811	0.834534	0.00142491	0.0477789
MRPL18	-1.61666	0.165666	0.425477	0.457325
NDUFC1	-1.61666	0.165666	0.749216	0.700037
PBXIP1	1.61666	0.834334	1.16215	0.416031
KLRF1	1.61521	0.834134	0.0108293	0.886554
IGFBP7	1.61521	0.834134	0.0031348	0.304792
IQCD	1.61521	0.834134	0.000284981	0.00363285
COL19A1	1.61521	0.834134	0.000284981	0.0594592
CDKN2AIP	-1.61521	0.165866	0.22428	0.183988
ORMDL1	-1.61521	0.165866	0.985181	0.866826
HMHB1	1.61377	0.833934	0.000569963	0.00110365
BRD9	-1.61377	0.166066	0.381875	0.325623
DDX50	-1.61377	0.166066	0.332573	0.29633
GSN	1.61232	0.833733	0.015959	0.236365
UACA	1.61232	0.833733	0.00227985	0.037892
CRHBP	1.61232	0.833733	0	0.00326497
MYO6	1.61088	0.833533	0.031348	0.0476409
CXCL10	1.61088	0.833533	0.000284981	0.018854
IL1R1	1.61088	0.833533	0.0108293	0.00455256
RP11-63P12.6	1.61088	0.833533	0.00370476	0.0529293
FUT7	1.60944	0.833333	0.381305	0.0933965
CACNA2D2	1.60944	0.833333	0.00256483	0.0282811
RP11-8L8.2	1.60944	0.833333	0.000569963	0.00648395
PTPN12	1.60944	0.833333	0.0527216	0.396763
GNAQ	1.60944	0.833333	0.280422	0.376161
RNF157	1.608	0.833133	0.163294	0.0774855
RP1-224A6.3	1.608	0.833133	0.000854944	0.00156351
PLLP	1.608	0.833133	0.00740952	0.00584015
KIF26B	1.608	0.833133	0.000284981	0.00156351
REEP4	1.608	0.833133	0.0478769	0.0893958
MAFA	1.608	0.833133	0	0.00257519
CASC8	1.608	0.833133	0.000284981	0.00712775
DKK3	1.60656	0.832933	0.00142491	0.00312701
CPEB2-AS1	1.60656	0.832933	0.000569963	0.00128759
CYHR1	-1.60656	0.167067	0.206897	0.214062
TOX	1.60656	0.832933	0.0803648	0.0799227
S100A11	1.60512	0.832733	4.42861	4.95848
ISCA2	-1.60512	0.167267	0.349672	0.28488
USP14	-1.60512	0.167267	0.368196	0.337303
YBX3	1.60369	0.832533	0.0644058	0.763037
DPEP3	1.60369	0.832533	0.000854944	0.00326497
RCAN3	1.60369	0.832533	1.34027	0.432631
LA16c-325D7.2	1.60369	0.832533	0	0.000689782
LDLRAD2	1.60225	0.832333	0	0.00234526
ZBTB18	1.60225	0.832333	0.0624109	0.117033
PLEKHB1	1.60225	0.832333	0.0874893	0.0445139
C15orf38	1.60082	0.832133	0.000284981	0.0204175
EPS8	1.60082	0.832133	0.00940439	0.0362366
SMAD7	1.60082	0.832133	0.0270732	0.0573439
ARRDC5	1.60082	0.832133	0.0233685	0.041295
PPP1R14C	1.59939	0.831933	0.000284981	0.00482847
ANGPT1	1.59796	0.831733	0.000854944	0.00731169
FCRLB	1.59796	0.831733	0.00883443	0.0251541
RPP30	-1.59653	0.168467	0.196922	0.191024
PLEKHH3	1.59653	0.831533	0.00940439	0.00340292
MTIF3	-1.59653	0.168467	0.551724	0.525568
PZP	1.5951	0.831333	0.0031348	0.00446059
CAMK4	1.5951	0.831333	0.68994	0.246666
NFIL3	1.5951	0.831333	0.00911941	0.0785432
TSPAN6	1.5951	0.831333	0.00598461	0.00239124
MYOF	1.59367	0.831132	0.00199487	0.119838
AC018445.1	1.59367	0.831132	0.000284981	0.000413869
RAB13	1.59367	0.831132	0.000854944	0.0416168
CASC5	1.59367	0.831132	0.0113993	0.0167847
JUP	1.59225	0.830932	0.00170989	0.0515037
PRSS22	1.59225	0.830932	0.000569963	0.00211533
C9orf135	1.59225	0.830932	0.00997435	0.00128759
PCSK1N	1.59225	0.830932	0.0749501	0.0262577
ZC3H12D	1.59083	0.830732	0.115417	0.0363285
WIPI1	1.59083	0.830732	0.0361926	0.0959257
ADAP1	1.59083	0.830732	0.0199487	0.157592
DMTN	1.59083	0.830732	0.0661157	0.0181643
B3GNT7	1.5894	0.830532	0.000569963	0.0171526
CTD-2015H6.3	1.5894	0.830532	0.0105443	0.00469052
RP11-121A8.1	1.5894	0.830532	0.00284981	0.0398694
LRP6	1.58798	0.830332	0.00427472	0.00469052
VIM	1.58798	0.830332	13.2536	10.6325
RAB39A	1.58798	0.830332	0.000569963	0.0131518
RPUSD4	-1.58656	0.169868	0.110858	0.100248
FAM179A	1.58656	0.830132	0.00569963	0.0218891
CPM	1.58656	0.830132	0.00940439	0.0627242
RBFOX3	1.58515	0.829932	0	0.00197738
ARHGAP32	1.58515	0.829932	0.0199487	0.0293387
AC026806.2	1.58515	0.829932	0.015389	0.0228088
C10orf11	1.58515	0.829932	0.000854944	0.0585855
RP11-483P21.2	1.58515	0.829932	0.000284981	0.00413869
CCDC57	-1.58373	0.170268	0.278142	0.240872
FCHO2	1.58373	0.829732	0.0133941	0.0658052
PLP2	1.58373	0.829732	1.61015	0.779224
TRIB1	1.58373	0.829732	0.0128242	0.0748184
C4orf3	-1.58231	0.170468	1.3568	1.37451
SYT17	1.58231	0.829532	0	0.0293387
RIBC2	1.58231	0.829532	0	0.00151752
MECOM	1.58231	0.829532	0.000569963	0.000873724
IL7	1.5809	0.829332	0.0119692	0.022165
NOSIP	1.5809	0.829332	2.50698	1.05592
IL18RAP	1.5809	0.829332	0.00826446	0.122413
GAS7	1.5809	0.829332	0.0113993	0.301251
SIRT5	-1.5809	0.170668	0.0715303	0.0679205
ELOVL4	1.57949	0.829132	0.0282132	0.00809344
CD74	1.57949	0.829132	1.13366	11.7525
TAF1D	-1.57949	0.170868	1.12853	0.985882
EBAG9	-1.57949	0.170868	0.23454	0.205233
UBE2D2	-1.57807	0.171068	1.42405	1.21691
TRIM47	1.57807	0.828932	0.0723853	0.0175664
RP11-61A14.1	1.57807	0.828932	0.000854944	0.00390877
RGS17	1.57807	0.828932	0.00284981	0.00864527
SHISA2	1.57807	0.828932	0.00113993	0.00101168
RP11-588H23.3	1.57666	0.828731	0	0.00165548
GDF10	1.57666	0.828731	0.00256483	0.000873724
L1CAM	1.57666	0.828731	0.00284981	0.00151752
PADI4	1.57525	0.828531	0.00484469	0.100754
PLEKHN1	1.57525	0.828531	0.0108293	0.00450658
AC103563.8	1.57525	0.828531	0.00227985	0.000873724
CEACAM4	1.57525	0.828531	0.00427472	0.0392256
ADAMTS10	1.57525	0.828531	0.0128242	0.0280511
HLA-DPA1	1.57525	0.828531	0.535765	6.28391
SBNO1	-1.57385	0.171669	0.427757	0.405408
CMPK1	-1.57244	0.171869	0.937874	0.675802
TIMP3	1.57244	0.828131	0	0.00197738
AL589743.1	1.57244	0.828131	0.000284981	0.00119562
ZNF697	1.57244	0.828131	0	0.0114964
LYAR	1.57244	0.828131	0.598746	0.774993
NBEAL1	-1.57244	0.171869	0.23454	0.206613
SPCS1	-1.57104	0.172069	1.36193	1.31643
PLK3	1.57104	0.827931	0.203192	0.129955
SPINK2	1.57104	0.827931	0.0339128	0.0416628
CISH	1.57104	0.827931	0.383585	0.135565
FSBP	1.57104	0.827931	0.00541465	0.00266716
PAQR4	1.56963	0.827731	0.0108293	0.0218891
CLEC11A	1.56963	0.827731	0.0122542	0.0592753
ANKRD31	1.56963	0.827731	0.00740952	0.00446059
AP003774.6	1.56963	0.827731	0.000284981	0.0181643
PTPRK	1.56963	0.827731	0.00142491	0.0217511
CSNK2A2	-1.56823	0.172469	0.266173	0.234572
VWDE	1.56823	0.827531	0.00341978	0.000459855
RP11-161M6.3	1.56823	0.827531	0.0481619	0.0107146
CLCN4	1.56823	0.827531	0.000569963	0.0197278
PRICKLE2	1.56823	0.827531	0	0.00133358
ZNF667-AS1	1.56823	0.827531	0.0128242	0.0392716
FBLN5	1.56683	0.827331	0.243374	0.0615286
ZNF683	1.56683	0.827331	0.00797948	0.0561023
CHST12	1.56543	0.827131	0.22599	0.398832
PHYHIP	1.56543	0.827131	0.00940439	0.00257519
RHOBTB2	1.56543	0.827131	0.00598461	0.0373402
RP11-259K5.1	1.56543	0.827131	0	0.000689782
IFNG	1.56543	0.827131	0.014819	0.0518716
HIST1H1A	1.56543	0.827131	0.0131091	0.00510439
TFAM	-1.56403	0.173069	0.355087	0.371655
ARSD	1.56403	0.826931	0.0136791	0.0839695
BBIP1	-1.56263	0.173269	0.208321	0.186195
RP11-17J14.2	1.56263	0.826731	0.000284981	0.00142555
TSPAN15	1.56263	0.826731	0.0168139	0.00519636
MGST2	1.56263	0.826731	0.0837846	0.162835
PIF1	1.56124	0.826531	0.00370476	0.0218431
ADIRF	1.56124	0.826531	0.00199487	0.00119562
SRRM1	-1.56124	0.173469	1.44315	1.54415
RAMP1	1.55984	0.826331	0.0045597	0.0340752
PLXDC2	1.55984	0.826331	0.00170989	0.335004
DNAH8	1.55845	0.82613	0.00113993	0.00216132
LAG3	1.55845	0.82613	0.0344828	0.0736687
MCOLN2	1.55845	0.82613	0.0444571	0.047503
LTC4S	1.55706	0.82593	0.0350527	0.0136117
PROK2	1.55706	0.82593	0.0105443	0.0371563
LY86	1.55566	0.82573	0.00569963	0.495999
DGUOK	-1.55566	0.17427	0.534625	0.514485
UFL1	-1.55566	0.17427	0.370191	0.357215
NME3	-1.55427	0.17447	0.512682	0.462936
ATP8B2	1.55427	0.82553	0.408663	0.134048
CD38	1.55427	0.82553	0.0276432	0.143153
FAM153A	1.55289	0.82533	0.0219436	0.0109905
EPPK1	1.55289	0.82533	0.014819	0.0060241
NOG	1.55289	0.82533	0.0185238	0.0531592
RP11-700H6.1	1.55289	0.82533	0.00683956	0.00197738
RP11-117D22.2	1.55289	0.82533	0.0247934	0.0387658
RP11-262H14.4	1.55289	0.82533	0.00826446	0.0214292
IFNGR1	1.5515	0.82513	0.176973	0.604157
LYPD2	1.5515	0.82513	0.00341978	0.325209
CCL3L3	1.5515	0.82513	0.00170989	0.0179803
CXXC4	1.5515	0.82513	0	0.0028511
TMEM170B	1.55011	0.82493	0.00484469	0.156994
BTNL9	1.55011	0.82493	0.000854944	0.00896717
SPIRE1	1.55011	0.82493	0.00655457	0.0155431
ST14	1.55011	0.82493	0.000569963	0.0523774
OSBPL6	1.55011	0.82493	0.00170989	0.000413869
SLC2A1	1.55011	0.82493	0.0575663	0.0922469
RP5-894D12.3	1.55011	0.82493	0.00199487	0.00487446
C10orf35	1.55011	0.82493	0.0661157	0.018854
PPHLN1	-1.54873	0.17527	0.605871	0.532512
AP001257.1	1.54873	0.82473	0	0.0028511
ZFYVE28	1.54873	0.82473	0.130806	0.0768877
AVP	1.54873	0.82473	0	0.00225329
IL23R	1.54873	0.82473	0.0045597	0.00413869
HLA-DPB1	1.54873	0.82473	0.774295	6.24556
HAVCR2	1.54734	0.82453	0.0230835	0.150189
INPP4B	1.54734	0.82453	0.809347	0.183252
PALD1	1.54596	0.82433	0.000284981	0.00275913
OSCAR	1.54596	0.82433	0.0045597	0.188632
FRA10AC1	-1.54596	0.17567	0.212311	0.192633
ZCCHC9	-1.54458	0.17587	0.219721	0.18408
CREB3L4	1.54458	0.82413	0.015389	0.0336154
LPAR6	1.54458	0.82413	0.641208	0.282719
TNFSF14	1.5432	0.82393	0.145056	0.130185
AGPAT9	1.5432	0.82393	0.0324879	0.0803366
IGF1R	1.5432	0.82393	0.0267883	0.0847052
KCNG1	1.54182	0.823729	0.000569963	0.0487906
ATRAID	-1.54044	0.176471	0.597606	0.599972
FAM9C	1.53907	0.823329	0.00370476	0.00179343
HLA-DRA	1.53907	0.823329	0.349387	13.3592
YPEL1	1.53907	0.823329	0.0555714	0.166237
TMSB15A	1.53907	0.823329	0	0.000643797
TUSC1	1.53907	0.823329	0.000284981	0.00956498
TPRKB	-1.53907	0.176671	0.301225	0.311965
BSPRY	1.53769	0.823129	0.00199487	0.00657592
ABCB1	1.53769	0.823129	0.0344828	0.0807965
GORASP2	-1.53769	0.176871	0.193217	0.180815
EIF3K	-1.53769	0.176871	3.33941	2.97429
LINC01013	1.53769	0.823129	0	0.0150832
TBXA2R	1.53769	0.823129	0.00484469	0.0131978
KIAA1324	1.53769	0.823129	0.0384725	0.0108066
TRIM28	-1.53769	0.176871	0.352237	0.369631
MED31	-1.53632	0.177071	0.163294	0.155385
GCSAM	1.53632	0.822929	0.209461	0.0612067
RP11-145M9.4	1.53632	0.822929	0.0045597	0.0921549
CNKSR2	1.53632	0.822929	0.0210886	0.0144394
C17orf58	1.53632	0.822929	0.00683956	0.0270854
ELL2	1.53495	0.822729	0.0202337	0.0407431
LY86-AS1	1.53495	0.822729	0.000284981	0.00423066
FAM26F	1.53495	0.822729	0.0815047	0.890739
PRCD	1.53495	0.822729	0	0.00993286
RPS24	-1.53495	0.177271	29.3286	28.2947
PSMG4	-1.53495	0.177271	0.239954	0.199531
CCNB3	1.53358	0.822529	0	0.00170146
TYSND1	-1.53358	0.177471	0.0948988	0.0738527
NCF2	1.53358	0.822529	0.0287831	0.961832
BCL2L14	1.53358	0.822529	0.00598461	0.00105767
DOK2	1.53221	0.822329	0.808777	0.920031
IPMK	1.53221	0.822329	0.0287831	0.101122
ACVR1	1.53084	0.822129	0.0723853	0.0297986
RP11-48G14.2	1.53084	0.822129	0.000284981	0.0018854
MEF2C-AS1	1.53084	0.822129	0.000284981	0.0135197
RP11-227H15.4	1.53084	0.822129	0.00142491	0.000413869
IL17RE	1.53084	0.822129	0.0133941	0.00487446
SLC16A8	1.53084	0.822129	0	0.000597811
PTGIR	1.53084	0.822129	0.0182388	0.066541
EVI5	1.53084	0.822129	0.00683956	0.185597
HSH2D	1.53084	0.822129	0.0644058	0.250437
RGS3	1.52947	0.821929	0.0473069	0.146142
PSTPIP1	1.52947	0.821929	0.326019	0.410742
TMEM44	1.52947	0.821929	0.00797948	0.0085533
ARL14	1.52947	0.821929	0	0.000643797
HIP1	1.5281	0.821729	0.0170989	0.0782673
[truncated: 16,622 more rows]

## Sheet: Cluster 7 - NK Cells
	Bayes Factor	Probability of DE	Cluster Mean	Non Cluster Mean
[truncated: 17,836 more rows]

[truncated: 12 more sheets: Cluster 8 - CD16 Monocytes, Cluster 9 - CD8 T Cells, Cluster 10 - NK Cells, Cluster 11 - B Cells, Cluster 12 - B Cells, CD4 T Cells, CD8 T Cells, CD16 Monocytes, Dendritic Cells, CD14 Monocytes, B Cells, NK Cells]
