# Supplementary material for: Single cell profiling of capillary blood enables out of clinic human immunity studies
Source: Sci Rep. 2020 Nov 25;10:20540. doi: 10.1038/s41598-020-77073-3 (PMC7688970; doi:10.1038/s41598-020-77073-3)
Supplement: Supplementary file 3 — Supplementary Information 3. [file 41598_2020_77073_MOESM3_ESM.xlsx]

## Sheet: Cluster 0 - CD14 Monocytes
	Gene	Bayes Factor	Probability of DE	Cluster Mean	Non Cluster Mean
ENSG00000111832	RWDD1	-4.18418	0.015006	1.29325	0.870752
ENSG00000162585	FAAP20	-4.17074	0.0152061	0.730133	0.556296
ENSG00000006015	C19orf60	-4.15746	0.0154062	1.30441	0.759595
ENSG00000109180	OCIAD1	-4.13141	0.0158063	1.19004	0.542597
ENSG00000162910	MRPL55	-4.13141	0.0158063	0.428524	0.333337
ENSG00000122033	MTIF3	-4.11863	0.0160064	0.996175	0.404047
ENSG00000185787	MORF4L1	-4.08121	0.0166066	2.80369	1.69464
ENSG00000103266	STUB1	-4.05699	0.0170068	0.950848	0.643143
ENSG00000065548	ZC3H15	-3.95451	0.0188075	1.44876	0.909974
ENSG00000175756	AURKAIP1	-3.83192	0.0212085	1.46969	0.997812
ENSG00000143742	SRP9	-3.83192	0.0212085	1.38251	0.693303
ENSG00000256053	APOPT1	-3.80339	0.0218087	0.446655	0.222962
ENSG00000160075	SSU72	-3.74858	0.0230092	1.36926	1.05372
ENSG00000118418	HMGN3	-3.74858	0.0230092	1.35497	0.933842
ENSG00000211450	C11orf31	-3.705	0.0240096	2.23432	1.36749
ENSG00000106400	ZNHIT1	-3.69649	0.0242097	1.45399	0.85241
ENSG00000170791	CHCHD7	-3.68806	0.0244098	0.447353	0.193351
ENSG00000139233	LLPH	-3.67969	0.0246098	0.744429	0.484037
ENSG00000172428	MYEOV2	-3.67969	0.0246098	2.16947	1.30187
ENSG00000122565	CBX3	-3.66315	0.02501	1.66355	1.00765
ENSG00000137714	FDX1	-3.63083	0.0258103	0.594148	0.3298
ENSG00000128534	LSM8	-3.63083	0.0258103	1.17575	0.783135
ENSG00000169976	SF3B5	-3.6229	0.0260104	2.09172	1.40407
ENSG00000070831	CDC42	-3.61504	0.0262105	5.38387	3.84109
ENSG00000155329	ZCCHC10	-3.57655	0.0272109	0.451537	0.210588
ENSG00000138398	PPIG	-3.56902	0.027411	1.77443	0.828985
ENSG00000000419	DPM1	-3.55411	0.0278111	0.436544	0.19534
ENSG00000105393	BABAM1	-3.55411	0.0278111	0.42434	0.333226
ENSG00000127054	CPSF3L	-3.54674	0.0280112	0.442471	0.265279
ENSG00000064490	RFXANK	-3.53942	0.0282113	0.461997	0.243734
ENSG00000159377	PSMB4	-3.53942	0.0282113	1.64472	0.826662
ENSG00000183291	SEP15	-3.53942	0.0282113	1.55651	0.816058
ENSG00000115484	CCT4	-3.53214	0.0284114	1.01326	0.543811
ENSG00000138663	COPS4	-3.52492	0.0286114	0.344841	0.180424
ENSG00000182552	RWDD4	-3.51774	0.0288115	0.345538	0.194787
ENSG00000136146	MED4	-3.51062	0.0290116	0.732923	0.390899
ENSG00000232112	TMA7	-3.50354	0.0292117	5.92815	4.02924
ENSG00000007520	TSR3	-3.50354	0.0292117	0.485359	0.307484
ENSG00000242259	C22orf39	-3.50354	0.0292117	0.355998	0.257545
ENSG00000144029	MRPS5	-3.47569	0.030012	0.761863	0.357754
ENSG00000092199	HNRNPC	-3.47569	0.030012	3.19977	2.1949
ENSG00000113558	SKP1	-3.46884	0.0302121	2.83856	1.72127
ENSG00000074071	MRPS34	-3.46203	0.0304122	1.02477	0.547126
ENSG00000164022	AIMP1	-3.43523	0.0312125	0.868908	0.520829
ENSG00000152795	HNRNPDL	-3.42863	0.0314126	2.50244	2.04289
ENSG00000143543	JTB	-3.40265	0.0322129	2.15309	1.55079
ENSG00000198830	HMGN2	-3.39625	0.032413	2.89538	1.88191
ENSG00000160948	VPS28	-3.39625	0.032413	1.84103	1.20497
ENSG00000170430	MGMT	-3.38989	0.032613	0.431662	0.331569
ENSG00000187051	RPS19BP1	-3.37103	0.0332133	0.96375	0.573424
ENSG00000125611	CHCHD5	-3.36481	0.0334134	0.689686	0.478292
ENSG00000123144	C19orf43	-3.35864	0.0336134	3.20675	2.17281
ENSG00000137876	RSL24D1	-3.3525	0.0338135	1.84905	1.2685
ENSG00000052723	SIKE1	-3.3525	0.0338135	0.308229	0.127278
ENSG00000165119	HNRNPK	-3.34639	0.0340136	4.55576	2.6923
ENSG00000103035	PSMD7	-3.34032	0.0342137	1.17401	0.792192
ENSG00000126768	TIMM17B	-3.32827	0.0346138	0.452583	0.285939
ENSG00000095906	NUBP2	-3.3223	0.0348139	0.389472	0.231912
ENSG00000130731	C16orf13	-3.3223	0.0348139	0.737107	0.541933
ENSG00000173141	MRPL57	-3.28141	0.0362145	1.00943	0.561711
ENSG00000079246	XRCC5	-3.27	0.0366146	2.41562	1.01162
ENSG00000156928	MALSU1	-3.27	0.0366146	0.308926	0.141532
ENSG00000167985	SDHAF2	-3.26435	0.0368147	0.445609	0.224841
ENSG00000112514	CUTA	-3.25872	0.0370148	1.23886	0.897822
ENSG00000140350	ANP32A	-3.25872	0.0370148	2.19387	1.07482
ENSG00000107872	FBXL15	-3.25872	0.0370148	0.442472	0.29765
ENSG00000081154	PCNP	-3.25312	0.0372149	0.879717	0.541932
ENSG00000182180	MRPS16	-3.24755	0.037415	0.536266	0.281409
ENSG00000168303	MPLKIP	-3.2365	0.0378151	0.65691	0.282404
ENSG00000127948	POR	-3.2365	0.0378151	0.49024	0.22484
ENSG00000120533	ENY2	-3.23101	0.0380152	2.08231	1.14686
ENSG00000101901	ALG13	-3.23101	0.0380152	0.449096	0.228597
ENSG00000178449	COX14	-3.21472	0.0386154	1.22666	0.834401
ENSG00000180822	PSMG4	-3.20935	0.0388155	0.296722	0.189263
ENSG00000118579	MED28	-3.204	0.0390156	1.00385	0.534862
ENSG00000167515	TRAPPC2L	-3.19338	0.0394158	0.657259	0.388027
ENSG00000204435	CSNK2B	-3.16727	0.0404162	1.35497	0.979581
ENSG00000169813	HNRNPF	-3.16727	0.0404162	2.20434	0.893511
ENSG00000086598	TMED2	-3.16727	0.0404162	0.928881	0.611543
ENSG00000005075	POLR2J	-3.16212	0.0406162	1.12693	0.709324
ENSG00000174744	BRMS1	-3.1519	0.0410164	0.484662	0.338529
ENSG00000176978	DPP7	-3.14178	0.0414166	1.53315	0.83031
ENSG00000127125	PPCS	-3.14178	0.0414166	1.0035	0.501605
ENSG00000104872	PIH1D1	-3.13675	0.0416166	0.512904	0.260086
ENSG00000134825	TMEM258	-3.12676	0.0420168	2.44282	1.49643
ENSG00000165669	FAM204A	-3.12676	0.0420168	1.02895	0.621375
ENSG00000188612	SUMO2	-3.1218	0.0422169	4.50137	2.80963
ENSG00000134717	BTF3L4	-3.1218	0.0422169	0.973859	0.443931
ENSG00000127922	SHFM1	-3.10706	0.0428171	1.88113	0.924997
ENSG00000170906	NDUFA3	-3.10706	0.0428171	1.4777	1.01814
ENSG00000125870	SNRPB2	-3.10218	0.0430172	1.29256	0.715734
ENSG00000242485	MRPL20	-3.10218	0.0430172	1.72074	0.856936
ENSG00000100865	CINP	-3.10218	0.0430172	0.334031	0.196445
ENSG00000176623	RMDN1	-3.09734	0.0432173	0.42957	0.186169
ENSG00000169714	CNBP	-3.09734	0.0432173	3.18897	2.24042
ENSG00000150316	CWC15	-3.09734	0.0432173	0.974907	0.608337
ENSG00000125977	EIF2S2	-3.0877	0.0436174	1.98677	0.928202
ENSG00000111481	COPZ1	-3.08291	0.0438175	0.867165	0.442606
ENSG00000171566	PLRG1	-3.07341	0.0442177	0.304393	0.110816
ENSG00000106609	TMEM248	-3.06868	0.0444178	0.608095	0.405482
ENSG00000101193	GID8	-3.06868	0.0444178	0.37413	0.45995
ENSG00000182196	ARL6IP4	-3.06398	0.0446178	2.80787	2.09934
ENSG00000166295	ANAPC16	-3.05929	0.0448179	1.37903	0.992951
ENSG00000131495	NDUFA2	-3.05463	0.045018	1.72876	1.1167
ENSG00000170540	ARL6IP1	-3.04999	0.0452181	1.00629	0.449677
ENSG00000110696	C11orf58	-3.04999	0.0452181	2.08753	1.07681
ENSG00000108064	TFAM	-3.03617	0.0458183	0.629364	0.347258
ENSG00000136938	ANP32B	-3.0316	0.0460184	3.01707	1.85484
ENSG00000084463	WBP11	-3.01801	0.0466186	0.643312	0.466359
ENSG00000204070	SYS1	-3.01352	0.0468187	0.342749	0.195229
ENSG00000166200	COPS2	-3.01352	0.0468187	0.508023	0.363719
ENSG00000105700	KXD1	-3.01352	0.0468187	0.457116	0.363167
ENSG00000099624	ATP5D	-3.01352	0.0468187	2.98325	2.39598
ENSG00000141971	MVB12A	-3.00905	0.0470188	0.391564	0.214013
ENSG00000244045	TMEM199	-2.99133	0.0478191	0.260111	0.135123
ENSG00000139921	TMX1	-2.98694	0.0480192	0.655865	0.365267
ENSG00000145833	DDX46	-2.98694	0.0480192	1.92506	0.891961
ENSG00000101166	PRELID3B	-2.98258	0.0482193	0.294282	0.234232
ENSG00000101161	PRPF6	-2.98258	0.0482193	0.677134	0.340298
ENSG00000173692	PSMD1	-2.97389	0.0486194	0.68864	0.280414
ENSG00000143183	TMCO1	-2.96527	0.0490196	1.02791	0.463819
ENSG00000138668	HNRNPD	-2.96527	0.0490196	2.2671	1.39114
ENSG00000174886	NDUFA11	-2.96527	0.0490196	2.21863	1.38319
ENSG00000166913	YWHAB	-2.96527	0.0490196	7.9292	3.73405
ENSG00000133773	CCDC59	-2.96099	0.0492197	0.767094	0.552541
ENSG00000112081	SRSF3	-2.95247	0.0496198	3.42222	1.76723
ENSG00000181991	MRPS11	-2.94824	0.0498199	0.410742	0.213018
ENSG00000105583	WDR83OS	-2.94824	0.0498199	2.11264	1.44064
ENSG00000171204	TMEM126B	-2.94402	0.05002	0.375874	0.204952
ENSG00000163463	KRTCAP2	-2.94402	0.05002	1.03558	0.572317
ENSG00000185627	PSMD13	-2.94402	0.05002	0.967585	0.535414
ENSG00000170632	ARMC10	-2.94402	0.05002	0.403419	0.199428
ENSG00000132305	IMMT	-2.93563	0.0504202	0.720022	0.31798
ENSG00000089693	MLF2	-2.93146	0.0506202	0.624832	0.568451
ENSG00000137815	RTF1	-2.92316	0.0510204	1.11543	0.714407
ENSG00000114520	SNX4	-2.91493	0.0514206	0.329498	0.158658
ENSG00000163584	RPL22L1	-2.90675	0.0518207	1.09764	0.833073
ENSG00000064995	TAF11	-2.90675	0.0518207	0.503142	0.286271
ENSG00000198060	MARCH5	-2.90675	0.0518207	0.307183	0.171032
ENSG00000198791	CNOT7	-2.90675	0.0518207	0.756982	0.508896
ENSG00000130175	PRKCSH	-2.90269	0.0520208	0.767095	0.538176
ENSG00000148335	NTMT1	-2.89864	0.0522209	0.281032	0.191362
ENSG00000100142	POLR2F	-2.8946	0.052421	0.534872	0.333005
ENSG00000066379	ZNRD1	-2.8946	0.052421	0.538708	0.210698
ENSG00000179010	MRFAP1	-2.8946	0.052421	1.43831	0.59099
ENSG00000151353	TMEM18	-2.89058	0.052621	0.375525	0.212355
ENSG00000111142	METAP2	-2.89058	0.052621	1.00873	0.585688
ENSG00000136888	ATP6V1G1	-2.89058	0.052621	3.3103	2.20772
ENSG00000114503	NCBP2	-2.89058	0.052621	0.501747	0.293341
ENSG00000099246	RAB18	-2.88658	0.0528211	0.748613	0.382281
ENSG00000172590	MRPL52	-2.87861	0.0532213	1.15901	0.632866
ENSG00000197223	C1D	-2.87861	0.0532213	0.709911	0.457299
ENSG00000182154	MRPL41	-2.87464	0.0534214	0.919815	0.57287
ENSG00000090060	PAPOLA	-2.87464	0.0534214	1.99375	1.13857
ENSG00000067167	TRAM1	-2.87069	0.0536214	1.41669	0.902461
ENSG00000164346	NSA2	-2.87069	0.0536214	2.49198	1.27513
ENSG00000068120	COASY	-2.86676	0.0538215	0.269525	0.187053
ENSG00000143149	ALDH9A1	-2.86676	0.0538215	0.524063	0.182855
ENSG00000114850	SSR3	-2.85893	0.0542217	1.79814	0.932293
ENSG00000086666	ZFAND6	-2.85893	0.0542217	0.745127	0.526244
ENSG00000109536	FRG1	-2.85893	0.0542217	0.978044	0.438406
ENSG00000011260	UTP18	-2.85115	0.0546218	0.43236	0.165839
ENSG00000123562	MORF4L2	-2.84728	0.0548219	0.61995	0.258981
ENSG00000164405	UQCRQ	-2.84728	0.0548219	1.9404	1.36518
ENSG00000134049	IER3IP1	-2.84343	0.055022	0.512905	0.246276
ENSG00000120333	MRPS14	-2.84343	0.055022	0.329499	0.118661
ENSG00000211460	TSN	-2.84343	0.055022	0.486754	0.299749
ENSG00000179335	CLK3	-2.83959	0.0552221	0.297071	0.201638
ENSG00000113312	TTC1	-2.83959	0.0552221	0.570438	0.236331
ENSG00000160194	NDUFV3	-2.83576	0.0554222	0.929229	0.387033
ENSG00000122359	ANXA11	-2.82814	0.0558223	1.58405	1.0525
ENSG00000100028	SNRPD3	-2.82814	0.0558223	1.47527	0.733962
ENSG00000101365	IDH3B	-2.82814	0.0558223	0.611233	0.451443
ENSG00000067829	IDH3G	-2.82435	0.0560224	1.12031	0.693304
ENSG00000115866	DARS	-2.82435	0.0560224	0.695265	0.285165
ENSG00000127774	EMC6	-2.82057	0.0562225	0.698056	0.442715
ENSG00000104388	RAB2A	-2.82057	0.0562225	1.57359	0.909642
ENSG00000127554	GFER	-2.81681	0.0564226	0.235355	0.176667
ENSG00000099795	NDUFB7	-2.81681	0.0564226	1.83092	1.22265
ENSG00000121680	PEX16	-2.80932	0.0568227	0.331939	0.223736
ENSG00000103024	NME3	-2.80932	0.0568227	0.825324	0.465144
ENSG00000089327	FXYD5	-2.80559	0.0570228	3.58053	2.8821
ENSG00000114902	SPCS1	-2.80188	0.0572229	1.95365	1.22663
ENSG00000149313	AASDHPPT	-2.80188	0.0572229	0.428873	0.136007
ENSG00000148290	SURF1	-2.79817	0.057423	0.80789	0.501935
ENSG00000184900	SUMO3	-2.79817	0.057423	1.11542	0.870529
ENSG00000132612	VPS4A	-2.79817	0.057423	0.342051	0.244176
ENSG00000129515	SNX6	-2.79448	0.057623	1.46271	0.682252
ENSG00000117133	RPF1	-2.79448	0.057623	0.396445	0.248154
ENSG00000172775	FAM192A	-2.7908	0.0578231	0.543589	0.269145
ENSG00000138381	ASNSD1	-2.77984	0.0584234	0.331242	0.148382
ENSG00000149923	PPP4C	-2.77621	0.0586234	1.40727	0.943451
ENSG00000170142	UBE2E1	-2.77621	0.0586234	0.630411	0.396644
ENSG00000177868	SVBP	-2.77621	0.0586234	0.458162	0.351677
ENSG00000104529	EEF1D	-2.77259	0.0588235	8.07426	6.43809
ENSG00000160087	UBE2J2	-2.77259	0.0588235	0.483964	0.303175
ENSG00000215305	VPS16	-2.77259	0.0588235	0.300907	0.157111
ENSG00000169020	ATP5I	-2.77259	0.0588235	3.43478	2.24242
ENSG00000171530	TBCA	-2.76538	0.0592237	2.14018	1.35269
ENSG00000177951	BET1L	-2.7618	0.0594238	0.127963	0.0992153
ENSG00000186298	PPP1CC	-2.7618	0.0594238	1.27652	0.791529
ENSG00000135778	NTPCR	-2.7618	0.0594238	0.150278	0.105181
ENSG00000086504	MRPL28	-2.7618	0.0594238	0.555793	0.377751
ENSG00000161654	LSM12	-2.75822	0.0596238	0.631108	0.40261
ENSG00000177879	AP3S1	-2.75822	0.0596238	0.714095	0.595744
ENSG00000136100	VPS36	-2.75822	0.0596238	0.895756	0.396977
ENSG00000129084	PSMA1	-2.75111	0.060024	1.69005	0.922679
ENSG00000160783	PMF1	-2.74757	0.0602241	0.530688	0.388026
ENSG00000105171	POP4	-2.74757	0.0602241	0.356347	0.170148
ENSG00000196072	BLOC1S2	-2.74757	0.0602241	0.81033	0.530111
ENSG00000091947	TMEM101	-2.74404	0.0604242	0.337867	0.152691
ENSG00000129055	ANAPC13	-2.74052	0.0606242	0.369946	0.224178
ENSG00000116030	SUMO1	-2.73701	0.0608243	1.19458	0.75529
ENSG00000122692	SMU1	-2.73352	0.0610244	0.558234	0.316432
ENSG00000123268	ATF1	-2.73003	0.0612245	0.290446	0.106618
ENSG00000099977	DDT	-2.72655	0.0614246	1.85846	1.28983
ENSG00000129559	NEDD8	-2.72309	0.0616246	2.2786	1.52648
ENSG00000133226	SRRM1	-2.71619	0.0620248	2.50034	1.73518
ENSG00000143252	SDHC	-2.71619	0.0620248	0.698752	0.459619
ENSG00000173674	EIF1AX	-2.71619	0.0620248	1.70818	0.754077
ENSG00000126261	UBA2	-2.71275	0.0622249	0.597983	0.338529
ENSG00000170860	LSM3	-2.70933	0.062425	1.17435	0.708773
ENSG00000147471	PROSC	-2.70592	0.0626251	0.536964	0.236331
ENSG00000187735	TCEA1	-2.70251	0.0628251	1.23153	0.735951
ENSG00000214253	FIS1	-2.70251	0.0628251	1.50804	0.982563
ENSG00000113575	PPP2CA	-2.70251	0.0628251	0.770929	0.548784
ENSG00000221983	UBA52	-2.69912	0.0630252	27.1538	17.4596
ENSG00000130811	EIF3G	-2.69574	0.0632253	3.34831	2.05493
ENSG00000133250	ZNF414	-2.69574	0.0632253	0.111924	0.114462
ENSG00000166012	TAF1D	-2.69237	0.0634254	1.23467	0.572097
ENSG00000214078	CPNE1	-2.69237	0.0634254	0.68306	0.38648
ENSG00000105258	POLR2I	-2.689	0.0636255	0.533129	0.305606
ENSG00000115540	MOB4	-2.68565	0.0638255	0.447004	0.252021
ENSG00000163866	SMIM12	-2.6823	0.0640256	0.455024	0.248265
ENSG00000128185	DGCR6L	-2.67233	0.0646259	0.439333	0.363941
ENSG00000112237	CCNC	-2.67233	0.0646259	0.425037	0.245502
ENSG00000116095	PLEKHA3	-2.66903	0.0648259	0.479082	0.247932
ENSG00000169972	PUSL1	-2.66903	0.0648259	0.129707	0.0658489
ENSG00000120656	TAF12	-2.66573	0.065026	0.496168	0.245834
ENSG00000125995	ROMO1	-2.66245	0.0652261	0.913539	0.594858
ENSG00000148688	RPP30	-2.66245	0.0652261	0.305091	0.133245
ENSG00000184967	NOC4L	-2.66245	0.0652261	0.160041	0.0911499
ENSG00000228474	OST4	-2.66245	0.0652261	4.55681	2.99137
ENSG00000071994	PDCD2	-2.65264	0.0658263	0.718975	0.423049
ENSG00000214114	MYCBP	-2.65264	0.0658263	0.299512	0.160315
ENSG00000213654	GPSM3	-2.65264	0.0658263	3.3647	2.5037
ENSG00000107949	BCCIP	-2.64939	0.0660264	0.312064	0.204621
ENSG00000092020	PPP2R3C	-2.64939	0.0660264	0.688292	0.296766
ENSG00000115286	NDUFS7	-2.64939	0.0660264	1.26989	0.942679
ENSG00000204356	NELFE	-2.64615	0.0662265	0.62553	0.371122
ENSG00000116473	RAP1A	-2.64292	0.0664266	2.13182	1.21215
ENSG00000174720	LARP7	-2.64292	0.0664266	0.98955	0.434761
ENSG00000134248	LAMTOR5	-2.64292	0.0664266	1.76537	0.933619
ENSG00000115234	SNX17	-2.64292	0.0664266	1.30197	0.716285
ENSG00000100764	PSMC1	-2.64292	0.0664266	0.930974	0.556076
ENSG00000104979	C19orf53	-2.6397	0.0666267	1.8229	1.2358
ENSG00000173113	TRMT112	-2.6397	0.0666267	1.5987	0.891966
ENSG00000136240	KDELR2	-2.6397	0.0666267	0.910052	0.54326
ENSG00000101473	ACOT8	-2.6397	0.0666267	0.213737	0.133134
ENSG00000102309	PIN4	-2.63649	0.0668267	0.531734	0.254783
ENSG00000048544	MRPS10	-2.63649	0.0668267	0.414577	0.210256
ENSG00000107223	EDF1	-2.63649	0.0668267	3.43234	2.19767
ENSG00000164896	FASTK	-2.63328	0.0670268	0.308926	0.176225
ENSG00000114125	RNF7	-2.63328	0.0670268	1.49305	1.07051
ENSG00000214046	SMIM7	-2.62372	0.0676271	0.933065	0.477739
ENSG00000172922	RNASEH2C	-2.62372	0.0676271	0.984321	0.564805
ENSG00000167283	ATP5L	-2.62056	0.0678271	7.97418	5.41343
ENSG00000106588	PSMA2	-2.62056	0.0678271	1.69633	0.602262
ENSG00000140319	SRP14	-2.6174	0.0680272	5.30925	3.49926
ENSG00000167863	ATP5H	-2.6174	0.0680272	2.17993	1.35147
ENSG00000168275	COA6	-2.61424	0.0682273	0.605654	0.225061
ENSG00000115128	SF3B6	-2.61424	0.0682273	1.46724	0.890863
ENSG00000113812	ACTR8	-2.60797	0.0686275	0.120293	0.0424261
ENSG00000198900	TOP1	-2.60484	0.0688275	1.65658	0.616623
ENSG00000152904	GGPS1	-2.60484	0.0688275	0.35286	0.0955693
ENSG00000204922	UQCC3	-2.60172	0.0690276	0.310321	0.180424
ENSG00000115486	GGCX	-2.59861	0.0692277	0.250347	0.144294
ENSG00000137492	PRKRIR	-2.59861	0.0692277	0.440728	0.255335
ENSG00000187514	PTMA	-2.59861	0.0692277	27.0133	17.8223
ENSG00000181704	YIPF6	-2.59551	0.0694278	0.324617	0.128715
ENSG00000101367	MAPRE1	-2.59551	0.0694278	0.771626	0.488456
ENSG00000130764	LRRC47	-2.59242	0.0696279	0.22071	0.145067
ENSG00000205352	PRR13	-2.58934	0.0698279	2.08963	1.79165
ENSG00000166797	FAM96A	-2.58934	0.0698279	0.793593	0.434539
ENSG00000147654	EBAG9	-2.58626	0.070028	0.277545	0.122196
ENSG00000160256	FAM207A	-2.57708	0.0706283	0.275453	0.165729
ENSG00000147123	NDUFB11	-2.57708	0.0706283	2.35879	1.64658
ENSG00000137692	DCUN1D5	-2.57708	0.0706283	0.221059	0.118219
ENSG00000071859	FAM50A	-2.57403	0.0708283	0.851126	0.419073
ENSG00000184897	H1FX	-2.571	0.0710284	1.61438	1.7743
ENSG00000183751	TBL3	-2.56495	0.0714286	0.150278	0.0738038
ENSG00000116171	SCP2	-2.56495	0.0714286	1.40832	0.767662
ENSG00000155876	RRAGA	-2.56194	0.0716287	0.432011	0.177551
ENSG00000127184	COX7C	-2.56194	0.0716287	8.0596	4.74222
ENSG00000114956	DGUOK	-2.55893	0.0718287	0.674693	0.442495
ENSG00000088448	ANKRD10	-2.55593	0.0720288	0.381452	0.333557
ENSG00000187954	CYHR1	-2.55593	0.0720288	0.402722	0.198102
ENSG00000112305	SMAP1	-2.55593	0.0720288	0.643661	0.389684
ENSG00000153774	CFDP1	-2.55294	0.0722289	0.668766	0.339634
ENSG00000138750	NUP54	-2.54402	0.0728291	0.270223	0.151365
ENSG00000108671	PSMD11	-2.54402	0.0728291	0.700845	0.360847
ENSG00000170348	TMED10	-2.54402	0.0728291	1.32498	0.716839
ENSG00000147274	RBMX	-2.54106	0.0730292	1.59904	0.947871
ENSG00000204237	OXLD1	-2.53811	0.0732293	0.288005	0.169596
ENSG00000106245	BUD31	-2.53811	0.0732293	1.10078	0.69032
ENSG00000105401	CDC37	-2.53517	0.0734294	1.33788	0.756172
ENSG00000101132	PFDN4	-2.53517	0.0734294	0.520924	0.340517
ENSG00000100380	ST13	-2.53517	0.0734294	1.6116	0.980246
ENSG00000014123	UFL1	-2.53517	0.0734294	0.580898	0.237215
ENSG00000198546	ZNF511	-2.53223	0.0736295	0.519878	0.333999
ENSG00000143740	SNAP47	-2.53223	0.0736295	0.143654	0.0773393
ENSG00000112651	MRPL2	-2.5293	0.0738295	0.275104	0.136118
ENSG00000115806	GORASP2	-2.5293	0.0738295	0.339261	0.172911
ENSG00000090316	MAEA	-2.5293	0.0738295	0.343446	0.123411
ENSG00000131507	NDFIP1	-2.52638	0.0740296	1.26292	0.687778
ENSG00000125356	NDUFA1	-2.52638	0.0740296	2.94699	1.79463
ENSG00000168522	FNTA	-2.52346	0.0742297	0.790106	0.275443
ENSG00000179085	DPM3	-2.52346	0.0742297	0.394353	0.305937
ENSG00000146007	ZMAT2	-2.52346	0.0742297	0.998616	0.628006
ENSG00000101940	WDR13	-2.52346	0.0742297	0.392958	0.259202
ENSG00000170515	PA2G4	-2.52055	0.0744298	1.34416	0.783463
ENSG00000198258	UBL5	-2.52055	0.0744298	3.94524	2.11271
ENSG00000145919	BOD1	-2.52055	0.0744298	0.241631	0.10485
ENSG00000116459	ATP5F1	-2.52055	0.0744298	2.33334	1.44306
ENSG00000157916	RER1	-2.52055	0.0744298	1.2406	0.565025
ENSG00000140990	NDUFB10	-2.51765	0.0746299	1.93587	1.1452
ENSG00000169131	ZNF354A	-2.51765	0.0746299	0.158298	0.0607666
ENSG00000131966	ACTR10	-2.51476	0.0748299	0.446307	0.22252
ENSG00000164751	PEX2	-2.51476	0.0748299	0.394702	0.178988
ENSG00000198492	YTHDF2	-2.50899	0.0752301	0.980486	0.459067
ENSG00000171159	C9orf16	-2.50612	0.0754302	1.42505	1.00345
ENSG00000255302	EID1	-2.50612	0.0754302	2.87377	1.64945
ENSG00000196504	PRPF40A	-2.50612	0.0754302	2.25629	0.965658
ENSG00000133983	COX16	-2.50612	0.0754302	1.04952	0.0976685
ENSG00000067704	IARS2	-2.50612	0.0754302	0.568345	0.295441
ENSG00000168282	MGAT2	-2.50326	0.0756303	0.438287	0.132251
ENSG00000159210	SNF8	-2.50326	0.0756303	1.24025	0.749431
ENSG00000126698	DNAJC8	-2.50326	0.0756303	1.40274	0.691644
ENSG00000162980	ARL5A	-2.49186	0.0764306	1.42331	0.375208
ENSG00000257103	LSM14A	-2.49186	0.0764306	0.898197	0.552318
ENSG00000153406	NMRAL1	-2.48903	0.0766307	0.240585	0.148382
ENSG00000169220	RGS14	-2.48903	0.0766307	0.617161	0.188158
ENSG00000109332	UBE2D3	-2.48903	0.0766307	3.71093	2.62777
ENSG00000123349	PFDN5	-2.48339	0.0770308	15.5554	10.6487
ENSG00000184281	TSSC4	-2.47778	0.077431	0.496169	0.277101
ENSG00000143553	SNAPIN	-2.47778	0.077431	0.42957	0.165839
ENSG00000164096	C4orf3	-2.47778	0.077431	2.45468	1.41887
ENSG00000169718	DUS1L	-2.47778	0.077431	0.44805	0.323945
ENSG00000128951	DUT	-2.47778	0.077431	0.919465	0.442716
ENSG00000123505	AMD1	-2.47778	0.077431	1.07428	0.56591
ENSG00000168288	MMADHC	-2.47778	0.077431	0.535918	0.330242
ENSG00000125971	DYNLRB1	-2.47498	0.0776311	1.08091	0.625131
ENSG00000053501	USE1	-2.47219	0.0778311	0.383196	0.172358
ENSG00000166275	BORCS7	-2.47219	0.0778311	0.769534	0.557291
ENSG00000154582	TCEB1	-2.47219	0.0778311	0.838573	0.627786
ENSG00000179526	SHARPIN	-2.4694	0.0780312	0.366807	0.2202
ENSG00000185088	RPS27L	-2.4694	0.0780312	1.73643	0.962236
ENSG00000144566	RAB5A	-2.46662	0.0782313	0.467576	0.278095
ENSG00000105379	ETFB	-2.46662	0.0782313	0.959216	0.56834
ENSG00000169139	UBE2V2	-2.46662	0.0782313	0.598682	0.235116
ENSG00000205629	LCMT1	-2.46385	0.0784314	0.246861	0.140979
ENSG00000163319	MRPS18C	-2.46109	0.0786315	0.842758	0.316543
ENSG00000127540	UQCR11	-2.46109	0.0786315	4.15654	2.5742
ENSG00000164758	MED30	-2.46109	0.0786315	0.291841	0.229592
ENSG00000184207	PGP	-2.45833	0.0788315	0.788015	0.515637
ENSG00000131100	ATP6V1E1	-2.45558	0.0790316	0.87379	0.404379
ENSG00000270170	NCBP2-AS2	-2.45558	0.0790316	0.388077	0.423049
ENSG00000177963	RIC8A	-2.45558	0.0790316	0.329498	0.183076
ENSG00000138029	HADHB	-2.45558	0.0790316	1.19214	0.673858
ENSG00000112695	COX7A2	-2.45283	0.0792317	3.05159	2.06796
ENSG00000128563	PRKRIP1	-2.45283	0.0792317	0.223848	0.156006
ENSG00000163714	U2SURP	-2.45283	0.0792317	1.32289	0.699712
ENSG00000118816	CCNI	-2.45283	0.0792317	7.10807	4.2552
ENSG00000152700	SAR1B	-2.44736	0.0796319	0.499655	0.272681
ENSG00000183891	TTC32	-2.44736	0.0796319	0.12622	0.118992
ENSG00000197858	GPAA1	-2.44736	0.0796319	0.427129	0.292899
ENSG00000106591	MRPL32	-2.44736	0.0796319	0.416669	0.156669
ENSG00000165898	ISCA2	-2.44736	0.0796319	0.403419	0.185727
ENSG00000198612	COPS8	-2.44463	0.0798319	0.244769	0.136449
ENSG00000167113	COQ4	-2.44463	0.0798319	0.235006	0.156448
ENSG00000071894	CPSF1	-2.44191	0.080032	0.153416	0.122638
ENSG00000115661	STK16	-2.44191	0.080032	0.238841	0.158989
ENSG00000132406	TMEM128	-2.44191	0.080032	0.180961	0.0742457
ENSG00000120727	PAIP2	-2.4392	0.0802321	1.6632	1.10465
ENSG00000131143	COX4I1	-2.43379	0.0806323	9.65236	6.69165
ENSG00000169609	C15orf40	-2.43379	0.0806323	0.214434	0.181418
ENSG00000102172	SMS	-2.43379	0.0806323	0.833343	0.549668
ENSG00000183617	MRPL54	-2.4284	0.0810324	0.999662	0.830089
ENSG00000124370	MCEE	-2.4284	0.0810324	0.131799	0.0530327
ENSG00000215375	MYL5	-2.4284	0.0810324	0.0711297	0.047398
ENSG00000159069	FBXW5	-2.42572	0.0812325	0.874836	0.549446
ENSG00000160695	VPS11	-2.42304	0.0814326	0.225592	0.136007
ENSG00000120992	LYPLA1	-2.42304	0.0814326	1.19771	0.740039
ENSG00000107521	HPS1	-2.42037	0.0816327	0.518484	0.43918
ENSG00000133393	FOPNL	-2.4177	0.0818327	0.232565	0.126726
ENSG00000129680	MAP7D3	-2.4177	0.0818327	0.202579	0.0886087
ENSG00000125651	GTF2F1	-2.4177	0.0818327	0.502793	0.367587
ENSG00000105819	PMPCB	-2.4177	0.0818327	0.584384	0.316433
ENSG00000148153	INIP	-2.4177	0.0818327	0.398886	0.17954
ENSG00000173726	TOMM20	-2.41504	0.0820328	2.32009	1.45025
ENSG00000123064	DDX54	-2.41504	0.0820328	0.407603	0.260196
ENSG00000149196	C11orf73	-2.41239	0.0822329	0.475945	0.263842
ENSG00000127838	PNKD	-2.4071	0.0826331	0.657956	0.485142
ENSG00000183978	COA3	-2.4071	0.0826331	0.623437	0.270029
ENSG00000123415	SMUG1	-2.4071	0.0826331	0.16562	0.0730304
ENSG00000135930	EIF4E2	-2.40446	0.0828331	1.30894	0.710541
ENSG00000011009	LYPLA2	-2.40446	0.0828331	0.357742	0.236
ENSG00000111325	OGFOD2	-2.40446	0.0828331	0.0836819	0.0429786
ENSG00000130311	DDA1	-2.40183	0.0830332	0.311716	0.278647
ENSG00000131475	VPS25	-2.40183	0.0830332	0.404465	0.221415
ENSG00000130165	ELOF1	-2.39921	0.0832333	0.372735	0.336429
ENSG00000100568	VTI1B	-2.39659	0.0834334	0.870652	0.566352
ENSG00000126267	COX6B1	-2.39659	0.0834334	4.56309	3.17764
ENSG00000178913	TAF7	-2.39136	0.0838335	0.761862	0.347148
ENSG00000141759	TXNL4A	-2.39136	0.0838335	0.950151	0.684465
ENSG00000002330	BAD	-2.39136	0.0838335	0.279986	0.184512
ENSG00000140264	SERF2	-2.39136	0.0838335	14.3393	10.1556
ENSG00000111639	MRPL51	-2.38876	0.0840336	1.30162	0.579279
ENSG00000124380	SNRNP27	-2.38876	0.0840336	0.364715	0.234122
ENSG00000136628	EPRS	-2.38876	0.0840336	0.794987	0.294888
ENSG00000141295	SCRN2	-2.38617	0.0842337	0.120641	0.0783337
ENSG00000141127	PRPSAP2	-2.38358	0.0844338	0.272663	0.110153
ENSG00000083937	CHMP2B	-2.38358	0.0844338	0.691081	0.415646
ENSG00000125991	ERGIC3	-2.38358	0.0844338	0.82846	0.74336
ENSG00000135900	MRPL44	-2.38358	0.0844338	0.341354	0.231802
ENSG00000087088	BAX	-2.37841	0.0848339	1.42122	0.942897
ENSG00000126522	ASL	-2.37584	0.085034	0.279288	0.149266
ENSG00000197070	ARRDC1	-2.37584	0.085034	0.685154	0.37267
ENSG00000188243	COMMD6	-2.37584	0.085034	4.71058	2.99579
ENSG00000168802	CHTF8	-2.37327	0.0852341	0.386333	0.198433
ENSG00000148341	SH3GLB2	-2.37327	0.0852341	0.217223	0.142195
ENSG00000132475	H3F3B	-2.37327	0.0852341	12.0251	8.75674
ENSG00000164024	METAP1	-2.3707	0.0854342	0.23117	0.105844
ENSG00000174780	SRP72	-2.36815	0.0856343	1.42505	0.808102
ENSG00000145817	YIPF5	-2.36815	0.0856343	0.383544	0.173684
ENSG00000092330	TINF2	-2.36559	0.0858343	0.511859	0.226608
ENSG00000169032	MAP2K1	-2.36559	0.0858343	0.668068	0.365156
ENSG00000162441	LZIC	-2.36305	0.0860344	0.430267	0.196555
ENSG00000188986	NELFB	-2.3605	0.0862345	0.366459	0.1907
ENSG00000103275	UBE2I	-2.3605	0.0862345	1.76781	1.1842
ENSG00000141580	WDR45B	-2.3605	0.0862345	0.426432	0.355543
ENSG00000146729	GBAS	-2.35797	0.0864346	0.785574	0.495416
ENSG00000011243	AKAP8L	-2.35544	0.0866347	0.403768	0.285276
ENSG00000179632	MAF1	-2.35544	0.0866347	0.950848	0.614415
ENSG00000104131	EIF3J	-2.35544	0.0866347	0.907262	0.489671
ENSG00000175826	CTDNEP1	-2.35291	0.0868347	1.27303	0.974828
ENSG00000120725	SIL1	-2.35291	0.0868347	0.350071	0.220642
ENSG00000142252	GEMIN7	-2.35291	0.0868347	0.148884	0.145951
ENSG00000113583	C5orf15	-2.35291	0.0868347	0.367505	0.217659
ENSG00000006125	AP2B1	-2.35291	0.0868347	0.596589	0.319084
ENSG00000158552	ZFAND2B	-2.35039	0.0870348	0.305091	0.227603
ENSG00000167005	NUDT21	-2.35039	0.0870348	0.523365	0.322067
ENSG00000100811	YY1	-2.35039	0.0870348	2.2542	1.21779
ENSG00000031698	SARS	-2.34787	0.0872349	0.731179	0.330354
ENSG00000101246	ARFRP1	-2.34787	0.0872349	0.227684	0.113136
ENSG00000102317	RBM3	-2.34536	0.087435	3.66071	2.62622
ENSG00000154832	CXXC1	-2.34536	0.087435	0.263597	0.152691
ENSG00000132388	UBE2G1	-2.34536	0.087435	0.364715	0.236332
ENSG00000148291	SURF2	-2.34286	0.0876351	0.27615	0.151034
ENSG00000204463	BAG6	-2.34286	0.0876351	0.602167	0.396203
ENSG00000151327	FAM177A1	-2.34036	0.0878351	0.482569	0.255998
ENSG00000004961	HCCS	-2.34036	0.0878351	0.304393	0.113799
ENSG00000104522	TSTA3	-2.33786	0.0880352	0.316946	0.164624
ENSG00000142230	SAE1	-2.33537	0.0882353	0.206066	0.109269
ENSG00000116711	PLA2G4A	-2.32547	0.0890356	0.088912	0.0249696
ENSG00000117505	DR1	-2.32547	0.0890356	0.847988	0.448572
ENSG00000100417	PMM1	-2.323	0.0892357	0.160739	0.0966741
ENSG00000164062	APEH	-2.32054	0.0894358	0.391215	0.180313
ENSG00000272047	GTF2H5	-2.31809	0.0896359	0.683062	0.296104
ENSG00000165502	RPL36AL	-2.31809	0.0896359	6.55263	3.77822
ENSG00000160679	CHTOP	-2.31564	0.0898359	0.551608	0.25169
ENSG00000088205	DDX18	-2.3132	0.090036	1.36648	0.597399
ENSG00000115694	STK25	-2.3132	0.090036	0.319735	0.173242
ENSG00000172890	NADSYN1	-2.3132	0.090036	0.309624	0.250143
ENSG00000116478	HDAC1	-2.3132	0.090036	0.590661	0.373553
ENSG00000143368	SF3B4	-2.31076	0.0902361	0.396446	0.306931
ENSG00000144827	ABHD10	-2.31076	0.0902361	0.198047	0.0704893
ENSG00000057663	ATG5	-2.31076	0.0902361	0.342051	0.183628
ENSG00000141552	ANAPC11	-2.31076	0.0902361	1.2406	0.819815
ENSG00000162368	CMPK1	-2.31076	0.0902361	0.924697	0.631651
ENSG00000106105	GARS	-2.30832	0.0904362	0.386683	0.203074
ENSG00000135441	BLOC1S1	-2.30832	0.0904362	2.54846	1.62415
ENSG00000144224	UBXN4	-2.30832	0.0904362	1.5708	0.712195
ENSG00000105723	GSK3A	-2.30832	0.0904362	0.471063	0.298534
ENSG00000145740	SLC30A5	-2.30832	0.0904362	0.271617	0.149708
ENSG00000189403	HMGB1	-2.30832	0.0904362	6.89921	4.00196
ENSG00000164615	CAMLG	-2.30589	0.0906363	0.902031	0.573092
ENSG00000186010	NDUFA13	-2.30589	0.0906363	3.07599	0.911744
ENSG00000140395	WDR61	-2.30589	0.0906363	0.482221	0.246276
ENSG00000181027	FKRP	-2.30105	0.0910364	0.0857739	0.0382277
ENSG00000121542	SEC22A	-2.30105	0.0910364	0.0843792	0.0277317
ENSG00000104852	SNRNP70	-2.30105	0.0910364	0.908658	0.55
ENSG00000065135	GNAI3	-2.30105	0.0910364	0.969677	0.618281
ENSG00000156873	PHKG2	-2.30105	0.0910364	0.369248	0.229039
ENSG00000119878	CRIPT	-2.30105	0.0910364	0.308577	0.137886
ENSG00000113387	SUB1	-2.29863	0.0912365	3.94524	2.64379
ENSG00000177576	C18orf32	-2.29863	0.0912365	0.308229	0.113689
ENSG00000007080	CCDC124	-2.29863	0.0912365	0.412834	0.338639
ENSG00000108591	DRG2	-2.29863	0.0912365	0.269525	0.156448
ENSG00000149806	FAU	-2.29863	0.0912365	26.6022	18.5023
ENSG00000186448	ZNF197	-2.29622	0.0914366	0.0763598	0.0372334
ENSG00000144567	FAM134A	-2.29622	0.0914366	0.443169	0.324608
ENSG00000146457	WTAP	-2.29381	0.0916367	0.905171	0.649221
ENSG00000160131	VMA21	-2.29381	0.0916367	1.07672	0.657506
ENSG00000228300	C19orf24	-2.29141	0.0918367	0.753843	0.492103
ENSG00000173264	GPR137	-2.29141	0.0918367	0.108786	0.0754611
ENSG00000126088	UROD	-2.28902	0.0920368	0.30788	0.164182
ENSG00000166902	MRPL16	-2.28902	0.0920368	0.467228	0.26329
ENSG00000198015	MRPL42	-2.28902	0.0920368	0.347281	0.17048
ENSG00000100599	RIN3	-2.28662	0.0922369	1.06452	0.787992
ENSG00000077380	DYNC1I2	-2.28662	0.0922369	1.0952	0.417969
ENSG00000102931	ARL2BP	-2.28662	0.0922369	0.5537	0.325713
ENSG00000035687	ADSS	-2.28424	0.092437	0.733969	0.333668
ENSG00000164576	SAP30L	-2.28424	0.092437	0.288005	0.129378
ENSG00000119929	CUTC	-2.28185	0.0926371	0.2364	0.121423
ENSG00000114354	TFG	-2.28185	0.0926371	0.467228	0.246054
ENSG00000104957	CCDC130	-2.28185	0.0926371	0.282078	0.132471
ENSG00000196683	TOMM7	-2.27948	0.0928371	6.91666	4.00714
ENSG00000069345	DNAJA2	-2.2771	0.0930372	0.79185	0.450009
ENSG00000132581	SDF2	-2.2771	0.0930372	0.504885	0.267267
ENSG00000146282	RARS2	-2.2771	0.0930372	0.245117	0.0929176
ENSG00000142864	SERBP1	-2.2771	0.0930372	3.51636	1.57001
ENSG00000149100	EIF3M	-2.2771	0.0930372	2.66213	1.66194
ENSG00000185000	DGAT1	-2.27473	0.0932373	0.367853	0.272792
ENSG00000152240	HAUS1	-2.27473	0.0932373	0.311018	0.145067
ENSG00000108592	FTSJ3	-2.27473	0.0932373	0.230124	0.0991048
ENSG00000058729	RIOK2	-2.27473	0.0932373	0.234657	0.0879458
ENSG00000086589	RBM22	-2.27237	0.0934374	0.476293	0.284945
ENSG00000100577	GSTZ1	-2.27237	0.0934374	0.202579	0.104519
ENSG00000205544	TMEM256	-2.27001	0.0936375	0.943525	0.594417
ENSG00000140497	SCAMP2	-2.27001	0.0936375	0.88669	0.419735
ENSG00000184432	COPB2	-2.26765	0.0938375	0.898894	0.244175
ENSG00000124541	RRP36	-2.26765	0.0938375	0.428524	0.173021
ENSG00000136930	PSMB7	-2.2653	0.0940376	1.10845	0.673416
ENSG00000153015	CWC27	-2.2653	0.0940376	0.367156	0.148271
ENSG00000162604	TM2D1	-2.2653	0.0940376	0.547076	0.31577
ENSG00000113141	IK	-2.2653	0.0940376	1.22596	0.666454
ENSG00000173915	USMG5	-2.2653	0.0940376	2.43934	1.3559
ENSG00000137955	RABGGTB	-2.26296	0.0942377	0.367505	0.293894
ENSG00000187866	FAM122A	-2.26296	0.0942377	0.168758	0.0845208
ENSG00000132432	SEC61G	-2.26296	0.0942377	1.93134	1.37148
ENSG00000136279	DBNL	-2.26296	0.0942377	1.55442	0.89406
ENSG00000184076	UQCR10	-2.26061	0.0944378	3.30368	1.70613
ENSG00000163634	THOC7	-2.25828	0.0946379	0.962005	0.530884
ENSG00000011007	TCEB3	-2.25828	0.0946379	0.401676	0.205063
ENSG00000130741	EIF2S3	-2.25828	0.0946379	1.88636	1.1347
ENSG00000101558	VAPA	-2.25594	0.0948379	2.3173	1.39976
ENSG00000148444	COMMD3	-2.25594	0.0948379	0.682015	0.326708
ENSG00000007376	RPUSD1	-2.25362	0.095038	0.159693	0.0997677
ENSG00000124786	SLC35B3	-2.25129	0.0952381	0.155857	0.0377858
ENSG00000130414	NDUFA10	-2.25129	0.0952381	0.967234	0.617728
ENSG00000157954	WIPI2	-2.25129	0.0952381	0.806146	0.464591
ENSG00000172239	PAIP1	-2.25129	0.0952381	0.332985	0.224178
ENSG00000163444	TMEM183A	-2.24897	0.0954382	0.569391	0.421171
ENSG00000063046	EIF4B	-2.24897	0.0954382	3.60458	1.95637
ENSG00000172586	CHCHD1	-2.24897	0.0954382	0.872744	0.312897
ENSG00000169019	COMMD8	-2.24897	0.0954382	0.819047	0.349689
ENSG00000128989	ARPP19	-2.24897	0.0954382	0.611582	0.349136
ENSG00000101421	CHMP4B	-2.24666	0.0956383	0.907263	0.736178
ENSG00000110060	PUS3	-2.24666	0.0956383	0.133891	0.0513754
ENSG00000135390	ATP5G2	-2.24435	0.0958383	6.99056	5.58358
ENSG00000157778	PSMG3	-2.24435	0.0958383	0.277196	0.171143
ENSG00000110768	GTF2H1	-2.24204	0.0960384	0.285564	0.0982209
ENSG00000124570	SERPINB6	-2.24204	0.0960384	1.26431	0.911407
ENSG00000136448	NMT1	-2.24204	0.0960384	0.739547	0.321847
ENSG00000170310	STX8	-2.24204	0.0960384	0.508023	0.275112
ENSG00000151923	TIAL1	-2.23974	0.0962385	0.708516	0.450339
ENSG00000009307	CSDE1	-2.23744	0.0964386	3.50103	1.9619
ENSG00000162961	DPY30	-2.23744	0.0964386	0.520925	0.237768
ENSG00000149761	NUDT22	-2.23744	0.0964386	0.466182	0.284834
ENSG00000022277	RTFDC1	-2.23744	0.0964386	1.2155	0.603698
ENSG00000104671	DCTN6	-2.23514	0.0966387	0.368202	0.205726
ENSG00000109736	MFSD10	-2.23514	0.0966387	0.589615	0.414542
ENSG00000155438	NIFK	-2.23285	0.0968387	0.641568	0.290027
ENSG00000147400	CETN2	-2.23285	0.0968387	0.200139	0.109159
ENSG00000198843	SELT	-2.23057	0.0970388	1.32254	0.765344
ENSG00000114744	COMMD2	-2.23057	0.0970388	0.430616	0.266162
ENSG00000112996	MRPS30	-2.22829	0.0972389	0.290446	0.148382
ENSG00000004455	AK2	-2.22829	0.0972389	0.574273	0.281078
ENSG00000129197	RPAIN	-2.22829	0.0972389	0.51151	0.271687
ENSG00000130313	PGLS	-2.22601	0.097439	3.20291	2.07846
ENSG00000124172	ATP5E	-2.22601	0.097439	20.2409	12.8201
ENSG00000050748	MAPK9	-2.22601	0.097439	0.216178	0.123632
ENSG00000008324	SS18L2	-2.22601	0.097439	0.523714	0.335546
ENSG00000174165	ZDHHC24	-2.22374	0.0976391	0.229078	0.158878
ENSG00000132463	GRSF1	-2.22374	0.0976391	0.755936	0.400732
ENSG00000089063	TMEM230	-2.22374	0.0976391	1.04081	0.634191
ENSG00000254505	CHMP4A	-2.22374	0.0976391	1.21654	0.623364
ENSG00000249915	PDCD6	-2.22147	0.0978391	1.32324	0.605133
ENSG00000112473	SLC39A7	-2.22147	0.0978391	0.171896	0.111037
ENSG00000100908	EMC9	-2.22147	0.0978391	0.0812412	0.0383382
ENSG00000129235	TXNDC17	-2.22147	0.0978391	1.22735	0.631319
ENSG00000181038	METTL23	-2.22147	0.0978391	0.377965	0.178435
ENSG00000017797	RALBP1	-2.22147	0.0978391	0.891921	0.503042
ENSG00000049656	CLPTM1L	-2.21694	0.0982393	0.539404	0.326376
ENSG00000188342	GTF2F2	-2.21694	0.0982393	0.381103	0.197992
ENSG00000079616	KIF22	-2.21469	0.0984394	0.434451	0.293893
ENSG00000101181	MTG2	-2.21469	0.0984394	0.151324	0.0856257
ENSG00000177971	IMP3	-2.21019	0.0988395	0.754541	0.292016
ENSG00000131931	THAP1	-2.21019	0.0988395	0.236052	0.0932491
ENSG00000054116	TRAPPC3	-2.20794	0.0990396	0.50349	0.28152
ENSG00000137210	TMEM14B	-2.20794	0.0990396	1.07568	0.655737
ENSG00000132153	DHX30	-2.20794	0.0990396	0.376222	0.19976
ENSG00000172171	TEFM	-2.20794	0.0990396	0.151324	0.0496076
ENSG00000171853	TRAPPC12	-2.2057	0.0992397	0.403419	0.156779
ENSG00000138138	ATAD1	-2.2057	0.0992397	0.188981	0.0788861
ENSG00000178980	SEPW1	-2.2057	0.0992397	0.959565	0.597399
ENSG00000165487	MICU2	-2.2057	0.0992397	0.421551	0.201748
ENSG00000167965	MLST8	-2.20346	0.0994398	0.170501	0.11623
ENSG00000213639	PPP1CB	-2.20346	0.0994398	2.15622	1.04874
ENSG00000197170	PSMD12	-2.20346	0.0994398	0.626227	0.324829
ENSG00000153130	SCOC	-2.20123	0.0996399	0.223848	0.0766764
ENSG00000152944	MED21	-2.199	0.0998399	0.137378	0.0891612
ENSG00000142409	ZNF787	-2.199	0.0998399	0.41911	0.326265
ENSG00000124209	RAB22A	-2.19678	0.10004	0.402024	0.228597
ENSG00000176731	C8orf59	-2.19678	0.10004	1.70818	0.902127
ENSG00000072849	DERL2	-2.19456	0.10024	0.441425	0.2518
ENSG00000099783	HNRNPM	-2.19234	0.10044	1.90449	1.23105
ENSG00000158717	RNF166	-2.19234	0.10044	0.962355	0.925108
ENSG00000121481	RNF2	-2.19234	0.10044	0.272663	0.11402
ENSG00000170473	PYM1	-2.19234	0.10044	0.318341	0.220974
ENSG00000037241	RPL26L1	-2.19234	0.10044	0.488148	0.220089
ENSG00000102805	CLN5	-2.18792	0.10084	0.202579	0.121865
ENSG00000104472	CHRAC1	-2.18792	0.10084	0.457116	0.280194
ENSG00000100294	MCAT	-2.18792	0.10084	0.0756624	0.0349132
ENSG00000116489	CAPZA1	-2.18792	0.10084	2.71687	1.21989
ENSG00000173812	EIF1	-2.18572	0.10104	26.7912	19.0607
ENSG00000169727	GPS1	-2.18572	0.10104	0.405163	0.251358
ENSG00000129103	SUMF2	-2.18572	0.10104	0.535918	0.318199
ENSG00000223797	ENTPD3-AS1	-2.18572	0.10104	0.0784518	0.0420947
ENSG00000103254	FAM173A	-2.18572	0.10104	0.607049	0.353445
ENSG00000241553	ARPC4	-2.18352	0.10124	2.38215	1.66624
ENSG00000117614	SYF2	-2.18352	0.10124	1.95644	1.44649
ENSG00000105968	H2AFV	-2.18352	0.10124	1.38914	0.97041
ENSG00000186577	C6orf1	-2.18352	0.10124	0.243374	0.181971
ENSG00000075785	RAB7A	-2.18352	0.10124	1.71585	1.13691
ENSG00000180992	MRPL14	-2.18132	0.101441	0.62553	0.434871
ENSG00000148229	POLE3	-2.18132	0.101441	0.545681	0.330022
ENSG00000101361	NOP56	-2.18132	0.101441	0.631107	0.240861
ENSG00000162704	ARPC5	-2.18132	0.101441	7.18233	3.09978
ENSG00000257815	LINC01481	-2.18132	0.101441	0.132496	0.134681
ENSG00000100227	POLDIP3	-2.18132	0.101441	0.388774	0.239425
ENSG00000110711	AIP	-2.18132	0.101441	0.880764	0.406256
ENSG00000083099	LYRM2	-2.18132	0.101441	0.527897	0.295882
ENSG00000101997	CCDC22	-2.17694	0.101841	0.319038	0.14573
ENSG00000013561	RNF14	-2.17694	0.101841	0.1841	0.0911499
ENSG00000142867	BCL10	-2.17694	0.101841	0.451885	0.19976
ENSG00000099622	CIRBP	-2.17257	0.102241	1.97178	1.85175
ENSG00000258289	CHURC1	-2.17257	0.102241	1.69528	0.683359
ENSG00000101844	ATG4A	-2.17039	0.102441	0.0993722	0.0405479
ENSG00000179262	RAD23A	-2.17039	0.102441	1.0572	0.662365
ENSG00000140365	COMMD4	-2.16822	0.102641	0.341702	0.1886
ENSG00000167220	HDHD2	-2.16822	0.102641	0.261506	0.068832
ENSG00000182512	GLRX5	-2.16605	0.102841	0.672951	0.37289
ENSG00000173436	MINOS1	-2.16605	0.102841	2.50488	1.09228
ENSG00000188938	FAM120AOS	-2.16605	0.102841	0.275453	0.160094
ENSG00000184203	PPP1R2	-2.16388	0.103041	0.937946	0.695625
ENSG00000163331	DAPL1	-2.16388	0.103041	0.0338215	0.0341398
ENSG00000072778	ACADVL	-2.16388	0.103041	1.04429	0.572096
ENSG00000107902	LHPP	-2.16172	0.103241	0.153416	0.101094
ENSG00000198818	SFT2D1	-2.15956	0.103441	0.853217	0.547127
ENSG00000163755	HPS3	-2.15956	0.103441	0.33438	0.169375
ENSG00000111775	COX6A1	-2.1574	0.103641	2.5631	2.03195
ENSG00000158864	NDUFS2	-2.1574	0.103641	1.06626	0.479508
ENSG00000102030	NAA10	-2.15525	0.103842	0.655515	0.438737
ENSG00000254999	BRK1	-2.15525	0.103842	2.72733	2.16519
ENSG00000103429	BFAR	-2.15525	0.103842	0.472458	0.351787
ENSG00000163900	TMEM41A	-2.1531	0.104042	0.127615	0.0964531
ENSG00000162191	UBXN1	-2.1531	0.104042	2.30057	1.47986
ENSG00000112031	MTRF1L	-2.1531	0.104042	0.245815	0.18186
ENSG00000121022	COPS5	-2.15096	0.104242	0.71514	0.300744
ENSG00000101843	PSMD10	-2.15096	0.104242	0.195257	0.117114
ENSG00000080189	SLC35C2	-2.15096	0.104242	0.300906	0.169265
ENSG00000101182	PSMA7	-2.15096	0.104242	4.46964	2.3961
ENSG00000176101	SSNA1	-2.15096	0.104242	0.965841	0.569114
ENSG00000186184	POLR1D	-2.15096	0.104242	2.00491	1.38274
ENSG00000100060	MFNG	-2.14882	0.104442	0.651331	0.360626
ENSG00000133193	FAM104A	-2.14882	0.104442	0.271966	0.130814
ENSG00000163875	MEAF6	-2.14668	0.104642	0.691081	0.364604
ENSG00000164162	ANAPC10	-2.14668	0.104642	0.140516	0.0626448
ENSG00000074319	TSG101	-2.14668	0.104642	0.542892	0.228597
ENSG00000105701	FKBP8	-2.14455	0.104842	1.41948	1.13979
ENSG00000144401	METTL21A	-2.14455	0.104842	0.300907	0.14794
ENSG00000112167	SAYSD1	-2.14455	0.104842	0.128661	0.0550214
ENSG00000120029	C10orf76	-2.14455	0.104842	0.198047	0.182523
ENSG00000145781	COMMD10	-2.14455	0.104842	0.378663	0.166834
ENSG00000109270	LAMTOR3	-2.14455	0.104842	0.476642	0.232354
ENSG00000250317	SMIM20	-2.14242	0.105042	0.299861	0.16816
ENSG00000205744	DENND1C	-2.14242	0.105042	0.198395	0.16374
ENSG00000168958	MFF	-2.14242	0.105042	0.602865	0.362173
ENSG00000185236	RAB11B	-2.14242	0.105042	0.414229	0.355543
ENSG00000119335	SET	-2.14029	0.105242	3.31867	2.10144
ENSG00000100554	ATP6V1D	-2.14029	0.105242	0.580549	0.271023
ENSG00000151806	GUF1	-2.14029	0.105242	0.144351	0.0780022
ENSG00000178977	LINC00324	-2.14029	0.105242	0.266387	0.0757925
ENSG00000131508	UBE2D2	-2.13817	0.105442	1.47492	1.1073
ENSG00000105849	TWISTNB	-2.13817	0.105442	0.267782	0.221857
ENSG00000106682	EIF4H	-2.13817	0.105442	1.21829	0.956819
ENSG00000100138	SNU13	-2.13605	0.105642	1.59521	0.910747
ENSG00000128609	NDUFA5	-2.13605	0.105642	0.700146	0.40007
ENSG00000023734	STRAP	-2.13605	0.105642	0.753147	0.485693
ENSG00000108523	RNF167	-2.13605	0.105642	0.457465	0.252021
ENSG00000137161	CNPY3	-2.13605	0.105642	2.90969	1.88732
ENSG00000137074	APTX	-2.13605	0.105642	0.175383	0.0930281
ENSG00000124356	STAMBP	-2.13182	0.106042	0.249999	0.108054
ENSG00000104412	EMC2	-2.13182	0.106042	0.222105	0.0606561
ENSG00000100325	ASCC2	-2.12971	0.106242	0.309624	0.222962
ENSG00000142327	RNPEPL1	-2.12971	0.106242	1.26048	0.763905
ENSG00000253738	OTUD6B-AS1	-2.12971	0.106242	0.437241	0.156558
ENSG00000137814	HAUS2	-2.1276	0.106443	0.15516	0.133797
ENSG00000126934	MAP2K2	-2.1276	0.106443	1.41948	0.760257
ENSG00000162813	BPNT1	-2.1276	0.106443	0.0854253	0.0371229
ENSG00000176407	KCMF1	-2.1276	0.106443	0.603563	0.404818
ENSG00000267321	RP11-1094M14.11	-2.1255	0.106643	0.159344	0.122859
ENSG00000096063	SRPK1	-2.1255	0.106643	0.235703	0.10496
ENSG00000136897	MRPL50	-2.1234	0.106843	0.260459	0.0932491
ENSG00000103769	RAB11A	-2.1234	0.106843	0.975953	0.51873
ENSG00000121931	LRIF1	-2.1234	0.106843	0.188284	0.0446358
ENSG00000117362	APH1A	-2.1234	0.106843	0.850428	0.670101
ENSG00000119414	PPP6C	-2.1234	0.106843	0.515346	0.372226
ENSG00000105993	DNAJB6	-2.1234	0.106843	1.18551	0.913622
ENSG00000131779	PEX11B	-2.1234	0.106843	0.127963	0.079549
ENSG00000117899	MESDC2	-2.1234	0.106843	0.559977	0.264726
ENSG00000240682	ISY1	-2.12131	0.107043	0.300907	0.179761
ENSG00000130748	TMEM160	-2.12131	0.107043	0.977698	0.710981
ENSG00000111412	C12orf49	-2.11922	0.107243	0.102162	0.118219
ENSG00000169223	LMAN2	-2.11922	0.107243	1.47945	0.668
ENSG00000137996	RTCA	-2.11713	0.107443	0.372038	0.18418
ENSG00000138303	ASCC1	-2.11713	0.107443	0.0923987	0.0458512
ENSG00000139697	SBNO1	-2.11713	0.107443	0.700146	0.385595
ENSG00000101079	NDRG3	-2.11713	0.107443	0.167363	0.0976685
ENSG00000120742	SERP1	-2.11505	0.107643	6.31902	3.85291
ENSG00000140612	SEC11A	-2.11505	0.107643	3.67572	2.19226
ENSG00000126653	NSRP1	-2.11505	0.107643	0.66214	0.341734
ENSG00000168653	NDUFS5	-2.11505	0.107643	2.30998	1.40141
ENSG00000085231	AK6	-2.11505	0.107643	0.879717	0.0806538
ENSG00000169764	UGP2	-2.11296	0.107843	0.81277	0.310025
ENSG00000170296	GABARAP	-2.11296	0.107843	2.52754	0.415535
ENSG00000224051	CPTP	-2.11089	0.108043	0.0993722	0.0373439
ENSG00000189266	PNRC2	-2.11089	0.108043	0.134239	0.612536
ENSG00000126756	UXT	-2.10881	0.108243	1.86543	1.22818
ENSG00000106028	SSBP1	-2.10881	0.108243	1.64054	0.824123
ENSG00000102580	DNAJC3	-2.10881	0.108243	0.7786	0.490113
ENSG00000125871	MGME1	-2.10881	0.108243	0.25767	0.0890507
ENSG00000178028	DMAP1	-2.10881	0.108243	0.255926	0.130483
ENSG00000125375	ATP5S	-2.10881	0.108243	0.26569	0.229923
ENSG00000187778	MCRS1	-2.10674	0.108443	0.333334	0.173132
ENSG00000096080	MRPS18A	-2.10674	0.108443	0.20502	0.109048
ENSG00000121774	KHDRBS1	-2.10467	0.108643	1.71411	1.00477
ENSG00000156831	NSMCE2	-2.10467	0.108643	0.229427	0.133355
ENSG00000159352	PSMD4	-2.10467	0.108643	1.18098	0.646236
ENSG00000172086	KRCC1	-2.10467	0.108643	0.563463	0.139432
ENSG00000158019	BRE	-2.10467	0.108643	0.316249	0.178325
ENSG00000136908	DPM2	-2.10055	0.109044	0.246163	0.141311
ENSG00000146386	ABRACL	-2.10055	0.109044	1.5436	0.973724
ENSG00000054219	LY75	-2.10055	0.109044	0.232565	0.138769
ENSG00000143420	ENSA	-2.10055	0.109044	1.06521	0.711423
ENSG00000229833	PET100	-2.09849	0.109244	1.42959	0.880476
ENSG00000160752	FDPS	-2.09849	0.109244	0.688292	0.316985
ENSG00000010256	UQCRC1	-2.09849	0.109244	1.05964	0.791639
ENSG00000070495	JMJD6	-2.09849	0.109244	0.238144	0.171695
ENSG00000234745	HLA-B	-2.09849	0.109244	44.5883	24.9526
ENSG00000005059	CCDC109B	-2.09849	0.109244	0.875881	0.647671
ENSG00000004142	POLDIP2	-2.09644	0.109444	0.263249	0.192578
ENSG00000164494	PDSS2	-2.09644	0.109444	0.138075	0.0771183
ENSG00000158435	CNOT11	-2.09438	0.109644	0.264295	0.15689
ENSG00000131748	STARD3	-2.09234	0.109844	0.269525	0.182965
ENSG00000057608	GDI2	-2.09234	0.109844	3.21233	1.78193
ENSG00000176386	CDC26	-2.09234	0.109844	0.496517	0.267157
ENSG00000204619	PPP1R11	-2.09234	0.109844	0.477688	0.279199
ENSG00000145779	TNFAIP8	-2.09234	0.109844	1.32777	0.328144
ENSG00000132570	PCBD2	-2.09029	0.110044	0.190027	0.082974
ENSG00000137776	SLTM	-2.09029	0.110044	1.51745	0.714406
ENSG00000102753	KPNA3	-2.09029	0.110044	0.461649	0.280304
ENSG00000174173	TRMT10C	-2.09029	0.110044	0.47176	0.17722
ENSG00000145996	CDKAL1	-2.08825	0.110244	0.0767084	0.0481713
ENSG00000091140	DLD	-2.08825	0.110244	0.441077	0.222078
ENSG00000130770	ATPIF1	-2.08621	0.110444	1.88287	0.947426
ENSG00000213246	SUPT4H1	-2.08621	0.110444	1.51153	1.06101
ENSG00000131269	ABCB7	-2.08418	0.110644	0.312762	0.179209
ENSG00000139372	TDG	-2.08215	0.110844	0.476991	0.235005
ENSG00000178927	C17orf62	-2.08215	0.110844	0.895059	0.400844
ENSG00000168724	DNAJC21	-2.08215	0.110844	0.800566	0.392888
ENSG00000163605	PPP4R2	-2.08215	0.110844	0.655516	0.331237
ENSG00000120837	NFYB	-2.08012	0.111044	0.273709	0.0855152
ENSG00000170889	RPS9	-2.08012	0.111044	32.8623	22.3158
ENSG00000122550	KLHL7	-2.07809	0.111244	0.143305	0.0592198
ENSG00000167302	ENTHD2	-2.07809	0.111244	0.168061	0.0979999
ENSG00000117419	ERI3	-2.07607	0.111445	0.182008	0.132913
ENSG00000023041	ZDHHC6	-2.07405	0.111645	0.273012	0.133908
ENSG00000101928	MOSPD1	-2.07203	0.111845	0.0864713	0.0272897
ENSG00000130724	CHMP2A	-2.07203	0.111845	1.9275	1.03328
ENSG00000143612	C1orf43	-2.07203	0.111845	1.11926	0.649992
ENSG00000219545	UMAD1	-2.07203	0.111845	0.0930961	0.0603247
ENSG00000165416	SUGT1	-2.07203	0.111845	0.828113	0.339524
ENSG00000104983	CCDC61	-2.07203	0.111845	0.0850766	0.0319301
ENSG00000161547	SRSF2	-2.07002	0.112045	1.57185	1.13415
ENSG00000151657	KIN	-2.07002	0.112045	0.504885	0.219648
ENSG00000126432	PRDX5	-2.07002	0.112045	1.85358	1.16873
ENSG00000170606	HSPA4	-2.07002	0.112045	0.626226	0.233127
ENSG00000125691	RPL23	-2.07002	0.112045	18.6353	10.9862
ENSG00000183155	RABIF	-2.07002	0.112045	0.246163	0.182634
ENSG00000175581	MRPL48	-2.07002	0.112045	0.216178	0.15247
ENSG00000102738	MRPS31	-2.06801	0.112245	0.313807	0.090487
ENSG00000142186	SCYL1	-2.06801	0.112245	0.27615	0.174458
ENSG00000084754	HADHA	-2.06801	0.112245	2.2915	1.18751
ENSG00000119396	RAB14	-2.06801	0.112245	1.29569	0.608889
ENSG00000107262	BAG1	-2.06601	0.112445	0.981183	0.723908
ENSG00000111786	SRSF9	-2.06601	0.112445	2.61122	1.55819
ENSG00000206177	HBM	2.064	0.887355	0.00174338	0.00198873
ENSG00000125734	GPR108	-2.064	0.112645	0.538708	0.251137
ENSG00000102119	EMD	-2.064	0.112645	0.335426	0.298976
ENSG00000084073	ZMPSTE24	-2.064	0.112645	0.315551	0.133245
ENSG00000133112	TPT1	-2.064	0.112645	81.8473	44.0812
ENSG00000156467	UQCRB	-2.064	0.112645	7.38422	4.61836
ENSG00000183011	NAA38	-2.062	0.112845	1.48084	0.942566
ENSG00000169612	FAM103A1	-2.062	0.112845	0.46653	0.241525
ENSG00000131848	ZSCAN5A	-2.06001	0.113045	0.0568341	0.0307148
ENSG00000185825	BCAP31	-2.06001	0.113045	1.23921	0.789871
ENSG00000110435	PDHX	-2.05801	0.113245	0.153416	0.0599932
ENSG00000153006	SREK1IP1	-2.05801	0.113245	0.764304	0.380513
ENSG00000114353	GNAI2	-2.05801	0.113245	9.06763	4.82453
ENSG00000177239	MAN1B1	-2.05602	0.113445	0.308229	0.187495
ENSG00000008282	SYPL1	-2.05403	0.113645	0.667022	0.37775
ENSG00000176261	ZBTB8OS	-2.05403	0.113645	0.639477	0.318421
ENSG00000224877	C17orf89	-2.05403	0.113645	0.645753	0.446914
ENSG00000108784	NAGLU	-2.05403	0.113645	0.185146	0.101535
ENSG00000105829	BET1	-2.05403	0.113645	0.183751	0.0561262
ENSG00000143119	CD53	-2.05403	0.113645	3.18304	1.56117
ENSG00000170759	KIF5B	-2.05403	0.113645	1.84347	0.917264
ENSG00000149658	YTHDF1	-2.05205	0.113846	0.301604	0.228266
ENSG00000126247	CAPNS1	-2.05205	0.113846	2.23885	1.81286
ENSG00000096401	CDC5L	-2.05205	0.113846	0.867862	0.372669
ENSG00000144591	GMPPA	-2.05007	0.114046	0.200836	0.104408
ENSG00000180353	HCLS1	-2.05007	0.114046	3.25347	1.87815
ENSG00000081721	DUSP12	-2.04809	0.114246	0.185146	0.168823
ENSG00000129625	REEP5	-2.04809	0.114246	2.31451	1.05206
ENSG00000122566	HNRNPA2B1	-2.04809	0.114246	7.11225	3.65615
ENSG00000109519	GRPEL1	-2.04809	0.114246	0.458162	0.30914
ENSG00000116521	SCAMP3	-2.04809	0.114246	0.237447	0.151586
ENSG00000100632	ERH	-2.04809	0.114246	1.4261	0.865007
ENSG00000223482	NUTM2A-AS1	-2.04611	0.114446	0.353906	0.163077
ENSG00000143155	TIPRL	-2.04611	0.114446	0.419807	0.200201
ENSG00000135845	PIGC	-2.04611	0.114446	0.224197	0.153575
ENSG00000151093	OXSM	-2.04611	0.114446	0.0543933	0.0112695
ENSG00000188542	DUSP28	-2.04414	0.114646	0.119944	0.0754611
ENSG00000182004	SNRPE	-2.04414	0.114646	1.37728	0.808327
ENSG00000138279	ANXA7	-2.04414	0.114646	1.09904	0.637838
ENSG00000084072	PPIE	-2.04217	0.114846	0.322525	0.159431
ENSG00000125970	RALY	-2.04217	0.114846	0.81835	0.62911
ENSG00000103544	C16orf62	-2.04217	0.114846	0.254532	0.107612
ENSG00000145860	RNF145	-2.04217	0.114846	0.450143	0.402055
ENSG00000167114	SLC27A4	-2.04217	0.114846	0.0871686	0.0387801
ENSG00000134330	IAH1	-2.0402	0.115046	0.653423	0.41653
ENSG00000101266	CSNK2A1	-2.0402	0.115046	0.604608	0.464259
ENSG00000175376	EIF1AD	-2.0402	0.115046	0.155508	0.102309
ENSG00000170619	COMMD5	-2.03824	0.115246	0.439333	0.190479
ENSG00000213593	TMX2	-2.03824	0.115246	0.344143	0.178104
ENSG00000127445	PIN1	-2.03628	0.115446	0.578806	0.428905
ENSG00000125656	CLPP	-2.03628	0.115446	0.350768	0.227382
ENSG00000133742	CA1	2.03628	0.884554	0.00069735	0.000331455
ENSG00000173992	CCS	-2.03432	0.115646	0.510464	0.233459
ENSG00000164332	UBLCP1	-2.03432	0.115646	0.395399	0.167718
ENSG00000100410	PHF5A	-2.03432	0.115646	0.310321	0.169265
ENSG00000168566	SNRNP48	-2.03432	0.115646	0.252788	0.0999887
ENSG00000196591	HDAC2	-2.03237	0.115846	0.663187	0.279421
ENSG00000129128	SPCS3	-2.03237	0.115846	1.70435	0.949415
ENSG00000133997	MED6	-2.03041	0.116046	0.322176	0.200975
ENSG00000115524	SF3B1	-2.03041	0.116046	3.06588	1.37843
ENSG00000175602	CCDC85B	-2.03041	0.116046	1.06835	0.962677
ENSG00000136271	DDX56	-2.03041	0.116046	0.278242	0.12087
ENSG00000176209	SMIM19	-2.03041	0.116046	0.380406	0.211914
ENSG00000111790	FGFR1OP2	-2.03041	0.116046	0.924348	0.42316
ENSG00000153310	FAM49B	-2.02847	0.116246	2.76568	1.5509
ENSG00000069424	KCNAB2	-2.02847	0.116246	0.740246	0.471001
ENSG00000267855	NDUFA7	-2.02652	0.116447	0.531385	0.110595
ENSG00000040341	STAU2	-2.02458	0.116647	0.211993	0.097558
ENSG00000196419	XRCC6	-2.02458	0.116647	1.6639	0.942453
ENSG00000009844	VTA1	-2.02458	0.116647	0.405511	0.136449
ENSG00000099899	TRMT2A	-2.02458	0.116647	0.210947	0.097779
ENSG00000169696	ASPSCR1	-2.02264	0.116847	0.277196	0.188269
ENSG00000134453	RBM17	-2.02264	0.116847	0.969677	0.639937
ENSG00000005486	RHBDD2	-2.0207	0.117047	0.130753	0.146614
ENSG00000146576	C7orf26	-2.0207	0.117047	0.164923	0.0942435
ENSG00000232533	AC093673.5	-2.0207	0.117047	0.29463	0.142084
ENSG00000171155	C1GALT1C1	-2.01876	0.117247	0.188981	0.0788861
ENSG00000165688	PMPCA	-2.01876	0.117247	0.253834	0.163408
ENSG00000255517	CTD-3074O7.5	-2.01683	0.117447	0.0216178	0.0270688
ENSG00000100387	RBX1	-2.0149	0.117647	2.2413	1.22829
ENSG00000099821	POLRMT	-2.0149	0.117647	0.131799	0.0605456
ENSG00000171490	RSL1D1	-2.0149	0.117647	1.76188	1.1336
ENSG00000145494	NDUFS6	-2.01298	0.117847	2.0572	1.20729
ENSG00000120942	UBIAD1	-2.01298	0.117847	0.12622	0.0609876
ENSG00000198171	DDRGK1	-2.01298	0.117847	0.579155	0.273786
ENSG00000141380	SS18	-2.01298	0.117847	0.134937	0.204179
ENSG00000107874	CUEDC2	-2.01298	0.117847	0.496517	0.314554
ENSG00000114209	PDCD10	-2.01105	0.118047	0.882158	0.342286
ENSG00000107672	NSMCE4A	-2.00722	0.118447	0.326012	0.185948
ENSG00000168175	MAPK1IP1L	-2.00722	0.118447	0.713049	0.507018
ENSG00000126067	PSMB2	-2.00722	0.118447	1.06068	0.702584
ENSG00000163950	SLBP	-2.00722	0.118447	0.524411	0.300191
ENSG00000176410	DNAJC30	-2.00722	0.118447	0.153765	0.0971161
ENSG00000126777	KTN1	-2.0053	0.118647	2.01048	1.01295
ENSG00000146476	ARMT1	-2.00339	0.118848	0.322525	0.121202
ENSG00000011132	APBA3	-2.00339	0.118848	0.0732217	0.0380068
ENSG00000104886	PLEKHJ1	-2.00339	0.118848	0.612628	0.369133
ENSG00000128000	ZNF780B	-2.00339	0.118848	0.13145	0.025743
ENSG00000269293	ZSCAN16-AS1	-2.00339	0.118848	0.487102	0.302843
ENSG00000111605	CPSF6	-2.00148	0.119048	0.427129	0.309582
ENSG00000109390	NDUFC1	-2.00148	0.119048	1.13879	0.587235
ENSG00000116212	LRRC42	-2.00148	0.119048	0.0777545	0.0386697
ENSG00000189050	RNFT1	-2.00148	0.119048	0.298117	0.130704
ENSG00000163636	PSMD6	-2.00148	0.119048	0.614372	0.366702
ENSG00000111361	EIF2B1	-2.00148	0.119048	0.443866	0.190699
ENSG00000120686	UFM1	-2.00148	0.119048	0.790107	0.47343
ENSG00000170903	MSANTD4	-2.00148	0.119048	0.133542	0.0411003
ENSG00000063245	EPN1	-1.99957	0.119248	0.512905	0.522376
ENSG00000105676	ARMC6	-1.99957	0.119248	0.130055	0.0664013
ENSG00000154174	TOMM70A	-1.99957	0.119248	0.266038	0.122086
ENSG00000175213	ZNF408	-1.99957	0.119248	0.0620642	0.0489447
ENSG00000131171	SH3BGRL	-1.99957	0.119248	4.38666	2.29798
ENSG00000167792	NDUFV1	-1.99957	0.119248	0.615417	0.442494
ENSG00000148362	C9orf142	-1.99957	0.119248	0.760818	0.543701
ENSG00000136827	TOR1A	-1.99767	0.119448	0.339959	0.175783
ENSG00000136238	RAC1	-1.99767	0.119448	6.09308	3.92573
ENSG00000178802	MPI	-1.99767	0.119448	0.0871686	0.0355761
ENSG00000103978	TMEM87A	-1.99767	0.119448	0.551609	0.340297
ENSG00000075142	SRI	-1.99387	0.119848	0.961307	0.548783
ENSG00000119318	RAD23B	-1.99387	0.119848	0.82881	0.536409
ENSG00000100883	SRP54	-1.99387	0.119848	0.558582	0.184401
ENSG00000138686	BBS7	-1.99198	0.120048	0.0805438	0.0311567
ENSG00000105438	KDELR1	-1.99008	0.120248	1.05999	0.623144
ENSG00000106615	RHEB	-1.99008	0.120248	0.70189	0.463376
ENSG00000179163	FUCA1	-1.99008	0.120248	0.42957	0.165397
ENSG00000165169	DYNLT3	-1.99008	0.120248	0.297071	0.117335
ENSG00000015285	WAS	-1.98819	0.120448	1.89961	1.11813
ENSG00000147813	NAPRT	-1.98819	0.120448	1.01431	0.584914
ENSG00000171311	EXOSC1	-1.98819	0.120448	0.465484	0.242629
ENSG00000243927	MRPS6	-1.98819	0.120448	0.663186	0.34991
ENSG00000134056	MRPS36	-1.98819	0.120448	0.872046	0.405151
ENSG00000169564	PCBP1	-1.98819	0.120448	4.87655	3.09622
ENSG00000101882	NKAP	-1.98631	0.120648	0.436893	0.221084
ENSG00000105568	PPP2R1A	-1.98631	0.120648	0.622391	0.463817
ENSG00000163159	VPS72	-1.98631	0.120648	0.193165	0.0817587
ENSG00000132514	CLEC10A	1.98442	0.879152	1.28104	0.550106
ENSG00000136247	ZDHHC4	-1.98442	0.120848	0.198395	0.125953
ENSG00000223501	VPS52	-1.98442	0.120848	0.127963	0.0593303
ENSG00000137207	YIPF3	-1.98442	0.120848	0.671207	0.364051
ENSG00000106009	BRAT1	-1.98254	0.121048	0.237447	0.0933596
ENSG00000125676	THOC2	-1.98254	0.121048	1.08997	0.478514
ENSG00000134001	EIF2S1	-1.98066	0.121248	0.592404	0.189926
ENSG00000156261	CCT8	-1.98066	0.121248	1.54674	0.699602
ENSG00000178307	TMEM11	-1.98066	0.121248	0.385985	0.289364
ENSG00000169251	NMD3	-1.98066	0.121248	0.236401	0.180314
ENSG00000147140	NONO	-1.97878	0.121449	1.23502	0.84313
ENSG00000109919	MTCH2	-1.97878	0.121449	0.562069	0.305494
ENSG00000077721	UBE2A	-1.97878	0.121449	0.631109	0.406808
ENSG00000164032	H2AFZ	-1.97878	0.121449	2.41249	1.37733
ENSG00000240230	COX19	-1.97878	0.121449	0.559628	0.441169
ENSG00000186395	KRT10	-1.97878	0.121449	0.980485	0.804019
ENSG00000016864	GLT8D1	-1.97878	0.121449	0.194908	0.0745772
ENSG00000104805	NUCB1	-1.97691	0.121649	0.920512	0.621597
ENSG00000121864	ZNF639	-1.97691	0.121649	0.157252	0.124627
ENSG00000173163	COMMD1	-1.97691	0.121649	0.521273	0.240972
ENSG00000114650	SCAP	-1.97504	0.121849	0.200139	0.106286
ENSG00000139644	TMBIM6	-1.97317	0.122049	5.28381	2.4331
ENSG00000167699	GLOD4	-1.97317	0.122049	0.436195	0.180203
ENSG00000060491	OGFR	-1.97317	0.122049	0.993038	0.758161
ENSG00000206573	THUMPD3-AS1	-1.97317	0.122049	0.401326	0.31588
ENSG00000087365	SF3B2	-1.9713	0.122249	1.43726	1.09349
ENSG00000111224	PARP11	-1.9713	0.122249	0.172245	0.0675062
ENSG00000137500	CCDC90B	-1.96944	0.122449	0.415274	0.152912
ENSG00000175701	LINC00116	-1.96572	0.122849	0.437241	0.207493
ENSG00000101391	CDK5RAP1	-1.96572	0.122849	0.223151	0.137775
ENSG00000163608	C3orf17	-1.96572	0.122849	0.290446	0.130483
ENSG00000171497	PPID	-1.96387	0.123049	0.365413	0.105513
ENSG00000171222	SCAND1	-1.96387	0.123049	1.47038	1.23049
ENSG00000168090	COPS6	-1.96387	0.123049	0.804752	0.465917
ENSG00000165644	COMTD1	-1.96387	0.123049	0.179218	0.106065
ENSG00000117410	ATP6V0B	-1.96201	0.123249	3.88597	2.56635
ENSG00000169379	ARL13B	-1.96201	0.123249	0.115062	0.0306043
ENSG00000122545	SEPT7	-1.96201	0.123249	2.31417	1.17271
ENSG00000104613	INTS10	-1.96201	0.123249	0.459905	0.267709
ENSG00000151500	THYN1	-1.96016	0.123449	0.336821	0.155675
ENSG00000091527	CDV3	-1.96016	0.123449	2.394	1.58736
ENSG00000172315	TP53RK	-1.95832	0.123649	0.193165	0.086841
ENSG00000167272	POP5	-1.95832	0.123649	0.407254	0.197992
ENSG00000023318	ERP44	-1.95832	0.123649	1.12902	0.615961
ENSG00000175203	DCTN2	-1.95647	0.12385	0.708167	0.374657
ENSG00000169021	UQCRFS1	-1.95647	0.12385	1.39542	1.10542
ENSG00000128789	PSMG2	-1.95647	0.12385	1.10671	0.625906
ENSG00000176022	B3GALT6	-1.95647	0.12385	0.218618	0.100762
ENSG00000162976	PQLC3	-1.95647	0.12385	0.841014	0.486799
ENSG00000127870	RNF6	-1.95647	0.12385	0.397143	0.185286
ENSG00000164077	MON1A	-1.95463	0.12405	0.0460251	0.0196663
ENSG00000159596	TMEM69	-1.95463	0.12405	0.204671	0.103745
ENSG00000197771	MCMBP	-1.95095	0.12445	0.624483	0.239756
ENSG00000008838	MED24	-1.95095	0.12445	0.148884	0.0943539
ENSG00000144021	CIAO1	-1.95095	0.12445	0.459906	0.197549
ENSG00000162928	PEX13	-1.94912	0.12465	0.141562	0.0604351
ENSG00000171735	CAMTA1	-1.94912	0.12465	0.679923	0.476744
ENSG00000172270	BSG	-1.94728	0.12485	1.22387	0.801254
ENSG00000166140	ZFYVE19	-1.94728	0.12485	0.112273	0.0585569
ENSG00000113712	CSNK1A1	-1.94728	0.12485	2.26988	1.0145
ENSG00000138107	ACTR1A	-1.94728	0.12485	0.460603	0.270692
ENSG00000196510	ANAPC7	-1.94728	0.12485	0.246512	0.10253
ENSG00000063322	MED29	-1.94545	0.12505	0.387032	0.181971
ENSG00000135587	SMPD2	-1.94545	0.12505	0.0770571	0.0559053
ENSG00000197448	GSTK1	-1.94545	0.12505	2.43515	1.77662
ENSG00000104915	STX10	-1.94363	0.12525	1.20957	0.736174
ENSG00000058799	YIPF1	-1.94363	0.12525	0.22594	0.105844
ENSG00000147669	POLR2K	-1.94363	0.12525	0.520227	0.311129
ENSG00000204568	MRPS18B	-1.9418	0.12545	0.463741	0.212245
ENSG00000102144	PGK1	-1.9418	0.12545	3.70919	2.31268
ENSG00000105722	ERF	-1.9418	0.12545	0.109832	0.0718151
ENSG00000182934	SRPRA	-1.93816	0.12585	0.74687	0.314665
ENSG00000115310	RTN4	-1.93816	0.12585	4.10598	1.77121
ENSG00000167770	OTUB1	-1.93816	0.12585	0.720022	0.54569
ENSG00000106803	SEC61B	-1.93816	0.12585	2.92258	1.85849
ENSG00000145293	ENOPH1	-1.93816	0.12585	0.204671	0.105071
ENSG00000070010	UFD1L	-1.93634	0.12605	0.604957	0.39333
ENSG00000110048	OSBP	-1.93634	0.12605	0.292538	0.153796
ENSG00000155868	MED7	-1.93453	0.126251	0.218618	0.0841894
ENSG00000233927	RPS28	-1.93453	0.126251	37.9731	26.7151
ENSG00000183741	CBX6	-1.93453	0.126251	0.715139	0.567566
ENSG00000169217	CD2BP2	-1.93453	0.126251	0.54603	0.274338
ENSG00000156504	FAM122B	-1.93453	0.126251	0.187238	0.131146
ENSG00000099860	GADD45B	-1.93271	0.126451	0.674343	0.529668
ENSG00000169599	NFU1	-1.93271	0.126451	0.203974	0.107833
ENSG00000153037	SRP19	-1.9309	0.126651	0.570437	0.383717
ENSG00000103496	STX4	-1.9309	0.126651	0.534174	0.215117
ENSG00000100983	GSS	-1.9309	0.126651	0.222454	0.120428
ENSG00000175634	RPS6KB2	-1.9291	0.126851	0.495122	0.385596
ENSG00000140740	UQCRC2	-1.9291	0.126851	1.28942	0.749432
ENSG00000109475	RPL34	-1.9291	0.126851	45.6214	33.1915
ENSG00000100296	THOC5	-1.9291	0.126851	0.215131	0.116672
ENSG00000122705	CLTA	-1.92729	0.127051	2.81066	1.38595
ENSG00000176715	ACSF3	-1.92729	0.127051	0.321828	0.131588
ENSG00000163807	KIAA1143	-1.92729	0.127051	0.420156	0.236221
ENSG00000090273	NUDC	-1.92549	0.127251	0.925045	0.422609
ENSG00000141002	TCF25	-1.92369	0.127451	2.23606	1.61078
ENSG00000078140	UBE2K	-1.92369	0.127451	0.994433	0.464592
ENSG00000151332	MBIP	-1.92369	0.127451	0.127615	0.0917023
ENSG00000205542	TMSB4X	-1.92369	0.127451	110.359	75.2046
ENSG00000171103	TRMT61B	-1.92369	0.127451	0.0986748	0.0566787
ENSG00000198931	APRT	-1.92189	0.127651	3.01184	1.82335
ENSG00000168887	C2orf68	-1.92189	0.127651	0.314854	0.246055
ENSG00000104897	SF3A2	-1.92189	0.127651	0.23117	0.24042
ENSG00000167397	VKORC1	-1.92189	0.127651	0.596937	0.324718
ENSG00000169093	ASMTL	-1.92189	0.127651	0.163528	0.108275
ENSG00000204227	RING1	-1.92189	0.127651	0.221059	0.1412
ENSG00000137409	MTCH1	-1.92009	0.127851	0.904126	0.799373
ENSG00000134146	DPH6	-1.9183	0.128051	0.103905	0.047177
ENSG00000168101	NUDT16L1	-1.9183	0.128051	0.305091	0.17954
ENSG00000134371	CDC73	-1.9183	0.128051	0.407952	0.2044
ENSG00000132676	DAP3	-1.91651	0.128251	0.623437	0.371895
ENSG00000102100	SLC35A2	-1.91651	0.128251	0.10007	0.0490552
ENSG00000198355	PIM3	-1.91651	0.128251	0.464438	1.02753
ENSG00000107758	PPP3CB	-1.91472	0.128451	0.375176	0.183076
ENSG00000139726	DENR	-1.91472	0.128451	0.597983	0.351014
ENSG00000180879	SSR4	-1.91472	0.128451	3.44105	2.15061
ENSG00000107164	FUBP3	-1.91472	0.128451	0.242677	0.125953
ENSG00000140983	RHOT2	-1.91472	0.128451	0.338564	0.211803
ENSG00000196704	AMZ2	-1.91294	0.128651	0.168409	0.129378
ENSG00000122026	RPL21	-1.91294	0.128651	37.7709	24.7523
ENSG00000197498	RPF2	-1.91115	0.128852	0.230124	0.0786651
ENSG00000164008	C1orf50	-1.90937	0.129052	0.17608	0.0618714
ENSG00000010165	METTL13	-1.90937	0.129052	0.186889	0.0423157
ENSG00000145354	CISD2	-1.90937	0.129052	0.345886	0.172027
ENSG00000134809	TIMM10	-1.90759	0.129252	0.550214	0.285497
ENSG00000198522	GPN1	-1.90759	0.129252	0.205369	0.112252
ENSG00000156531	PHF6	-1.90759	0.129252	0.27894	0.103966
ENSG00000144426	NBEAL1	-1.90759	0.129252	0.362972	0.459949
ENSG00000100575	TIMM9	-1.90581	0.129452	0.349722	0.200864
ENSG00000168883	USP39	-1.90581	0.129452	0.245117	0.136449
ENSG00000110442	COMMD9	-1.90581	0.129452	0.787317	0.525912
ENSG00000115211	EIF2B4	-1.90581	0.129452	0.252091	0.115677
ENSG00000070756	PABPC1	-1.90581	0.129452	18.0987	10.1904
ENSG00000158578	ALAS2	1.90404	0.870348	0.00209205	0.00508231
ENSG00000129518	EAPP	-1.90404	0.129652	0.646102	0.457189
ENSG00000071553	ATP6AP1	-1.90404	0.129652	1.05685	0.681041
ENSG00000134597	RBMX2	-1.90404	0.129652	0.442123	0.222741
ENSG00000122034	GTF3A	-1.90404	0.129652	1.60811	0.973172
ENSG00000168894	RNF181	-1.90404	0.129652	1.3208	0.750315
ENSG00000111652	COPS7A	-1.90227	0.129852	0.318341	0.175341
ENSG00000168374	ARF4	-1.90227	0.129852	0.665977	0.364272
ENSG00000068394	GPKOW	-1.90227	0.129852	0.134239	0.0610981
ENSG00000245556	SCAMP1-AS1	-1.90227	0.129852	0.0934447	0.0635287
ENSG00000196565	HBG2	1.90227	0.870148	0.00767085	0.0103856
ENSG00000177485	ZBTB33	-1.9005	0.130052	0.188284	0.122748
ENSG00000189046	ALKBH2	-1.9005	0.130052	0.0714783	0.0247486
ENSG00000176340	COX8A	-1.9005	0.130052	3.35667	2.78544
ENSG00000158796	DEDD	-1.9005	0.130052	0.197349	0.129046
ENSG00000162032	SPSB3	-1.89873	0.130252	0.597635	0.3182
ENSG00000162511	LAPTM5	-1.89873	0.130252	9.69385	6.4163
ENSG00000180370	PAK2	-1.89697	0.130452	2.74859	1.34098
ENSG00000144746	ARL6IP5	-1.89697	0.130452	3.69838	1.72093
ENSG00000142188	TMEM50B	-1.89697	0.130452	0.373781	0.167165
ENSG00000171456	ASXL1	-1.89697	0.130452	0.273709	0.203406
ENSG00000204673	AKT1S1	-1.8952	0.130652	0.142956	0.10717
ENSG00000111364	DDX55	-1.8952	0.130652	0.255578	0.108606
ENSG00000115944	COX7A2L	-1.89344	0.130852	1.63775	1.13658
ENSG00000143862	ARL8A	-1.89344	0.130852	0.54847	0.547458
ENSG00000184743	ATL3	-1.89344	0.130852	0.576016	0.231028
ENSG00000034510	TMSB10	-1.89344	0.130852	59.3292	42.9495
ENSG00000198176	TFDP1	-1.89169	0.131052	0.303347	0.225946
ENSG00000250571	GLI4	-1.89169	0.131052	0.138772	0.0794385
ENSG00000213523	SRA1	-1.89169	0.131052	0.696312	0.46868
ENSG00000232119	MCTS1	-1.89169	0.131052	0.659699	0.307042
ENSG00000108587	GOSR1	-1.89169	0.131052	0.45084	0.17048
ENSG00000105619	TFPT	-1.89169	0.131052	0.180613	0.117335
ENSG00000144034	TPRKB	-1.89169	0.131052	0.5272	0.264063
ENSG00000172409	CLP1	-1.88993	0.131253	0.115062	0.125842
ENSG00000111666	CHPT1	-1.88993	0.131253	0.630759	0.402609
ENSG00000272277	RP1-40E16.12	-1.88993	0.131253	0.0167364	0.0234228
ENSG00000085719	CPNE3	-1.88993	0.131253	0.933761	0.46448
ENSG00000137752	CASP1	-1.88993	0.131253	3.14538	1.45886
ENSG00000006194	ZNF263	-1.88993	0.131253	0.200139	0.0807643
ENSG00000179029	TMEM107	-1.88993	0.131253	0.245466	0.113468
ENSG00000120685	PROSER1	-1.88818	0.131453	0.168061	0.116451
ENSG00000127220	ABHD8	-1.88642	0.131653	0.139818	0.0869515
ENSG00000214160	ALG3	-1.88642	0.131653	0.330196	0.167276
ENSG00000082153	BZW1	-1.88642	0.131653	1.42366	1.10178
ENSG00000004897	CDC27	-1.88642	0.131653	0.346235	0.130814
ENSG00000108107	RPL28	-1.88468	0.131853	49.128	38.4665
ENSG00000196642	RABL6	-1.88293	0.132053	0.647148	0.430121
ENSG00000150776	C11orf57	-1.88293	0.132053	0.366807	0.191141
ENSG00000100445	SDR39U1	-1.88118	0.132253	0.193165	0.128273
ENSG00000093144	ECHDC1	-1.88118	0.132253	1.15273	0.355434
ENSG00000164978	NUDT2	-1.88118	0.132253	0.183751	0.172358
ENSG00000185721	DRG1	-1.88118	0.132253	0.252788	0.146725
ENSG00000146109	ABT1	-1.88118	0.132253	0.339262	0.240309
ENSG00000116120	FARSB	-1.88118	0.132253	0.140516	0.0607666
ENSG00000066044	ELAVL1	-1.87944	0.132453	0.585431	0.353223
ENSG00000257727	CNPY2	-1.87944	0.132453	0.783482	0.349025
ENSG00000012963	UBR7	-1.87944	0.132453	0.0836819	0.0485028
ENSG00000183520	UTP11L	-1.87944	0.132453	0.350768	0.139432
ENSG00000165672	PRDX3	-1.87944	0.132453	1.20992	0.651428
ENSG00000106263	EIF3B	-1.87944	0.132453	0.894013	0.50945
ENSG00000167468	GPX4	-1.8777	0.132653	4.09099	3.05401
ENSG00000116670	MAD2L2	-1.8777	0.132653	0.29742	0.244287
ENSG00000153551	CMTM7	-1.8777	0.132653	0.687595	0.487462
ENSG00000124214	STAU1	-1.87596	0.132853	0.626924	0.378636
ENSG00000188186	LAMTOR4	-1.87596	0.132853	4.08366	2.99978
ENSG00000004779	NDUFAB1	-1.87596	0.132853	1.4798	0.724903
ENSG00000204574	ABCF1	-1.87423	0.133053	0.6332	0.333668
ENSG00000162227	TAF6L	-1.87423	0.133053	0.0829846	0.0859571
ENSG00000132313	MRPL35	-1.87423	0.133053	0.312762	0.0987733
ENSG00000167671	UBXN6	-1.87249	0.133253	0.404465	0.28384
ENSG00000154059	IMPACT	-1.87249	0.133253	0.291492	0.140979
ENSG00000184990	SIVA1	-1.87076	0.133453	0.863679	0.700266
ENSG00000149182	ARFGAP2	-1.86903	0.133653	0.589266	0.380735
ENSG00000075089	ACTR6	-1.86731	0.133854	0.223848	0.068611
ENSG00000166848	TERF2IP	-1.86731	0.133854	0.974557	0.568561
ENSG00000124783	SSR1	-1.86731	0.133854	1.87764	0.965991
ENSG00000011304	PTBP1	-1.86731	0.133854	0.864027	0.707115
ENSG00000100603	SNW1	-1.86558	0.134054	0.95817	0.503813
ENSG00000124562	SNRPC	-1.86558	0.134054	0.798824	0.528012
ENSG00000136463	TACO1	-1.86558	0.134054	0.131101	0.0608771
ENSG00000169371	SNUPN	-1.86558	0.134054	0.237098	0.0984419
ENSG00000090581	GNPTG	-1.86558	0.134054	0.364367	0.219426
ENSG00000119559	C19orf25	-1.86386	0.134254	0.383544	0.220532
ENSG00000136986	DERL1	-1.86386	0.134254	0.563812	0.356096
ENSG00000164961	KIAA0196	-1.86386	0.134254	0.274058	0.124185
ENSG00000197111	PCBP2	-1.86386	0.134254	4.36051	3.53714
ENSG00000224531	SMIM13	-1.86386	0.134254	0.123082	0.0999887
ENSG00000188725	SMIM15	-1.86386	0.134254	0.403768	0.179871
ENSG00000159792	PSKH1	-1.86386	0.134254	0.0885633	0.0357971
ENSG00000229809	ZNF688	-1.86214	0.134454	0.213388	0.13667
ENSG00000218739	CEBPZOS	-1.86042	0.134654	0.309624	0.206278
ENSG00000133398	MED10	-1.86042	0.134654	0.581595	0.450891
ENSG00000102125	TAZ	-1.85871	0.134854	0.275453	0.155233
ENSG00000105671	DDX49	-1.85871	0.134854	0.354255	0.212024
ENSG00000100949	RABGGTA	-1.85871	0.134854	0.174337	0.107833
ENSG00000164924	YWHAZ	-1.85871	0.134854	3.87306	2.71318
ENSG00000170043	TRAPPC1	-1.85871	0.134854	1.93168	1.25171
ENSG00000197324	LRP10	-1.85699	0.135054	0.636338	0.381176
ENSG00000116221	MRPL37	-1.85699	0.135054	0.299512	0.197992
ENSG00000076201	PTPN23	-1.85528	0.135254	0.154114	0.0766764
ENSG00000065000	AP3D1	-1.85528	0.135254	0.616464	0.337314
ENSG00000125944	HNRNPR	-1.85528	0.135254	1.76397	0.916268
ENSG00000163389	POGLUT1	-1.85357	0.135454	0.267084	0.0954588
ENSG00000168283	BMI1	-1.85357	0.135454	0.153416	0.0978895
ENSG00000160753	RUSC1	-1.85357	0.135454	0.138075	0.0771183
ENSG00000087302	C14orf166	-1.85357	0.135454	1.7692	1.1378
ENSG00000105197	TIMM50	-1.85357	0.135454	0.204323	0.136339
ENSG00000148572	NRBF2	-1.85357	0.135454	0.793246	0.21335
ENSG00000149932	TMEM219	-1.85357	0.135454	1.76607	1.35081
ENSG00000138757	G3BP2	-1.85357	0.135454	1.02512	0.612204
ENSG00000128272	ATF4	-1.85357	0.135454	1.34346	1.38318
ENSG00000143727	ACP1	-1.85357	0.135454	0.684804	0.454537
ENSG00000102977	ACD	-1.85186	0.135654	0.109832	0.0616505
ENSG00000135392	DNAJC14	-1.85186	0.135654	0.111576	0.0507125
ENSG00000164219	PGGT1B	-1.85016	0.135854	0.266038	0.287486
ENSG00000117758	STX12	-1.84845	0.136054	0.833344	0.417746
ENSG00000137100	DCTN3	-1.84845	0.136054	0.958868	0.641374
ENSG00000137574	TGS1	-1.84845	0.136054	0.373432	0.150702
ENSG00000169738	DCXR	-1.84845	0.136054	0.532431	0.307594
ENSG00000133706	LARS	-1.84675	0.136255	0.766396	0.285055
ENSG00000153443	UBALD1	-1.84675	0.136255	0.138424	0.103856
ENSG00000135974	C2orf49	-1.84675	0.136255	0.295676	0.161972
ENSG00000147419	CCDC25	-1.84675	0.136255	0.279288	0.14805
ENSG00000146112	PPP1R18	-1.84505	0.136455	1.48747	1.03715
ENSG00000214087	ARL16	-1.84336	0.136655	0.237447	0.150039
ENSG00000130725	UBE2M	-1.84336	0.136655	0.842408	0.554529
ENSG00000138768	USO1	-1.84336	0.136655	0.555793	0.17965
ENSG00000143033	MTF2	-1.84336	0.136655	0.680272	0.317647
ENSG00000183513	COA5	-1.84336	0.136655	0.396097	0.190368
ENSG00000115368	WDR75	-1.84166	0.136855	0.217921	0.0747982
ENSG00000139163	ETNK1	-1.84166	0.136855	0.623786	0.260859
ENSG00000186132	C2orf76	-1.83997	0.137055	0.134239	0.0643021
ENSG00000183258	DDX41	-1.83997	0.137055	0.296722	0.1728
ENSG00000187630	DHRS4L2	-1.83997	0.137055	0.861586	0.430784
ENSG00000115289	PCGF1	-1.83997	0.137055	0.138423	0.0612085
ENSG00000179886	TIGD5	-1.83997	0.137055	0.0721757	0.0300519
ENSG00000110801	PSMD9	-1.83997	0.137055	0.643313	0.251026
ENSG00000264207	RP11-196G18.23	-1.83997	0.137055	0.0101116	0.00353552
ENSG00000171703	TCEA2	-1.83828	0.137255	0.16039	0.13435
ENSG00000156973	PDE6D	-1.83828	0.137255	0.104951	0.06839
ENSG00000099800	TIMM13	-1.83828	0.137255	1.02825	0.664468
ENSG00000100056	DGCR14	-1.83828	0.137255	0.108438	0.0586674
ENSG00000105669	COPE	-1.83659	0.137455	2.41981	1.35413
ENSG00000171135	JAGN1	-1.83659	0.137455	0.482221	0.251468
ENSG00000136490	LIMD2	-1.83659	0.137455	3.48778	2.25457
ENSG00000203497	PDCD4-AS1	-1.8349	0.137655	0.0313807	0.0275107
ENSG00000181315	ZNF322	-1.83322	0.137855	0.184797	0.0492762
ENSG00000147604	RPL7	-1.83322	0.137855	21.7995	15.6986
ENSG00000117592	PRDX6	-1.83322	0.137855	1.39472	0.98389
ENSG00000076053	RBM7	-1.83154	0.138055	0.372735	0.264174
ENSG00000182872	RBM10	-1.83154	0.138055	0.320433	0.15236
ENSG00000138073	PREB	-1.82986	0.138255	0.215132	0.07977
ENSG00000241370	RPP21	-1.82986	0.138255	0.116806	0.0441939
ENSG00000140263	SORD	-1.82986	0.138255	0.176429	0.0783337
ENSG00000008952	SEC62	-1.82986	0.138255	1.95575	1.02875
ENSG00000103245	NARFL	-1.82986	0.138255	0.127266	0.064965
ENSG00000079459	FDFT1	-1.82818	0.138455	0.478733	0.298865
ENSG00000181817	LSM10	-1.82818	0.138455	1.02651	0.55464
ENSG00000164609	SLU7	-1.8265	0.138655	0.77616	0.427358
ENSG00000122481	RWDD3	-1.8265	0.138655	0.0219665	0.0151364
ENSG00000166130	IKBIP	-1.82483	0.138856	0.668068	0.204179
ENSG00000172809	RPL38	-1.82483	0.138856	16.4052	10.1119
ENSG00000156469	MTERF3	-1.82483	0.138856	0.0969315	0.0264059
ENSG00000173465	SSSCA1	-1.82483	0.138856	0.297768	0.246828
ENSG00000129696	TTI2	-1.82483	0.138856	0.09205	0.040106
ENSG00000121073	SLC35B1	-1.82316	0.139056	0.379011	0.242519
ENSG00000068697	LAPTM4A	-1.82149	0.139256	1.91355	1.01604
ENSG00000099875	MKNK2	-1.82149	0.139256	0.748962	0.515305
ENSG00000213995	CARKD	-1.82149	0.139256	0.0833332	0.0465141
ENSG00000161999	JMJD8	-1.82149	0.139256	0.187238	0.133576
ENSG00000124193	SRSF6	-1.82149	0.139256	0.86054	0.534199
ENSG00000100084	HIRA	-1.82149	0.139256	0.128661	0.0685005
ENSG00000100664	EIF5	-1.81982	0.139456	2.3574	1.16233
ENSG00000271643	RP11-10C24.3	-1.81982	0.139456	0.00523013	0.00419843
ENSG00000087884	AAMDC	-1.81982	0.139456	0.159344	0.0870619
ENSG00000105705	SUGP1	-1.81982	0.139456	0.166666	0.0820901
ENSG00000148399	DPH7	-1.81815	0.139656	0.156554	0.0671747
ENSG00000111711	GOLT1B	-1.81815	0.139656	0.236401	0.164735
ENSG00000139168	ZCRB1	-1.81815	0.139656	0.571134	0.323945
ENSG00000149716	ORAOV1	-1.81815	0.139656	0.101813	0.0751296
ENSG00000126254	RBM42	-1.81815	0.139656	0.434103	0.216554
ENSG00000050130	JKAMP	-1.81649	0.139856	0.421551	0.23379
ENSG00000089048	ESF1	-1.81649	0.139856	0.565555	0.162966
ENSG00000165678	GHITM	-1.81649	0.139856	1.76606	0.939472
ENSG00000124587	PEX6	-1.81482	0.140056	0.157949	0.0618714
ENSG00000243477	NAT6	-1.81482	0.140056	0.0296373	0.0371229
ENSG00000010270	STARD3NL	-1.81482	0.140056	0.336123	0.213461
ENSG00000197020	ZNF100	-1.81482	0.140056	0.152719	0.0592198
ENSG00000067560	RHOA	-1.81316	0.140256	6.4979	4.35099
ENSG00000102103	PQBP1	-1.81316	0.140256	0.559279	0.440063
ENSG00000189376	C8orf76	-1.81316	0.140256	0.23919	0.160094
ENSG00000104442	ARMC1	-1.81151	0.140456	0.367157	0.104629
ENSG00000166337	TAF10	-1.81151	0.140456	1.51815	0.924554
ENSG00000124155	PIGT	-1.81151	0.140456	0.451885	0.332563
ENSG00000100109	TFIP11	-1.80985	0.140656	0.177126	0.0912604
ENSG00000149823	VPS51	-1.80985	0.140656	0.675739	0.522045
ENSG00000204954	C12orf73	-1.80985	0.140656	0.0850766	0.0265164
ENSG00000174891	RSRC1	-1.80985	0.140656	0.525806	0.241082
ENSG00000198951	NAGA	-1.80985	0.140656	0.896105	0.467575
ENSG00000055950	MRPL43	-1.80654	0.141056	0.606003	0.342285
ENSG00000083093	PALB2	-1.80654	0.141056	0.071827	0.025301
ENSG00000269858	EGLN2	-1.80654	0.141056	0.571483	0.0691634
ENSG00000147364	FBXO25	-1.80654	0.141056	0.173639	0.134018
ENSG00000172340	SUCLG2	-1.80654	0.141056	0.413879	0.214675
ENSG00000128708	HAT1	-1.80654	0.141056	0.450142	0.183628
ENSG00000136003	ISCU	-1.80489	0.141257	1.0945	0.688664
ENSG00000120647	CCDC77	-1.80489	0.141257	0.0885633	0.0288365
ENSG00000167925	GHDC	-1.80489	0.141257	0.187586	0.117224
ENSG00000105058	FAM32A	-1.80489	0.141257	0.780344	0.513758
ENSG00000141933	TPGS1	-1.80324	0.141457	0.570089	0.345932
ENSG00000168913	ENHO	1.80324	0.858543	0.216178	0.18661
ENSG00000078369	GNB1	-1.8016	0.141657	2.09312	1.33203
ENSG00000110958	PTGES3	-1.8016	0.141657	2.39575	1.07581
ENSG00000161677	JOSD2	-1.8016	0.141657	0.560675	0.340297
ENSG00000154473	BUB3	-1.8016	0.141657	0.573576	0.264837
ENSG00000124795	DEK	-1.8016	0.141657	2.76359	1.6858
ENSG00000156171	DRAM2	-1.8016	0.141657	0.834388	0.490667
ENSG00000152942	RAD17	-1.8016	0.141657	0.164225	0.0620924
ENSG00000182973	CNOT10	-1.8016	0.141657	0.265341	0.105292
ENSG00000175166	PSMD2	-1.79995	0.141857	0.812074	0.519394
ENSG00000005194	CIAPIN1	-1.79995	0.141857	0.213388	0.129599
ENSG00000146842	TMEM209	-1.79995	0.141857	0.114016	0.0591093
ENSG00000071889	FAM3A	-1.79995	0.141857	0.183751	0.0962322
ENSG00000180957	PITPNB	-1.79995	0.141857	0.39261	0.171143
ENSG00000135940	COX5B	-1.79995	0.141857	4.07669	2.81858
ENSG00000177030	DEAF1	-1.79995	0.141857	0.215829	0.113136
ENSG00000085365	SCAMP1	-1.79995	0.141857	0.413531	0.14805
ENSG00000159079	C21orf59	-1.79995	0.141857	0.331242	0.111037
ENSG00000243317	C7orf73	-1.79831	0.142057	1.5178	1.0862
ENSG00000126005	MMP24-AS1	-1.79831	0.142057	0.554398	0.592428
ENSG00000244187	TMEM141	-1.79831	0.142057	0.520575	0.301738
ENSG00000164253	WDR41	-1.79667	0.142257	0.282078	0.156669
ENSG00000157869	RAB28	-1.79503	0.142457	0.162831	0.0823111
ENSG00000121058	COIL	-1.79503	0.142457	0.257321	0.172911
ENSG00000100280	AP1B1	-1.79339	0.142657	0.629365	0.323062
ENSG00000001631	KRIT1	-1.79339	0.142657	0.464787	0.149708
ENSG00000196998	WDR45	-1.79339	0.142657	0.435498	0.298755
ENSG00000100650	SRSF5	-1.79339	0.142657	3.85319	2.56944
ENSG00000122958	VPS26A	-1.79339	0.142657	0.540799	0.284171
ENSG00000166454	ATMIN	-1.79176	0.142857	0.314854	0.205063
ENSG00000147592	LACTB2	-1.79176	0.142857	0.215829	0.0657384
ENSG00000105698	USF2	-1.79013	0.143057	1.12345	0.734737
ENSG00000119705	SLIRP	-1.79013	0.143057	1.16215	0.542927
ENSG00000132323	ILKAP	-1.79013	0.143057	0.304742	0.17722
ENSG00000268061	NAPA-AS1	-1.79013	0.143057	0.0212692	0.0146945
ENSG00000127483	HP1BP3	-1.79013	0.143057	1.6102	0.810531
ENSG00000111237	VPS29	-1.79013	0.143057	1.77513	0.805118
ENSG00000067596	DHX8	-1.79013	0.143057	0.43236	0.224841
ENSG00000197713	RPE	-1.7885	0.143257	0.209901	0.0852942
ENSG00000128626	MRPS12	-1.7885	0.143257	0.625181	0.384822
ENSG00000169689	STRA13	-1.7885	0.143257	0.422248	0.266163
ENSG00000187713	TMEM203	-1.7885	0.143257	0.448399	0.224178
ENSG00000176102	CSTF3	-1.78687	0.143457	0.18131	0.0709312
ENSG00000171763	SPATA5L1	-1.78687	0.143457	0.120293	0.0577835
ENSG00000253251	CTC-534A2.2	-1.78687	0.143457	0.0540446	0.0449673
ENSG00000120438	TCP1	-1.78687	0.143457	0.78627	0.361621
ENSG00000165689	SDCCAG3	-1.78687	0.143457	0.217224	0.0931386
ENSG00000106355	LSM5	-1.78524	0.143657	0.730831	0.486025
ENSG00000213965	NUDT19	-1.78524	0.143657	0.167015	0.104187
ENSG00000100836	PABPN1	-1.78524	0.143657	1.15727	0.952291
ENSG00000175573	C11orf68	-1.78524	0.143657	0.190027	0.0754611
ENSG00000092931	MFSD11	-1.78361	0.143858	0.221756	0.121533
ENSG00000227124	ZNF717	-1.78361	0.143858	0.0285913	0.0233123
ENSG00000182199	SHMT2	-1.78361	0.143858	0.298117	0.180976
ENSG00000204620	RP11-1148L6.9	-1.78361	0.143858	0.0341701	0.00143631
ENSG00000147804	SLC39A4	-1.78199	0.144058	0.144351	0.0945749
ENSG00000176108	CHMP6	-1.78199	0.144058	0.197001	0.130041
ENSG00000106244	PDAP1	-1.78199	0.144058	0.610884	0.372117
ENSG00000185104	FAF1	-1.78199	0.144058	0.227684	0.119544
ENSG00000159140	SON	-1.78199	0.144058	4.23985	2.07879
ENSG00000174109	C16orf91	-1.78037	0.144258	0.185843	0.079549
ENSG00000204444	APOM	-1.78037	0.144258	0.0376569	0.0339188
ENSG00000104679	R3HCC1	-1.78037	0.144258	0.229078	0.139543
ENSG00000114383	TUSC2	-1.78037	0.144258	0.374479	0.24948
ENSG00000174013	FBXO45	-1.78037	0.144258	0.216875	0.0515964
ENSG00000142634	EFHD2	-1.77875	0.144458	4.59307	3.12031
ENSG00000105323	HNRNPUL1	-1.77875	0.144458	1.0286	0.704684
ENSG00000113648	H2AFY	-1.77875	0.144458	4.58122	2.69804
ENSG00000143633	C1orf131	-1.77875	0.144458	0.387728	0.122969
ENSG00000177830	CHID1	-1.77875	0.144458	0.31067	0.170259
ENSG00000115947	ORC4	-1.77875	0.144458	0.300558	0.110043
ENSG00000154945	ANKRD40	-1.77713	0.144658	0.228381	0.100983
ENSG00000110200	ANAPC15	-1.77713	0.144658	0.624832	0.42095
ENSG00000103502	CDIPT	-1.77713	0.144658	0.44038	0.227713
ENSG00000160410	SHKBP1	-1.77713	0.144658	1.13983	0.845778
ENSG00000246067	RAB30-AS1	-1.7739	0.145058	0.228032	0.0691634
ENSG00000172531	PPP1CA	-1.7739	0.145058	2.43445	1.69198
ENSG00000172269	DPAGT1	-1.7739	0.145058	0.153416	0.0752401
ENSG00000130985	UBA1	-1.77229	0.145258	0.731528	0.378966
ENSG00000153574	RPIA	-1.77229	0.145258	0.275453	0.183849
ENSG00000160688	FLAD1	-1.77229	0.145258	0.203974	0.118219
ENSG00000086475	SEPHS1	-1.77068	0.145458	0.161087	0.0746877
ENSG00000153140	CETN3	-1.77068	0.145458	0.120641	0.0334769
ENSG00000100519	PSMC6	-1.77068	0.145458	0.964795	0.375653
ENSG00000181929	PRKAG1	-1.77068	0.145458	0.382847	0.207494
ENSG00000165630	PRPF18	-1.77068	0.145458	0.310321	0.152028
ENSG00000185085	INTS5	-1.77068	0.145458	0.142956	0.0406584
ENSG00000159131	GART	-1.76907	0.145658	0.275453	0.100431
ENSG00000140941	MAP1LC3B	-1.76907	0.145658	1.37136	0.826775
ENSG00000179950	PUF60	-1.76907	0.145658	0.742686	0.433766
ENSG00000196954	CASP4	-1.76907	0.145658	2.14716	1.04245
ENSG00000196363	WDR5	-1.76907	0.145658	0.127963	0.079328
ENSG00000115446	UNC50	-1.76746	0.145858	0.431314	0.158437
ENSG00000008018	PSMB1	-1.76746	0.145858	2.59205	1.58691
ENSG00000179115	FARSA	-1.76746	0.145858	0.320433	0.0993257
ENSG00000111348	ARHGDIB	-1.76586	0.146058	7.2179	4.47761
ENSG00000182899	RPL35A	-1.76586	0.146058	30.1779	19.1583
ENSG00000101138	CSTF1	-1.76586	0.146058	0.137029	0.0552424
ENSG00000164081	TEX264	-1.76586	0.146058	0.544984	0.287265
ENSG00000043093	DCUN1D1	-1.76425	0.146259	0.519878	0.235448
ENSG00000147649	MTDH	-1.76425	0.146259	3.64328	2.11878
ENSG00000141568	FOXK2	-1.76425	0.146259	0.209204	0.122086
ENSG00000006695	COX10	-1.76425	0.146259	0.0972801	0.0472875
ENSG00000185122	HSF1	-1.76425	0.146259	0.372387	0.279973
ENSG00000166925	TSC22D4	-1.76425	0.146259	0.740245	0.51641
ENSG00000175416	CLTB	-1.76265	0.146459	0.827415	0.622261
ENSG00000084090	STARD7	-1.76265	0.146459	0.801264	0.514532
ENSG00000094841	UPRT	-1.76105	0.146659	0.0833332	0.0487238
ENSG00000180448	HMHA1	-1.76105	0.146659	1.4927	0.824894
ENSG00000006715	VPS41	-1.76105	0.146659	0.532082	0.223956
ENSG00000260708	CTA-29F11.1	-1.76105	0.146659	0.0767084	0.0666223
ENSG00000116954	RRAGC	-1.76105	0.146659	0.520576	0.258871
ENSG00000134014	ELP3	-1.75945	0.146859	0.177126	0.0573416
ENSG00000143321	HDGF	-1.75945	0.146859	0.937946	0.677614
ENSG00000072756	TRNT1	-1.75945	0.146859	0.225243	0.0808748
ENSG00000147383	NSDHL	-1.75945	0.146859	0.0969314	0.0391116
ENSG00000160993	ALKBH4	-1.75945	0.146859	0.106694	0.0745772
ENSG00000108344	PSMD3	-1.75945	0.146859	0.510115	0.28163
ENSG00000182551	ADI1	-1.75786	0.147059	0.938643	0.510223
ENSG00000075975	MKRN2	-1.75626	0.147259	0.163179	0.0666223
ENSG00000131467	PSME3	-1.75626	0.147259	0.359834	0.228377
ENSG00000117676	RPS6KA1	-1.75626	0.147259	0.959914	0.483044
ENSG00000095059	DHPS	-1.75626	0.147259	0.49024	0.303837
ENSG00000088451	TGDS	-1.75626	0.147259	0.1053	0.0343608
ENSG00000186141	POLR3C	-1.75626	0.147259	0.158995	0.0787756
ENSG00000119760	SUPT7L	-1.75626	0.147259	0.187586	0.0899346
ENSG00000138629	UBL7	-1.75467	0.147459	0.26569	0.189042
ENSG00000168291	PDHB	-1.75467	0.147459	0.616463	0.23379
ENSG00000173653	RCE1	-1.75308	0.147659	0.115062	0.101535
ENSG00000092108	SCFD1	-1.75308	0.147659	0.813119	0.308146
ENSG00000141027	NCOR1	-1.75308	0.147659	1.74933	0.753298
ENSG00000103671	TRIP4	-1.75149	0.147859	0.238144	0.0959007
ENSG00000123297	TSFM	-1.75149	0.147859	0.198395	0.101756
ENSG00000213934	HBG1	1.75149	0.852141	0.00348675	0.00022097
ENSG00000126945	HNRNPH2	-1.75149	0.147859	0.895757	0.540497
ENSG00000006634	DBF4	-1.75149	0.147859	0.117503	0.0985524
ENSG00000113732	ATP6V0E1	-1.75149	0.147859	4.34866	2.0356
ENSG00000161542	PRPSAP1	-1.7499	0.148059	0.29986	0.123632
ENSG00000104960	PTOV1	-1.7499	0.148059	0.276499	0.192246
ENSG00000172785	CBWD1	-1.7499	0.148059	0.460254	0.235558
ENSG00000068028	RASSF1	-1.74832	0.148259	0.452583	0.197992
ENSG00000225470	JPX	-1.74832	0.148259	0.303696	0.228155
ENSG00000150459	SAP18	-1.74832	0.148259	2.33578	1.36285
ENSG00000132591	ERAL1	-1.74674	0.148459	0.125523	0.0662908
ENSG00000169877	AHSP	1.74674	0.851541	0.000348675	0.0022097
ENSG00000069329	VPS35	-1.74674	0.148459	1.64681	0.709655
ENSG00000039650	PNKP	-1.74515	0.148659	0.382149	0.269587
ENSG00000172336	POP7	-1.74515	0.148659	0.277894	0.158216
ENSG00000024862	CCDC28A	-1.74515	0.148659	0.336123	0.164182
ENSG00000157538	DSCR3	-1.74515	0.148659	0.275104	0.179208
ENSG00000162642	C1orf52	-1.74515	0.148659	0.353209	0.211913
ENSG00000119328	FAM206A	-1.74515	0.148659	0.108089	0.0440834
ENSG00000159479	MED8	-1.74515	0.148659	0.429919	0.192025
ENSG00000124702	KLHDC3	-1.74357	0.14886	0.456768	0.233901
ENSG00000072958	AP1M1	-1.74357	0.14886	0.316597	0.268925
ENSG00000135211	TMEM60	-1.74357	0.14886	0.252091	0.113799
ENSG00000187840	EIF4EBP1	-1.74357	0.14886	0.995478	0.697725
ENSG00000163626	COX18	-1.74357	0.14886	0.134588	0.0746877
ENSG00000241837	ATP5O	-1.74357	0.14886	2.46583	1.50848
ENSG00000175768	TOMM5	-1.74357	0.14886	0.287657	0.238983
ENSG00000151366	NDUFC2	-1.74357	0.14886	2.01432	1.05096
ENSG00000067066	SP100	-1.74357	0.14886	1.62938	0.759815
ENSG00000125629	INSIG2	-1.742	0.14906	0.231868	0.0665118
ENSG00000147164	SNX12	-1.742	0.14906	0.133542	0.0763449
ENSG00000065427	KARS	-1.742	0.14906	0.739897	0.486468
ENSG00000196455	PIK3R4	-1.742	0.14906	0.140516	0.0380068
ENSG00000241990	PRR34-AS1	-1.742	0.14906	0.133542	0.121754
ENSG00000130363	RSPH3	-1.742	0.14906	0.196652	0.0862886
ENSG00000051523	CYBA	-1.74042	0.14926	20.0066	12.4037
ENSG00000158481	CD1C	1.74042	0.85074	0.505928	0.313115
ENSG00000103642	LACTB	-1.74042	0.14926	1.35671	0.817382
ENSG00000184182	UBE2F	-1.74042	0.14926	0.570437	0.367254
ENSG00000015676	NUDCD3	-1.74042	0.14926	0.216875	0.113136
ENSG00000162972	C2orf47	-1.74042	0.14926	0.14714	0.0753506
ENSG00000158985	CDC42SE2	-1.74042	0.14926	1.10775	0.811972
ENSG00000079999	KEAP1	-1.73884	0.14946	0.192816	0.0777812
ENSG00000170445	HARS	-1.73884	0.14946	0.279637	0.128715
ENSG00000108654	DDX5	-1.73884	0.14946	8.90445	5.21599
ENSG00000064961	HMG20B	-1.73727	0.14966	0.397492	0.276548
ENSG00000173928	SWSAP1	-1.73727	0.14966	0.150278	0.065407
ENSG00000076242	MLH1	-1.73727	0.14966	0.174685	0.0870619
ENSG00000177600	RPLP2	-1.7357	0.14986	29.3602	22.6235
ENSG00000150779	TIMM8B	-1.7357	0.14986	1.27896	0.582705
ENSG00000214941	ZSWIM7	-1.7357	0.14986	0.559279	0.322178
ENSG00000118363	SPCS2	-1.7357	0.14986	1.58266	0.707444
ENSG00000049541	RFC2	-1.73413	0.15006	0.206763	0.0947959
ENSG00000169905	TOR1AIP2	-1.73256	0.15026	0.533826	0.30903
ENSG00000239900	ADSL	-1.73256	0.15026	0.503839	0.104077
ENSG00000129562	DAD1	-1.73256	0.15026	1.56662	0.844784
ENSG00000178605	GTPBP6	-1.73256	0.15026	0.487102	0.249148
ENSG00000109083	IFT20	-1.731	0.15046	0.649936	0.431777
ENSG00000108883	EFTUD2	-1.731	0.15046	0.520227	0.296324
ENSG00000141034	GID4	-1.731	0.15046	0.124825	0.0478399
ENSG00000234545	FAM133B	-1.731	0.15046	1.93029	1.12365
ENSG00000150977	RILPL2	-1.72943	0.15066	1.56871	1.2327
ENSG00000203950	FAM127B	-1.72943	0.15066	0.153765	0.0757925
ENSG00000137700	SLC37A4	-1.72943	0.15066	0.0320781	0.0166832
ENSG00000114544	SLC41A3	-1.72787	0.15086	0.117852	0.0909289
ENSG00000176894	PXMP2	-1.72787	0.15086	0.0589261	0.0321511
ENSG00000162909	CAPN2	-1.72787	0.15086	1.66983	0.981677
ENSG00000155827	RNF20	-1.72787	0.15086	0.376222	0.152028
ENSG00000267040	RP11-35G9.3	-1.72787	0.15086	0.244071	0.0750191
ENSG00000197782	ZNF780A	-1.72787	0.15086	0.236401	0.072257
ENSG00000101052	IFT52	-1.72631	0.15106	0.137726	0.107612
ENSG00000172113	NME6	-1.72631	0.15106	0.163179	0.0946854
ENSG00000124226	RNF114	-1.72631	0.15106	0.587174	0.633419
ENSG00000253982	CTD-2336O2.1	-1.72631	0.15106	0.278242	0.177441
ENSG00000104904	OAZ1	-1.72631	0.15106	21.1929	13.203
ENSG00000047932	GOPC	-1.72475	0.151261	0.473504	0.117445
ENSG00000103510	KAT8	-1.72475	0.151261	0.428873	0.220752
ENSG00000078061	ARAF	-1.72475	0.151261	0.311018	0.227271
ENSG00000189091	SF3B3	-1.72475	0.151261	0.35286	0.146393
ENSG00000162236	STX5	-1.72475	0.151261	0.416669	0.19545
ENSG00000100220	RTCB	-1.72475	0.151261	0.599378	0.302512
ENSG00000158850	B4GALT3	-1.72319	0.151461	0.21025	0.141863
ENSG00000255224	CTD-3065J16.9	-1.72319	0.151461	0.00348675	0.0029831
ENSG00000150433	TMEM218	-1.72319	0.151461	0.261157	0.106286
ENSG00000130755	GMFG	-1.72164	0.151661	6.46721	3.89855
ENSG00000134287	ARF3	-1.72008	0.151861	0.983971	0.592096
ENSG00000182518	FAM104B	-1.72008	0.151861	0.135634	0.0766764
ENSG00000156795	WDYHV1	-1.72008	0.151861	0.0603208	0.0406584
ENSG00000106153	CHCHD2	-1.72008	0.151861	5.4027	3.33022
ENSG00000116815	CD58	-1.72008	0.151861	0.438636	0.284503
ENSG00000175595	ERCC4	-1.71853	0.152061	0.207461	0.0618714
ENSG00000100902	PSMA6	-1.71853	0.152061	0.275453	0.216774
ENSG00000155957	TMBIM4	-1.71853	0.152061	3.04776	1.18232
ENSG00000077549	CAPZB	-1.71853	0.152061	2.81554	1.85097
ENSG00000134779	TPGS2	-1.71853	0.152061	0.242328	0.143079
ENSG00000147677	EIF3H	-1.71698	0.152261	3.79984	2.56822
ENSG00000262967	RP11-294J22.6	-1.71698	0.152261	0.130055	0.0507125
ENSG00000242372	EIF6	-1.71543	0.152461	1.00315	0.625022
ENSG00000228506	RP11-98I9.4	-1.71543	0.152461	0.0177824	0.00552425
ENSG00000175582	RAB6A	-1.71543	0.152461	0.687246	0.297871
ENSG00000178896	EXOSC4	-1.71543	0.152461	0.187935	0.090487
ENSG00000086065	CHMP5	-1.71388	0.152661	0.91075	0.339635
ENSG00000005436	GCFC2	-1.71388	0.152661	0.101464	0.0513754
ENSG00000105677	TMEM147	-1.71388	0.152661	0.802311	0.536298
ENSG00000164306	PRIMPOL	-1.71388	0.152661	0.0774058	0.0259639
ENSG00000100243	CYB5R3	-1.71388	0.152661	0.604259	0.362283
ENSG00000134970	TMED7	-1.71388	0.152661	0.558583	0.352671
ENSG00000105329	TGFB1	-1.71388	0.152661	2.409	2.10509
ENSG00000100429	HDAC10	-1.71388	0.152661	0.240236	0.179209
ENSG00000103043	VAC14	-1.71233	0.152861	0.152719	0.0772288
ENSG00000124596	OARD1	-1.71233	0.152861	0.361926	0.204068
ENSG00000106723	SPIN1	-1.71233	0.152861	0.179567	0.0957902
ENSG00000108774	RAB5C	-1.71233	0.152861	1.68482	1.2706
ENSG00000163382	APOA1BP	-1.71233	0.152861	0.305091	0.20197
ENSG00000165501	LRR1	-1.71079	0.153061	0.13947	0.0696054
ENSG00000123472	ATPAF1	-1.71079	0.153061	0.180264	0.106728
ENSG00000023892	DEF6	-1.71079	0.153061	0.627621	0.267046
ENSG00000165280	VCP	-1.71079	0.153061	1.16877	0.599056
ENSG00000170144	HNRNPA3	-1.71079	0.153061	3.55123	2.01935
ENSG00000142039	CCDC97	-1.71079	0.153061	0.176429	0.0753506
ENSG00000119965	C10orf88	-1.71079	0.153061	0.0662483	0.0119324
ENSG00000126062	TMEM115	-1.70925	0.153261	0.175034	0.0917023
ENSG00000134440	NARS	-1.70925	0.153261	1.27965	0.465699
ENSG00000100299	ARSA	-1.70925	0.153261	0.252439	0.156558
ENSG00000025293	PHF20	-1.70617	0.153661	0.863328	0.555192
ENSG00000124532	MRS2	-1.70617	0.153661	0.205369	0.0856256
ENSG00000162613	FUBP1	-1.70463	0.153862	0.579154	0.375321
ENSG00000108509	CAMTA2	-1.70463	0.153862	0.217223	0.127941
ENSG00000141741	MIEN1	-1.70463	0.153862	0.55126	0.47354
ENSG00000225335	XXbac-B476C20.9	-1.70463	0.153862	0.0027894	0.000552425
ENSG00000141030	COPS3	-1.70463	0.153862	0.575667	0.309361
ENSG00000128340	RAC2	-1.70156	0.154262	2.54254	1.40805
ENSG00000163479	SSR2	-1.70156	0.154262	2.64888	1.64437
ENSG00000165675	ENOX2	-1.70156	0.154262	0.149232	0.0788861
ENSG00000108424	KPNB1	-1.70003	0.154462	1.57847	0.723466
ENSG00000113643	RARS	-1.70003	0.154462	0.475247	0.174236
ENSG00000119487	MAPKAP1	-1.6985	0.154662	0.423642	0.262627
ENSG00000161203	AP2M1	-1.6985	0.154662	1.76014	1.12001
ENSG00000164040	PGRMC2	-1.6985	0.154662	0.271966	0.119213
ENSG00000071626	DAZAP1	-1.6985	0.154662	0.650983	0.419292
ENSG00000122971	ACADS	-1.69697	0.154862	0.1447	0.0847418
ENSG00000196544	BORCS6	-1.69697	0.154862	0.262551	0.0995467
ENSG00000175895	PLEKHF2	-1.69697	0.154862	0.435149	0.264947
ENSG00000127952	STYXL1	-1.69697	0.154862	0.274407	0.126284
ENSG00000213619	NDUFS3	-1.69697	0.154862	0.716883	0.415095
ENSG00000143294	PRCC	-1.69697	0.154862	0.309275	0.159099
ENSG00000136709	WDR33	-1.69697	0.154862	0.568346	0.273012
ENSG00000183576	SETD3	-1.69697	0.154862	0.389821	0.224178
ENSG00000170638	TRABD	-1.69544	0.155062	0.830554	0.666345
ENSG00000165660	FAM175B	-1.69544	0.155062	0.206415	0.0968951
ENSG00000122884	P4HA1	-1.69391	0.155262	0.338564	0.193572
ENSG00000155959	VBP1	-1.69391	0.155262	0.491635	0.175894
ENSG00000137513	NARS2	-1.69391	0.155262	0.0596234	0.0214341
ENSG00000109814	UGDH	-1.69391	0.155262	0.101464	0.0485028
ENSG00000089053	ANAPC5	-1.69239	0.155462	1.01466	0.603256
ENSG00000110717	NDUFS8	-1.69239	0.155462	1.03279	0.703029
ENSG00000169188	APEX2	-1.69239	0.155462	0.135285	0.0481713
ENSG00000171984	C20orf196	-1.69239	0.155462	0.0903067	0.0567891
ENSG00000174021	GNG5	-1.69239	0.155462	3.6928	2.54856
ENSG00000148218	ALAD	-1.69239	0.155462	0.167712	0.0849627
ENSG00000138604	GLCE	-1.69086	0.155662	0.114714	0.0638602
ENSG00000175970	UNC119B	-1.69086	0.155662	0.0693863	0.0434205
ENSG00000099330	OCEL1	-1.69086	0.155662	0.335775	0.16827
ENSG00000115091	ACTR3	-1.69086	0.155662	3.96965	1.47577
ENSG00000088832	FKBP1A	-1.69086	0.155662	4.40759	2.89094
ENSG00000115561	CHMP3	-1.68934	0.155862	1.0558	0.449897
ENSG00000159063	ALG8	-1.68934	0.155862	0.165271	0.06839
ENSG00000147099	HDAC8	-1.68934	0.155862	0.162482	0.0892716
ENSG00000108528	SLC25A11	-1.68934	0.155862	0.715838	0.332674
ENSG00000173818	ENDOV	-1.68934	0.155862	0.214085	0.106839
ENSG00000230155	RP3-477O4.14	-1.68934	0.155862	0.115062	0.0619819
ENSG00000168904	LRRC28	-1.68934	0.155862	0.14714	0.0869515
ENSG00000082898	XPO1	-1.68782	0.156062	0.956426	0.329691
ENSG00000111669	TPI1	-1.68782	0.156062	3.51184	2.62037
ENSG00000083750	RRAGB	-1.6863	0.156263	0.110181	0.065186
ENSG00000062485	CS	-1.6863	0.156263	0.520924	0.362062
ENSG00000100225	FBXO7	-1.6863	0.156263	0.624483	0.530331
ENSG00000135070	ISCA1	-1.6863	0.156263	0.319735	0.243624
ENSG00000097033	SH3GLB1	-1.6863	0.156263	1.37345	0.832743
ENSG00000136521	NDUFB5	-1.6863	0.156263	1.58719	0.842684
ENSG00000123154	WDR83	-1.6863	0.156263	0.109484	0.0949064
ENSG00000133731	IMPA1	-1.6863	0.156263	0.154811	0.0637497
ENSG00000166619	BLCAP	-1.6863	0.156263	0.354255	0.291021
ENSG00000125863	MKKS	-1.68479	0.156463	0.739199	0.115677
ENSG00000156860	FBRS	-1.68479	0.156463	0.332637	0.271908
ENSG00000206503	HLA-A	-1.68479	0.156463	21.9286	14.6941
ENSG00000042753	AP2S1	-1.68479	0.156463	3.51951	2.44769
ENSG00000272666	CTA-384D8.35	-1.68327	0.156663	0.0303347	0.00905977
ENSG00000128524	ATP6V1F	-1.68327	0.156663	2.6182	1.82954
ENSG00000004478	FKBP4	-1.68327	0.156663	0.259762	0.11402
ENSG00000189306	RRP7A	-1.68327	0.156663	0.589964	0.285387
ENSG00000176476	SGF29	-1.68176	0.156863	0.214434	0.115125
ENSG00000179588	ZFPM1	-1.68176	0.156863	0.264295	0.129709
ENSG00000100221	JOSD1	-1.68176	0.156863	0.302301	0.178214
ENSG00000163154	TNFAIP8L2	-1.68176	0.156863	0.913538	0.198544
ENSG00000262246	CORO7	-1.68176	0.156863	0.594845	0.435423
ENSG00000105205	CLC	1.68176	0.843137	0.0132497	0.00972268
ENSG00000155330	C16orf87	-1.68025	0.157063	0.283124	0.26782
ENSG00000106683	LIMK1	-1.68025	0.157063	0.203625	0.118771
ENSG00000168710	AHCYL1	-1.67874	0.157263	0.981879	0.421614
ENSG00000163320	CGGBP1	-1.67874	0.157263	0.795338	0.425481
ENSG00000106052	TAX1BP1	-1.67723	0.157463	2.02374	1.22188
ENSG00000004700	RECQL	-1.67723	0.157463	0.702239	0.198544
ENSG00000173950	XXYLT1	-1.67572	0.157663	0.137378	0.100652
ENSG00000134996	OSTF1	-1.67421	0.157863	1.5572	0.80092
ENSG00000137038	TMEM261	-1.67421	0.157863	0.384939	0.198102
ENSG00000107651	SEC23IP	-1.67421	0.157863	0.373432	0.150592
ENSG00000089248	ERP29	-1.67421	0.157863	3.96267	2.21546
ENSG00000100528	CNIH1	-1.67421	0.157863	0.881459	0.571766
ENSG00000177731	FLII	-1.67421	0.157863	1.083	0.617728
ENSG00000164221	CCDC112	-1.67271	0.158063	0.401327	0.161641
ENSG00000055147	FAM114A2	-1.67271	0.158063	0.173988	0.0525907
ENSG00000117697	NSL1	-1.67271	0.158063	0.527549	0.170038
ENSG00000181789	COPG1	-1.67121	0.158263	0.298117	0.165397
ENSG00000177885	GRB2	-1.67121	0.158263	3.01114	2.10409
ENSG00000120616	EPC1	-1.67121	0.158263	0.940038	0.679053
ENSG00000136450	SRSF1	-1.67121	0.158263	0.774067	0.309141
ENSG00000086730	LAT2	-1.67121	0.158263	1.36543	0.613531
ENSG00000079432	CIC	-1.67121	0.158263	0.247558	0.161088
ENSG00000172354	GNB2	-1.66971	0.158463	2.62029	2.00012
ENSG00000198604	BAZ1A	-1.66971	0.158463	1.83684	0.726448
ENSG00000163933	RFT1	-1.66971	0.158463	0.140167	0.0510439
ENSG00000198918	RPL39	-1.66971	0.158463	45.7518	33.3873
ENSG00000176155	CCDC57	-1.66821	0.158663	0.343097	0.215559
ENSG00000033050	ABCF2	-1.66821	0.158663	0.264295	0.0862886
ENSG00000165264	NDUFB6	-1.66821	0.158663	0.720719	0.341513
ENSG00000173914	RBM4B	-1.66821	0.158663	0.0927474	0.0356866
ENSG00000211456	SACM1L	-1.66821	0.158663	0.415971	0.123743
ENSG00000162517	PEF1	-1.66821	0.158663	0.286611	0.16142
ENSG00000184436	THAP7	-1.66821	0.158663	0.19979	0.090487
ENSG00000165525	NEMF	-1.66671	0.158864	1.16075	0.656621
ENSG00000172732	MUS81	-1.66671	0.158864	0.200487	0.0891612
ENSG00000103121	CMC2	-1.66671	0.158864	0.32392	0.247822
ENSG00000146223	RPL7L1	-1.66521	0.159064	0.858796	0.329691
ENSG00000229117	RPL41	-1.66521	0.159064	62.515	41.6303
ENSG00000238142	RP11-108M9.4	-1.66521	0.159064	0.3954	0.159984
ENSG00000119383	PPP2R4	-1.66521	0.159064	0.258019	0.132803
ENSG00000105887	MTPN	-1.66521	0.159064	3.52229	2.16883
ENSG00000100982	PCIF1	-1.66521	0.159064	0.118549	0.318862
ENSG00000014824	SLC30A9	-1.66372	0.159264	0.266387	0.118108
ENSG00000186575	NF2	-1.66372	0.159264	0.149581	0.0928072
ENSG00000184575	XPOT	-1.66372	0.159264	0.253486	0.131588
ENSG00000087008	ACOX3	-1.66372	0.159264	0.0749651	0.0371229
ENSG00000178952	TUFM	-1.66372	0.159264	1.44144	0.878483
ENSG00000095209	TMEM38B	-1.66222	0.159464	0.0875173	0.0566787
ENSG00000178381	ZFAND2A	-1.66222	0.159464	0.142608	0.196224
ENSG00000108651	UTP6	-1.66222	0.159464	0.564858	0.127941
ENSG00000149541	B3GAT3	-1.66222	0.159464	0.306486	0.187937
ENSG00000149547	EI24	-1.66073	0.159664	0.354952	0.216443
ENSG00000076924	XAB2	-1.66073	0.159664	0.241979	0.149708
ENSG00000141425	RPRD1A	-1.66073	0.159664	0.255578	0.163298
ENSG00000159692	CTBP1	-1.66073	0.159664	0.472458	0.453542
ENSG00000177700	POLR2L	-1.66073	0.159664	2.87655	1.74072
ENSG00000091009	RBM27	-1.66073	0.159664	0.771627	0.137996
ENSG00000138674	SEC31A	-1.65924	0.159864	1.06347	0.558507
ENSG00000125826	RBCK1	-1.65775	0.160064	0.849731	0.566351
ENSG00000170502	NUDT9	-1.65775	0.160064	0.142956	0.0551319
ENSG00000104894	CD37	-1.65775	0.160064	5.41805	3.79293
ENSG00000107371	EXOSC3	-1.65775	0.160064	0.277545	0.054248
ENSG00000155008	APOOL	-1.65775	0.160064	0.0645049	0.0822006
ENSG00000152804	HHEX	-1.65626	0.160264	0.78906	0.583478
ENSG00000120697	ALG5	-1.65626	0.160264	0.346235	0.183407
ENSG00000197620	CXorf40A	-1.65626	0.160264	0.0631102	0.028947
ENSG00000272854	RP4-593H12.1	-1.65478	0.160464	0.00209205	0.00287261
ENSG00000063244	U2AF2	-1.65478	0.160464	0.357044	0.246054
ENSG00000100258	LMF2	-1.65478	0.160464	0.30788	0.178767
ENSG00000135018	UBQLN1	-1.65478	0.160464	0.615069	0.352561
ENSG00000112685	EXOC2	-1.65329	0.160664	0.14993	0.0616505
ENSG00000177613	CSTF2T	-1.65329	0.160664	0.213039	0.0746877
ENSG00000092841	MYL6	-1.65329	0.160664	12.387	8.29711
ENSG00000152147	GEMIN6	-1.65329	0.160664	0.248255	0.0575625
ENSG00000196655	TRAPPC4	-1.65329	0.160664	0.459208	0.18639
ENSG00000157191	NECAP2	-1.65329	0.160664	0.857053	0.43896
ENSG00000163738	MTHFD2L	-1.65181	0.160864	0.182356	0.162967
ENSG00000182473	EXOC7	-1.65181	0.160864	0.524411	0.276106
ENSG00000132478	UNK	-1.65181	0.160864	0.0972801	0.0543585
ENSG00000145337	PYURF	-1.65033	0.161064	0.962703	0.670655
ENSG00000116918	TSNAX	-1.65033	0.161064	0.738501	0.280967
ENSG00000125434	SLC25A35	-1.65033	0.161064	0.0359135	0.0186719
ENSG00000133835	HSD17B4	-1.65033	0.161064	0.709213	0.256881
ENSG00000165782	TMEM55B	-1.65033	0.161064	0.271268	0.199097
ENSG00000167380	ZNF226	-1.64885	0.161265	0.179567	0.0768974
ENSG00000204822	MRPL53	-1.64737	0.161465	0.145746	0.0533641
ENSG00000063978	RNF4	-1.64737	0.161465	0.367156	0.220642
ENSG00000178397	FAM220A	-1.64737	0.161465	0.067643	0.0226494
ENSG00000100418	DESI1	-1.64737	0.161465	0.412485	0.236
ENSG00000183648	NDUFB1	-1.64737	0.161465	2.81345	1.66107
ENSG00000213983	AP1G2	-1.64589	0.161665	0.263249	0.140758
ENSG00000223478	RP11-545E17.3	-1.64589	0.161665	0.0711297	0.0584464
ENSG00000173660	UQCRH	-1.64589	0.161665	4.39817	2.90277
ENSG00000132275	RRP8	-1.64442	0.161865	0.210947	0.113026
ENSG00000088247	KHSRP	-1.64442	0.161865	0.578109	0.325713
ENSG00000141570	CBX8	-1.64294	0.162065	0.0735704	0.0108275
ENSG00000159592	GPBP1L1	-1.64294	0.162065	0.67574	0.369354
ENSG00000110011	DNAJC4	-1.64294	0.162065	0.624134	0.493427
ENSG00000106290	TAF6	-1.64147	0.162265	0.139818	0.0660699
ENSG00000143774	GUK1	-1.64147	0.162265	2.09347	1.64216
ENSG00000251022	THAP9-AS1	-1.64	0.162465	0.217572	0.120981
ENSG00000161671	EMC10	-1.64	0.162465	0.63843	0.607233
ENSG00000162521	RBBP4	-1.64	0.162465	1.09625	0.575522
ENSG00000156471	PTDSS1	-1.63853	0.162665	0.517786	0.348031
ENSG00000065150	IPO5	-1.63853	0.162665	0.393656	0.209925
ENSG00000164933	SLC25A32	-1.63706	0.162865	0.137726	0.0626448
ENSG00000103051	COG4	-1.63706	0.162865	0.257321	0.0897136
ENSG00000272009	RP1-313I6.12	-1.63706	0.162865	0.0679916	0.0322616
ENSG00000167969	ECI1	-1.6356	0.163065	0.474899	0.248485
ENSG00000135535	CD164	-1.6356	0.163065	2.3567	1.21447
ENSG00000115816	CEBPZ	-1.6356	0.163065	0.628667	0.269477
ENSG00000243943	ZNF512	-1.6356	0.163065	0.12099	0.0731409
ENSG00000119541	VPS4B	-1.6356	0.163065	1.01361	0.410344
ENSG00000027847	B4GALT7	-1.6356	0.163065	0.182008	0.0988838
ENSG00000146066	HIGD2A	-1.6356	0.163065	2.8389	2.45277
ENSG00000197982	C1orf122	-1.63413	0.163265	0.403768	0.259865
ENSG00000118680	MYL12B	-1.63413	0.163265	4.61644	2.69064
ENSG00000164897	TMUB1	-1.63413	0.163265	0.192816	0.161972
ENSG00000171453	POLR1C	-1.63267	0.163465	0.123431	0.0624239
ENSG00000114735	HEMK1	-1.63267	0.163465	0.0753137	0.0485028
ENSG00000260442	ATP2A1-AS1	-1.6312	0.163665	0.00209205	0.00110485
ENSG00000159256	MORC3	-1.6312	0.163665	0.680272	0.261633
ENSG00000164111	ANXA5	-1.6312	0.163665	4.69837	2.58094
ENSG00000170270	C14orf142	-1.6312	0.163665	0.14714	0.0677271
ENSG00000186153	WWOX	-1.62974	0.163866	0.0495119	0.0399955
ENSG00000171466	ZNF562	-1.62974	0.163866	0.183751	0.122417
ENSG00000125445	MRPS7	-1.62974	0.163866	0.683062	0.327481
ENSG00000168000	BSCL2	-1.62974	0.163866	0.0101116	0.00795493
ENSG00000163870	TPRA1	-1.62974	0.163866	0.134937	0.0755716
ENSG00000183726	TMEM50A	-1.62828	0.164066	1.63775	1.1547
ENSG00000143761	ARF1	-1.62828	0.164066	2.33264	1.76391
ENSG00000175348	TMEM9B	-1.62828	0.164066	0.662838	0.454758
ENSG00000131148	EMC8	-1.62828	0.164066	0.35565	0.200643
ENSG00000262413	RP11-498C9.3	-1.62828	0.164066	0.00488145	0.00353552
ENSG00000137818	RPLP1	-1.62828	0.164066	77.1792	51.7187
ENSG00000163812	ZDHHC3	-1.62683	0.164266	0.436195	0.303285
ENSG00000165526	RPUSD4	-1.62683	0.164266	0.167712	0.0884982
ENSG00000171631	P2RY6	1.62683	0.835734	0.053696	0.0251905
ENSG00000125652	ALKBH7	-1.62537	0.164466	1.24723	0.88633
ENSG00000140688	C16orf58	-1.62537	0.164466	0.0990235	0.046735
ENSG00000180098	TRNAU1AP	-1.62537	0.164466	0.332287	0.149708
ENSG00000260083	MIR762HG	-1.62391	0.164666	0.0442817	0.0451883
ENSG00000111231	GPN3	-1.62391	0.164666	0.342051	0.118661
ENSG00000206140	TMEM191C	-1.62246	0.164866	0.0739191	0.0466246
ENSG00000185716	C16orf52	-1.62246	0.164866	0.17887	0.065186
ENSG00000047315	POLR2B	-1.62246	0.164866	0.796034	0.365597
ENSG00000157326	DHRS4	-1.62246	0.164866	0.272663	0.206831
ENSG00000175854	SWI5	-1.62101	0.165066	0.133193	0.0839684
ENSG00000215067	ALOX12-AS1	-1.62101	0.165066	0.0725244	0.0533641
ENSG00000129083	COPB1	-1.62101	0.165066	0.899592	0.325382
ENSG00000119471	HSDL2	-1.61956	0.165266	0.285913	0.115898
ENSG00000129460	NGDN	-1.61956	0.165266	0.259762	0.184291
ENSG00000114416	FXR1	-1.61956	0.165266	1.21271	0.626458
ENSG00000160917	CPSF4	-1.61811	0.165466	0.134937	0.0791071
ENSG00000178982	EIF3K	-1.61811	0.165466	5.96301	4.03367
ENSG00000109534	GAR1	-1.61811	0.165466	0.185843	0.117556
ENSG00000127022	CANX	-1.61811	0.165466	2.57287	1.24839
ENSG00000018610	CXorf56	-1.61811	0.165466	0.142259	0.0802119
ENSG00000168476	REEP4	-1.61811	0.165466	0.304742	0.183849
ENSG00000105402	NAPA	-1.61811	0.165466	0.592753	0.608669
ENSG00000157379	DHRS1	-1.61666	0.165666	0.161087	0.151034
ENSG00000055211	GINM1	-1.61666	0.165666	0.503839	0.306378
ENSG00000213445	SIPA1	-1.61666	0.165666	0.862633	0.434431
ENSG00000100372	SLC25A17	-1.61666	0.165666	0.0571827	0.0266268
ENSG00000168827	GFM1	-1.61666	0.165666	0.370643	0.167276
ENSG00000204392	LSM2	-1.61666	0.165666	0.49547	0.300854
ENSG00000204344	STK19	-1.61666	0.165666	0.201185	0.111037
ENSG00000241127	YAE1D1	-1.61666	0.165666	0.0387029	0.00983317
ENSG00000223609	HBD	1.61666	0.834334	0.00069735	0.00309358
ENSG00000099904	ZDHHC8	-1.61521	0.165866	0.10774	0.0634182
ENSG00000104859	CLASRP	-1.61521	0.165866	0.238144	0.198876
ENSG00000114631	PODXL2	-1.61521	0.165866	0.0160391	0.00364601
ENSG00000196511	TPK1	-1.61521	0.165866	0.20502	0.128383
ENSG00000198730	CTR9	-1.61377	0.166066	0.593102	0.221305
ENSG00000144043	TEX261	-1.61377	0.166066	0.190027	0.121202
ENSG00000100567	PSMA3	-1.61377	0.166066	0.982577	0.487572
ENSG00000091164	TXNL1	-1.61088	0.166467	0.927835	0.387031
ENSG00000111596	CNOT2	-1.60944	0.166667	0.927137	0.446692
ENSG00000116209	TMEM59	-1.60944	0.166667	2.37553	1.26563
ENSG00000135297	MTO1	-1.608	0.166867	0.235703	0.0744667
ENSG00000081692	JMJD4	-1.60656	0.167067	0.0850766	0.0386697
ENSG00000109775	UFSP2	-1.60656	0.167067	0.200487	0.0778917
ENSG00000197632	SERPINB2	1.60656	0.832933	0.0624128	0.00817589
ENSG00000172530	BANP	-1.60512	0.167267	0.22873	0.149708
ENSG00000126524	SBDS	-1.60512	0.167267	0.361926	0.37996
ENSG00000136933	RABEPK	-1.60512	0.167267	0.0871686	0.0500496
ENSG00000092295	TGM1	-1.60369	0.167467	0.0069735	0.00397746
ENSG00000198231	DDX42	-1.60369	0.167467	0.725601	0.264726
ENSG00000164916	FOXK1	-1.60369	0.167467	0.211993	0.176889
ENSG00000130638	ATXN10	-1.60369	0.167467	0.696311	0.381618
ENSG00000132781	MUTYH	-1.60369	0.167467	0.0725244	0.0380068
ENSG00000177889	UBE2N	-1.60369	0.167467	0.711304	0.398079
ENSG00000232838	PET117	-1.60369	0.167467	0.117852	0.0678376
ENSG00000232160	RAP2C-AS1	-1.60369	0.167467	0.0435844	0.0205502
ENSG00000157181	C1orf27	-1.60225	0.167667	0.320781	0.121312
ENSG00000257433	RP1-197B17.3	-1.60225	0.167667	0.0198745	0.0194453
ENSG00000124333	VAMP7	-1.60082	0.167867	0.328453	0.206831
ENSG00000161526	SAP30BP	-1.60082	0.167867	0.470017	0.333225
ENSG00000153066	TXNDC11	-1.60082	0.167867	0.22873	0.235116
ENSG00000117862	TXNDC12	-1.60082	0.167867	0.652726	0.355875
ENSG00000139684	ESD	-1.60082	0.167867	1.22491	0.570662
ENSG00000155508	CNOT8	-1.60082	0.167867	0.583339	0.336319
ENSG00000134987	WDR36	-1.60082	0.167867	0.237098	0.0741352
ENSG00000108953	YWHAE	-1.60082	0.167867	2.08997	1.08421
ENSG00000107897	ACBD5	-1.60082	0.167867	0.362972	0.174789
ENSG00000144895	EIF2A	-1.59939	0.168067	1.0035	0.545468
ENSG00000196946	ZNF705A	-1.59939	0.168067	0.00069735	0.00022097
ENSG00000144848	ATG3	-1.59939	0.168067	2.01223	0.97549
ENSG00000113621	TXNDC15	-1.59796	0.168267	0.377268	0.161972
ENSG00000100288	CHKB	-1.59796	0.168267	0.238144	0.072257
ENSG00000119523	ALG2	-1.59796	0.168267	0.227684	0.114683
ENSG00000136147	PHF11	-1.59653	0.168467	0.647495	0.396977
ENSG00000135108	FBXO21	-1.59653	0.168467	0.245117	0.126505
ENSG00000174574	AKIRIN1	-1.59653	0.168467	0.773021	0.465586
ENSG00000139197	PEX5	-1.59653	0.168467	0.0655509	0.0329245
ENSG00000125743	SNRPD2	-1.59653	0.168467	1.66181	1.18354
ENSG00000183955	KMT5A	-1.59653	0.168467	0.208855	0.180645
ENSG00000124279	FASTKD3	-1.59653	0.168467	0.0732217	0.0418737
ENSG00000081791	KIAA0141	-1.59653	0.168467	0.446655	0.25887
ENSG00000116786	PLEKHM2	-1.59653	0.168467	0.366807	0.314001
ENSG00000149600	COMMD7	-1.5951	0.168667	0.66214	0.461055
ENSG00000101911	PRPS2	-1.5951	0.168667	0.168758	0.090045
ENSG00000166181	API5	-1.5951	0.168667	0.473155	0.179871
ENSG00000130598	TNNI2	-1.5951	0.168667	0.228381	0.138659
ENSG00000122140	MRPS2	-1.5951	0.168667	0.243723	0.146504
ENSG00000160714	UBE2Q1	-1.5951	0.168667	0.494076	0.345711
ENSG00000135002	RFK	-1.5951	0.168667	0.383544	0.169375
ENSG00000120805	ARL1	-1.59367	0.168868	0.284518	0.100983
ENSG00000116044	NFE2L2	-1.59367	0.168868	1.36334	0.538396
ENSG00000162869	PPP1R21	-1.59367	0.168868	0.284518	0.117003
ENSG00000066583	ISOC1	-1.59367	0.168868	0.103556	0.0452987
ENSG00000163687	DNASE1L3	1.59367	0.831132	0.132497	0.0538062
ENSG00000112561	TFEB	-1.59225	0.169068	0.552655	0.302954
ENSG00000131653	TRAF7	-1.59225	0.169068	0.354952	0.248043
ENSG00000172977	KAT5	-1.59225	0.169068	0.271269	0.132913
ENSG00000116691	MIIP	-1.59225	0.169068	0.377965	0.222078
ENSG00000177410	ZFAS1	-1.59083	0.169268	4.45186	2.8209
ENSG00000139637	C12orf10	-1.59083	0.169268	0.499306	0.29522
ENSG00000174276	ZNHIT2	-1.5894	0.169468	0.0739191	0.039885
ENSG00000129255	MPDU1	-1.5894	0.169468	0.344492	0.181197
ENSG00000131473	ACLY	-1.58798	0.169668	0.451886	0.243071
ENSG00000133872	SARAF	-1.58798	0.169668	3.44419	2.18066
ENSG00000087460	GNAS	-1.58798	0.169668	6.80264	4.16924
ENSG00000161265	U2AF1L4	-1.58798	0.169668	0.175732	0.130593
ENSG00000125107	CNOT1	-1.58798	0.169668	0.723508	0.442826
ENSG00000130734	ATG4D	-1.58798	0.169668	0.104951	0.106176
ENSG00000129187	DCTD	-1.58798	0.169668	0.237795	0.140648
ENSG00000130244	FAM98C	-1.58656	0.169868	0.206415	0.119323
ENSG00000162735	PEX19	-1.58656	0.169868	0.150278	0.0859571
ENSG00000131165	CHMP1A	-1.58656	0.169868	0.326361	0.199318
ENSG00000105063	PPP6R1	-1.58656	0.169868	0.0972801	0.316101
ENSG00000135698	MPHOSPH6	-1.58656	0.169868	0.203625	0.15932
ENSG00000079332	SAR1A	-1.58515	0.170068	0.523714	0.392445
ENSG00000162298	SYVN1	-1.58515	0.170068	0.1576	0.090045
ENSG00000168701	TMEM208	-1.58515	0.170068	0.63878	0.393882
ENSG00000101294	HM13	-1.58515	0.170068	1.21515	0.851191
ENSG00000131446	MGAT1	-1.58515	0.170068	1.69075	1.12288
ENSG00000171862	PTEN	-1.58373	0.170268	2.01746	0.94842
ENSG00000113851	CRBN	-1.58373	0.170268	0.846593	0.494421
ENSG00000113407	TARS	-1.58373	0.170268	0.382847	0.162193
ENSG00000122882	ECD	-1.58373	0.170268	0.181659	0.120649
ENSG00000159176	CSRP1	-1.58231	0.170468	0.348327	0.234453
ENSG00000158604	TMED4	-1.58231	0.170468	0.534871	0.324718
ENSG00000138326	RPS24	-1.58231	0.170468	53.1935	31.2402
ENSG00000151881	C5orf28	-1.58231	0.170468	0.0749651	0.0342503
ENSG00000101310	SEC23B	-1.58231	0.170468	0.385636	0.152028
ENSG00000116752	BCAS2	-1.58231	0.170468	0.36367	0.182855
ENSG00000156958	GALK2	-1.5809	0.170668	0.153417	0.0583359
ENSG00000198898	CAPZA2	-1.5809	0.170668	2.49373	1.27281
ENSG00000084207	GSTP1	-1.5809	0.170668	9.64329	6.21093
ENSG00000166822	TMEM170A	-1.5809	0.170668	0.453281	0.239425
ENSG00000105053	VRK3	-1.5809	0.170668	0.380406	0.146946
ENSG00000122257	RBBP6	-1.57949	0.170868	0.887387	0.645793
ENSG00000185753	CXorf38	-1.57949	0.170868	0.495819	0.397197
ENSG00000129158	SERGEF	-1.57949	0.170868	0.124128	0.07977
ENSG00000111707	SUDS3	-1.57949	0.170868	0.319735	0.162635
ENSG00000082068	WDR70	-1.57807	0.171068	0.335775	0.180755
ENSG00000140307	GTF2A2	-1.57807	0.171068	1.10357	0.621044
ENSG00000136819	C9orf78	-1.57807	0.171068	0.968281	0.840584
ENSG00000170364	SETMAR	-1.57666	0.171269	0.0338214	0.0152469
ENSG00000147010	SH3KBP1	-1.57666	0.171269	2.01083	1.05714
ENSG00000204438	GPANK1	-1.57666	0.171269	0.25244	0.14573
ENSG00000247271	ZBED5-AS1	-1.57666	0.171269	0.0917014	0.0604351
ENSG00000108465	CDK5RAP3	-1.57666	0.171269	0.601471	0.363389
ENSG00000168002	POLR2G	-1.57666	0.171269	0.770929	0.46437
ENSG00000159055	MIS18A	-1.57666	0.171269	0.088912	0.0274002
ENSG00000136940	PDCL	-1.57525	0.171469	0.217224	0.0826426
ENSG00000228106	RP11-452F19.3	-1.57385	0.171669	0.042887	0.0416528
ENSG00000244687	UBE2V1	-1.57385	0.171669	0.198395	0.0816482
ENSG00000075413	MARK3	-1.57385	0.171669	0.78418	0.524807
ENSG00000176058	TPRN	-1.57244	0.171869	0.11576	0.0616505
ENSG00000151743	AMN1	-1.57104	0.172069	0.0400976	0.0197768
ENSG00000009780	FAM76A	-1.57104	0.172069	0.233263	0.143189
ENSG00000091542	ALKBH5	-1.57104	0.172069	0.517089	0.339855
ENSG00000138964	PARVG	-1.56963	0.172269	1.386	0.799593
ENSG00000125450	NUP85	-1.56963	0.172269	0.186192	0.0865095
ENSG00000147003	TMEM27	-1.56963	0.172269	0.0013947	0.00121534
ENSG00000141480	ARRB2	-1.56823	0.172469	3.14015	1.95505
ENSG00000185187	SIGIRR	-1.56823	0.172469	0.658654	0.451333
ENSG00000181852	RNF41	-1.56683	0.172669	0.281729	0.228487
ENSG00000135549	PKIB	1.56543	0.827131	0.0903068	0.0343608
ENSG00000182923	CEP63	-1.56543	0.172869	0.51674	0.186721
ENSG00000128011	LRFN1	-1.56543	0.172869	0.0327754	0.0163518
ENSG00000186222	BLOC1S4	-1.56543	0.172869	0.378663	0.18396
ENSG00000138382	METTL5	-1.56543	0.172869	0.372735	0.177662
ENSG00000125818	PSMF1	-1.56543	0.172869	0.698055	0.428684
ENSG00000183207	RUVBL2	-1.56543	0.172869	0.207809	0.111258
ENSG00000115514	TXNDC9	-1.56543	0.172869	0.386682	0.128273
ENSG00000166595	FAM96B	-1.56543	0.172869	1.17819	0.615409
ENSG00000119787	ATL2	-1.56403	0.173069	0.131101	0.0803224
ENSG00000183665	TRMT12	-1.56403	0.173069	0.0742677	0.0320406
ENSG00000143401	ANP32E	-1.56403	0.173069	0.572529	0.31577
ENSG00000131043	AAR2	-1.56403	0.173069	0.125871	0.0933596
ENSG00000170855	TRIAP1	-1.56403	0.173069	0.330196	0.184291
ENSG00000022840	RNF10	-1.56263	0.173269	0.61228	0.372227
ENSG00000092203	TOX4	-1.56263	0.173269	0.603911	0.421503
ENSG00000103490	PYCARD	-1.56124	0.173469	4.94733	2.82202
ENSG00000100897	DCAF11	-1.56124	0.173469	0.384939	0.24274
ENSG00000001036	FUCA2	-1.56124	0.173469	0.505583	0.28406
ENSG00000169592	INO80E	-1.56124	0.173469	0.221059	0.133576
ENSG00000090263	MRPS33	-1.56124	0.173469	0.522667	0.236221
ENSG00000173418	NAA20	-1.56124	0.173469	0.617161	0.298313
ENSG00000121579	NAA50	-1.56124	0.173469	0.659351	0.352561
ENSG00000158714	SLAMF8	1.56124	0.826531	0.0481171	0.0361285
ENSG00000150753	CCT5	-1.55984	0.173669	1.46411	0.546353
ENSG00000168259	DNAJC7	-1.55984	0.173669	1.67401	1.06145
ENSG00000184209	SNRNP35	-1.55984	0.173669	0.341005	0.14562
ENSG00000242616	GNG10	-1.55984	0.173669	0.102859	0.0238647
ENSG00000051108	HERPUD1	-1.55984	0.173669	1.97318	1.11294
ENSG00000164252	AGGF1	-1.55984	0.173669	0.50628	0.103414
ENSG00000148337	CIZ1	-1.55845	0.17387	0.22873	0.187937
ENSG00000141627	DYM	-1.55845	0.17387	0.261854	0.225503
ENSG00000256683	ZNF350	-1.55845	0.17387	0.169107	0.183739
ENSG00000174238	PITPNA	-1.55706	0.17407	0.620647	0.340297
ENSG00000160255	ITGB2	-1.55706	0.17407	10.6893	6.12408
ENSG00000065518	NDUFB4	-1.55706	0.17407	1.82325	0.970189
ENSG00000131238	PPT1	-1.55706	0.17407	2.9055	1.47422
ENSG00000163466	ARPC2	-1.55706	0.17407	11.4111	6.85185
ENSG00000147872	PLIN2	-1.55706	0.17407	0.527201	0.396642
ENSG00000260018	RP11-505K9.1	-1.55566	0.17427	0.011855	0.0162413
ENSG00000172795	DCP2	-1.55566	0.17427	1.50107	0.54348
ENSG00000116586	LAMTOR2	-1.55566	0.17427	1.66739	0.867768
ENSG00000039123	SKIV2L2	-1.55566	0.17427	0.409346	0.170259
ENSG00000176393	RNPEP	-1.55427	0.17447	1.00803	0.598723
ENSG00000168159	RNF187	-1.55427	0.17447	0.436195	0.286712
ENSG00000104518	GSDMD	-1.55427	0.17447	0.756633	0.431668
ENSG00000119446	RBM18	-1.55427	0.17447	0.288703	0.150371
ENSG00000130332	LSM7	-1.55289	0.17467	1.53768	1.01317
ENSG00000226853	AC010894.3	-1.55289	0.17467	0.0097629	0.00386698
ENSG00000075790	BCAP29	-1.55289	0.17467	0.421899	0.199759
ENSG00000118705	RPN2	-1.55289	0.17467	1.6904	0.796057
ENSG00000136436	CALCOCO2	-1.5515	0.17487	1.06905	0.64281
ENSG00000175193	PARL	-1.5515	0.17487	0.781041	0.40957
ENSG00000105176	URI1	-1.5515	0.17487	0.636338	0.349578
ENSG00000114923	SLC4A3	1.5515	0.82513	0.0205718	0.00839686
ENSG00000164818	DNAAF5	-1.55011	0.17507	0.0882147	0.0353551
ENSG00000197728	RPS26	-1.55011	0.17507	10.8358	6.01784
ENSG00000096746	HNRNPH3	-1.55011	0.17507	1.37031	0.871741
ENSG00000165949	IFI27	1.55011	0.82493	0.0069735	0.054911
ENSG00000110713	NUP98	-1.54873	0.17527	0.311018	0.165729
ENSG00000169490	TM2D2	-1.54596	0.17567	0.248255	0.0856256
ENSG00000066427	ATXN3	-1.54596	0.17567	0.731528	0.336319
ENSG00000163541	SUCLG1	-1.54596	0.17567	0.870652	0.378746
ENSG00000107959	PITRM1	-1.54458	0.17587	0.189678	0.0847418
ENSG00000162623	TYW3	-1.54458	0.17587	0.377616	0.206278
ENSG00000181135	ZNF707	-1.54458	0.17587	0.031032	0.043531
ENSG00000165283	STOML2	-1.54458	0.17587	0.489195	0.299308
ENSG00000112977	DAP	-1.54458	0.17587	0.51395	0.317979
ENSG00000003056	M6PR	-1.54458	0.17587	1.80163	0.966761
ENSG00000143549	TPM3	-1.5432	0.17607	5.86783	4.35154
ENSG00000213185	FAM24B	-1.5432	0.17607	0.0324267	0.0155784
ENSG00000169895	SYAP1	-1.5432	0.17607	0.48257	0.348142
ENSG00000108468	CBX1	-1.5432	0.17607	0.393307	0.164845
ENSG00000127720	METTL25	-1.5432	0.17607	0.113319	0.0480609
ENSG00000066136	NFYC	-1.54182	0.176271	0.436892	0.233238
ENSG00000132128	LRRC41	-1.54182	0.176271	0.294282	0.12993
ENSG00000067955	CBFB	-1.54044	0.176471	0.36611	0.268151
ENSG00000095574	IKZF5	-1.54044	0.176471	0.148535	0.126726
ENSG00000188921	HACD4	-1.54044	0.176471	1.32847	0.820148
ENSG00000196588	MKL1	-1.54044	0.176471	0.375525	0.171806
[truncated: 15,027 more rows]

## Sheet: Cluster 1 - CD8 T Cells
	Gene	Bayes Factor	Probability of DE	Cluster Mean	Non Cluster Mean
ENSG00000109332	UBE2D3	-3.24201	0.037615	0.978957	0.86793
ENSG00000101558	VAPA	-3.06398	0.0446178	0.616278	0.446188
ENSG00000198791	CNOT7	-2.99133	0.0478191	0.243219	0.200967
ENSG00000160075	SSU72	-2.90675	0.0518207	0.624934	0.43577
ENSG00000105819	PMPCB	-2.87861	0.0532213	0.257934	0.144842
ENSG00000162368	CMPK1	-2.87464	0.0534214	0.541548	0.356233
ENSG00000176978	DPP7	-2.85893	0.0542217	0.607622	0.408212
ENSG00000197111	PCBP2	-2.84728	0.0548219	0.963088	0.853591
ENSG00000162191	UBXN1	-2.82814	0.0558223	1.12293	0.635831
ENSG00000183283	DAZAP2	-2.82435	0.0560224	0.808727	0.790412
ENSG00000088205	DDX18	-2.81681	0.0564226	0.789973	0.394881
ENSG00000130175	PRKCSH	-2.81306	0.0566226	0.255048	0.166799
ENSG00000121067	SPOP	-2.80932	0.0568227	0.304096	0.116948
ENSG00000147274	RBMX	-2.80559	0.0570228	0.558282	0.386368
ENSG00000110696	C11orf58	-2.78348	0.0582233	1.15928	0.669438
ENSG00000092199	HNRNPC	-2.74404	0.0604242	1.05512	0.875547
ENSG00000120963	ZNF706	-2.73701	0.0608243	0.573286	0.239615
ENSG00000101161	PRPF6	-2.73352	0.0610244	0.296883	0.15526
ENSG00000115561	CHMP3	-2.73352	0.0610244	0.347085	0.138793
ENSG00000232388	LINC00493	-2.70933	0.062425	0.510098	0.282969
ENSG00000111832	RWDD1	-2.69237	0.0634254	0.747847	0.525497
ENSG00000185787	MORF4L1	-2.689	0.0636255	1.03378	0.772828
ENSG00000117614	SYF2	-2.6823	0.0640256	0.938563	0.732834
ENSG00000100664	EIF5	-2.67565	0.0644258	0.855179	0.435881
ENSG00000128534	LSM8	-2.67233	0.0646259	0.649459	0.408883
ENSG00000137876	RSL24D1	-2.66903	0.0648259	0.75535	0.53009
ENSG00000118579	MED28	-2.66903	0.0648259	0.309578	0.165567
ENSG00000173141	MRPL57	-2.66573	0.065026	0.48615	0.286553
ENSG00000136888	ATP6V1G1	-2.64292	0.0664266	1.09754	0.827936
ENSG00000120742	SERP1	-2.64292	0.0664266	1.03724	0.554734
ENSG00000189403	HMGB1	-2.63649	0.0668267	3.57993	2.20713
ENSG00000133773	CCDC59	-2.63328	0.0670268	0.368724	0.285432
ENSG00000213983	AP1G2	-2.6269	0.067427	0.141662	0.0695641
ENSG00000144224	UBXN4	-2.62056	0.0678271	0.810458	0.382222
ENSG00000205581	HMGN1	-2.60484	0.0688275	1.11167	0.743928
ENSG00000111142	METAP2	-2.60484	0.0688275	0.433929	0.271542
ENSG00000084463	WBP11	-2.59551	0.0694278	0.333525	0.239055
ENSG00000114503	NCBP2	-2.59551	0.0694278	0.267743	0.179122
ENSG00000071994	PDCD2	-2.59551	0.0694278	0.381996	0.252497
ENSG00000220205	VAMP2	-2.58013	0.0704282	1.21323	1.11987
ENSG00000149100	EIF3M	-2.57708	0.0706283	0.697643	0.390175
ENSG00000125991	ERGIC3	-2.57403	0.0708283	0.194749	0.173521
ENSG00000162511	LAPTM5	-2.571	0.0710284	1.69622	1.04302
ENSG00000009307	CSDE1	-2.56495	0.0714286	0.811324	0.46568
ENSG00000100380	ST13	-2.55593	0.0720288	0.644843	0.389504
ENSG00000173812	EIF1	-2.55294	0.0722289	8.00607	6.91286
ENSG00000169714	CNBP	-2.54996	0.072429	1.03551	0.725108
ENSG00000183291	SEP15	-2.54699	0.0726291	0.685237	0.387263
ENSG00000169249	ZRSR2	-2.54402	0.0728291	0.230236	0.147867
ENSG00000187954	CYHR1	-2.54402	0.0728291	0.162435	0.0843507
ENSG00000109180	OCIAD1	-2.53811	0.0732293	0.599543	0.244656
ENSG00000187514	PTMA	-2.53517	0.0734294	11.2184	7.59213
ENSG00000087502	ERGIC2	-2.53223	0.0736295	0.320542	0.114932
ENSG00000166295	ANAPC16	-2.5293	0.0738295	1.01098	0.683778
ENSG00000138398	PPIG	-2.52055	0.0744298	0.762274	0.412355
ENSG00000159202	UBE2Z	-2.51765	0.0746299	0.203116	0.114036
ENSG00000131507	NDFIP1	-2.51765	0.0746299	0.473455	0.260003
ENSG00000048544	MRPS10	-2.51476	0.0748299	0.242065	0.138121
ENSG00000254505	CHMP4A	-2.50899	0.0752301	0.678024	0.415045
ENSG00000258289	CHURC1	-2.50899	0.0752301	0.868452	0.323073
ENSG00000113558	SKP1	-2.50326	0.0756303	1.66535	1.08525
ENSG00000074201	CLNS1A	-2.50326	0.0756303	0.34218	0.173633
ENSG00000008952	SEC62	-2.50326	0.0756303	0.914904	0.526395
ENSG00000100353	EIF3D	-2.50326	0.0756303	0.835272	0.434538
ENSG00000083937	CHMP2B	-2.50326	0.0756303	0.179169	0.105746
ENSG00000146223	RPL7L1	-2.5004	0.0758303	0.431332	0.212617
ENSG00000168522	FNTA	-2.48903	0.0766307	0.404788	0.136888
ENSG00000081154	PCNP	-2.48621	0.0768307	0.384304	0.277592
ENSG00000173674	EIF1AX	-2.48339	0.0770308	0.721303	0.396561
ENSG00000103024	NME3	-2.48058	0.0772309	0.351701	0.222363
ENSG00000197006	METTL9	-2.47498	0.0776311	0.459029	0.277032
ENSG00000099797	TECR	-2.47498	0.0776311	0.409116	0.365081
ENSG00000145860	RNF145	-2.47219	0.0778311	0.190998	0.177442
ENSG00000136936	XPA	-2.47219	0.0778311	0.321407	0.163214
ENSG00000129197	RPAIN	-2.4694	0.0780312	0.281303	0.16243
ENSG00000077380	DYNC1I2	-2.46662	0.0782313	0.412001	0.138009
ENSG00000100650	SRSF5	-2.46109	0.0786315	2.05196	1.30514
ENSG00000069275	NUCKS1	-2.46109	0.0786315	1.18149	0.58016
ENSG00000127125	PPCS	-2.45009	0.0794318	0.338718	0.188084
ENSG00000006015	C19orf60	-2.44191	0.080032	0.627819	0.352424
ENSG00000069345	DNAJA2	-2.44191	0.080032	0.382284	0.207464
ENSG00000104852	SNRNP70	-2.44191	0.080032	0.398441	0.253394
ENSG00000176731	C8orf59	-2.43379	0.0806323	0.677736	0.262916
ENSG00000159593	NAE1	-2.43109	0.0808323	0.306693	0.155821
ENSG00000146457	WTAP	-2.4284	0.0810324	0.432486	0.340101
ENSG00000133398	MED10	-2.4284	0.0810324	0.602717	0.542187
ENSG00000177733	HNRNPA0	-2.42572	0.0812325	0.52337	0.486293
ENSG00000099622	CIRBP	-2.42304	0.0814326	1.64198	1.6001
ENSG00000165688	PMPCA	-2.42037	0.0816327	0.121465	0.0870392
ENSG00000131508	UBE2D2	-2.41239	0.0822329	0.873357	0.681536
ENSG00000130332	LSM7	-2.4071	0.0826331	0.770643	0.47509
ENSG00000198015	MRPL42	-2.40446	0.0828331	0.249855	0.106307
ENSG00000270170	NCBP2-AS2	-2.40183	0.0830332	0.259953	0.299324
ENSG00000165119	HNRNPK	-2.39136	0.0838335	1.56869	0.953628
ENSG00000172340	SUCLG2	-2.38876	0.0840336	0.186959	0.123221
ENSG00000158604	TMED4	-2.38617	0.0842337	0.420945	0.276583
ENSG00000174173	TRMT10C	-2.38617	0.0842337	0.246104	0.117508
ENSG00000122033	MTIF3	-2.38099	0.0846339	0.384592	0.146074
ENSG00000152795	HNRNPDL	-2.38099	0.0846339	1.42645	1.18909
ENSG00000135899	SP110	-2.37584	0.085034	0.585116	0.251489
ENSG00000119559	C19orf25	-2.37584	0.085034	0.298903	0.209705
ENSG00000178913	TAF7	-2.37327	0.0852341	0.713224	0.437114
ENSG00000118816	CCNI	-2.37327	0.0852341	1.71958	1.07976
ENSG00000107223	EDF1	-2.36559	0.0858343	1.68843	1.01502
ENSG00000104613	INTS10	-2.36305	0.0860344	0.209174	0.131959
ENSG00000134597	RBMX2	-2.3605	0.0862345	0.184073	0.0809901
ENSG00000133997	MED6	-2.35797	0.0864346	0.240334	0.191108
ENSG00000257727	CNPY2	-2.35797	0.0864346	0.519331	0.245552
ENSG00000133226	SRRM1	-2.35544	0.0866347	1.28132	0.903775
ENSG00000240230	COX19	-2.35544	0.0866347	0.244373	0.2078
ENSG00000188342	GTF2F2	-2.35291	0.0868347	0.121465	0.0728127
ENSG00000125445	MRPS7	-2.35039	0.0870348	0.342469	0.193125
ENSG00000166848	TERF2IP	-2.34787	0.0872349	0.84739	0.527849
ENSG00000158411	MITD1	-2.34787	0.0872349	0.281592	0.126358
ENSG00000112081	SRSF3	-2.34536	0.087435	1.61543	0.714805
ENSG00000165669	FAM204A	-2.33786	0.0880352	0.400749	0.240399
ENSG00000138381	ASNSD1	-2.33289	0.0884354	0.229371	0.106194
ENSG00000101882	NKAP	-2.33041	0.0886355	0.249278	0.154924
ENSG00000155329	ZCCHC10	-2.32794	0.0888355	0.190709	0.10093
ENSG00000164096	C4orf3	-2.323	0.0892357	1.08657	0.557535
ENSG00000171566	PLRG1	-2.32054	0.0894358	0.1809	0.0683319
ENSG00000166275	BORCS7	-2.31809	0.0896359	0.264281	0.166351
ENSG00000206177	HBM	2.3132	0.909964	0.00230814	0.00884956
ENSG00000176476	SGF29	-2.31076	0.0902361	0.137622	0.0787497
ENSG00000103275	UBE2I	-2.30832	0.0904362	0.83354	0.591696
ENSG00000095059	DHPS	-2.30347	0.0908363	0.24899	0.136104
ENSG00000104872	PIH1D1	-2.30347	0.0908363	0.240334	0.130615
ENSG00000205981	DNAJC19	-2.30105	0.0910364	0.377379	0.194133
ENSG00000129084	PSMA1	-2.29863	0.0912365	0.697931	0.374605
ENSG00000136938	ANP32B	-2.29381	0.0916367	0.876242	0.544763
ENSG00000243147	MRPL33	-2.29381	0.0916367	0.52741	0.307502
ENSG00000229833	PET100	-2.29381	0.0916367	0.581365	0.471842
ENSG00000115165	CYTIP	-2.29141	0.0918367	0.865566	0.525832
ENSG00000127054	CPSF3L	-2.29141	0.0918367	0.191286	0.106755
ENSG00000156976	EIF4A2	-2.28902	0.0920368	1.62005	0.774734
ENSG00000090060	PAPOLA	-2.28902	0.0920368	0.634167	0.406307
ENSG00000143742	SRP9	-2.28902	0.0920368	0.823153	0.448429
ENSG00000161671	EMC10	-2.28662	0.0922369	0.172821	0.258659
ENSG00000084754	HADHA	-2.28662	0.0922369	0.497979	0.251601
ENSG00000102125	TAZ	-2.28424	0.092437	0.12637	0.0706843
ENSG00000065548	ZC3H15	-2.28424	0.092437	0.633589	0.41807
ENSG00000178449	COX14	-2.28424	0.092437	0.447489	0.305038
ENSG00000104979	C19orf53	-2.2771	0.0930372	0.957029	0.55339
ENSG00000131143	COX4I1	-2.27473	0.0932373	2.91461	1.90086
ENSG00000149823	VPS51	-2.27473	0.0932373	0.359491	0.229757
ENSG00000112237	CCNC	-2.27237	0.0934374	0.206578	0.150892
ENSG00000170515	PA2G4	-2.27237	0.0934374	0.812189	0.456047
ENSG00000134453	RBM17	-2.27237	0.0934374	0.358337	0.260115
ENSG00000104897	SF3A2	-2.27001	0.0936375	0.147143	0.174305
ENSG00000159140	SON	-2.27001	0.0936375	2.09927	1.13521
ENSG00000080189	SLC35C2	-2.27001	0.0936375	0.15955	0.0942084
ENSG00000114416	FXR1	-2.26765	0.0938375	0.465088	0.216202
ENSG00000114744	COMMD2	-2.2653	0.0940376	0.270917	0.227629
ENSG00000171311	EXOSC1	-2.2653	0.0940376	0.263704	0.157501
ENSG00000169609	C15orf40	-2.2653	0.0940376	0.160992	0.116388
ENSG00000123562	MORF4L2	-2.26296	0.0942377	0.242065	0.107203
ENSG00000149313	AASDHPPT	-2.26296	0.0942377	0.190421	0.074493
ENSG00000164323	CFAP97	-2.26296	0.0942377	0.372475	0.166687
ENSG00000182196	ARL6IP4	-2.25362	0.095038	1.13591	0.834102
ENSG00000055950	MRPL43	-2.25362	0.095038	0.339872	0.189764
ENSG00000211460	TSN	-2.25129	0.0952381	0.20023	0.192677
ENSG00000130731	C16orf13	-2.25129	0.0952381	0.303808	0.216538
ENSG00000106609	TMEM248	-2.25129	0.0952381	0.268032	0.187188
ENSG00000103429	BFAR	-2.24897	0.0954382	0.245816	0.165567
ENSG00000121022	COPS5	-2.24666	0.0956383	0.358049	0.170608
ENSG00000120533	ENY2	-2.24666	0.0956383	0.534046	0.333603
ENSG00000155508	CNOT8	-2.24666	0.0956383	0.141662	0.122213
ENSG00000145901	TNIP1	-2.24435	0.0958383	0.225043	0.186067
ENSG00000186184	POLR1D	-2.24435	0.0958383	0.575884	0.388944
ENSG00000089693	MLF2	-2.24204	0.0960384	0.213214	0.19951
ENSG00000173020	ADRBK1	-2.23974	0.0962385	0.576172	0.308286
ENSG00000106028	SSBP1	-2.23744	0.0964386	0.87307	0.44854
ENSG00000111790	FGFR1OP2	-2.23744	0.0964386	0.532604	0.232109
ENSG00000125651	GTF2F1	-2.23285	0.0968387	0.225908	0.142266
ENSG00000067167	TRAM1	-2.23285	0.0968387	0.49596	0.328114
ENSG00000143575	HAX1	-2.23057	0.0970388	0.416906	0.177442
ENSG00000156136	DCK	-2.22829	0.0972389	0.274956	0.134536
ENSG00000107625	DDX50	-2.22601	0.097439	0.246681	0.107763
ENSG00000122359	ANXA11	-2.22601	0.097439	0.608198	0.444955
ENSG00000169718	DUS1L	-2.22601	0.097439	0.25476	0.186067
ENSG00000134330	IAH1	-2.22374	0.0976391	0.37536	0.218891
ENSG00000140983	RHOT2	-2.21694	0.0982393	0.180034	0.135656
ENSG00000134283	PPHLN1	-2.21694	0.0982393	0.404788	0.278935
ENSG00000187735	TCEA1	-2.21694	0.0982393	0.685237	0.430841
ENSG00000144567	FAM134A	-2.21694	0.0982393	0.191286	0.132856
ENSG00000132475	H3F3B	-2.21469	0.0984394	4.88545	4.23551
ENSG00000234608	MAPKAPK5-AS1	-2.21243	0.0986395	0.144258	0.135096
ENSG00000136709	WDR33	-2.21243	0.0986395	0.326312	0.19727
ENSG00000163479	SSR2	-2.21243	0.0986395	1.79633	1.05176
ENSG00000198830	HMGN2	-2.20794	0.0990396	1.07503	0.829507
ENSG00000128609	NDUFA5	-2.20794	0.0990396	0.511252	0.309407
ENSG00000198492	YTHDF2	-2.2057	0.0992397	0.374494	0.205336
ENSG00000179335	CLK3	-2.20346	0.0994398	0.154645	0.109667
ENSG00000163320	CGGBP1	-2.20123	0.0996399	0.358049	0.208584
ENSG00000138138	ATAD1	-2.199	0.0998399	0.208886	0.0821103
ENSG00000133742	CA1	2.199	0.90016	0.000288517	0.00896158
ENSG00000165416	SUGT1	-2.19678	0.10004	0.360068	0.156157
ENSG00000182087	TMEM259	-2.19456	0.10024	0.376802	0.259107
ENSG00000121680	PEX16	-2.19234	0.10044	0.189555	0.116276
ENSG00000162585	FAAP20	-2.19234	0.10044	0.298903	0.219002
ENSG00000146729	GBAS	-2.19234	0.10044	0.13618	0.0938723
ENSG00000152904	GGPS1	-2.19234	0.10044	0.235429	0.0659795
ENSG00000108465	CDK5RAP3	-2.19013	0.10064	0.183785	0.107203
ENSG00000112514	CUTA	-2.18792	0.10084	0.759677	0.592706
ENSG00000115484	CCT4	-2.18572	0.10104	0.466242	0.25541
ENSG00000137815	RTF1	-2.18572	0.10104	0.667347	0.429272
ENSG00000124783	SSR1	-2.18132	0.101441	0.35776	0.204887
ENSG00000124226	RNF114	-2.18132	0.101441	0.156953	0.169376
ENSG00000143436	MRPL9	-2.17913	0.101641	0.235429	0.159294
ENSG00000232112	TMA7	-2.17913	0.101641	4.01936	2.63797
ENSG00000113141	IK	-2.17694	0.101841	0.748424	0.441259
ENSG00000174744	BRMS1	-2.17257	0.102241	0.212925	0.145738
ENSG00000128699	ORMDL1	-2.17257	0.102241	0.770642	0.430055
ENSG00000076053	RBM7	-2.17257	0.102241	0.162146	0.118517
ENSG00000140368	PSTPIP1	-2.16388	0.103041	0.399018	0.230765
ENSG00000167113	COQ4	-2.16388	0.103041	0.121465	0.0839026
ENSG00000113712	CSNK1A1	-2.16172	0.103241	0.677158	0.347719
ENSG00000124596	OARD1	-2.15956	0.103441	0.277264	0.147867
ENSG00000137409	MTCH1	-2.1574	0.103641	0.330063	0.250593
ENSG00000163512	AZI2	-2.15525	0.103842	0.141085	0.0681079
ENSG00000025293	PHF20	-2.15525	0.103842	0.379399	0.306494
ENSG00000128789	PSMG2	-2.1531	0.104042	0.408539	0.22662
ENSG00000213024	NUP62	-2.1531	0.104042	0.147143	0.0706843
ENSG00000088833	NSFL1C	-2.1531	0.104042	0.149163	0.108883
ENSG00000188243	COMMD6	-2.1531	0.104042	2.30151	1.2218
ENSG00000158578	ALAS2	2.15096	0.895758	0.0144259	0.0264366
ENSG00000178982	EIF3K	-2.14882	0.104442	1.95906	1.15381
ENSG00000147649	MTDH	-2.14668	0.104642	0.916635	0.562127
ENSG00000169288	MRPL1	-2.14668	0.104642	0.264281	0.126022
ENSG00000237765	FAM200B	-2.14455	0.104842	0.212637	0.122213
ENSG00000132153	DHX30	-2.14455	0.104842	0.170513	0.111795
ENSG00000134825	TMEM258	-2.14455	0.104842	1.10533	0.600997
ENSG00000165637	VDAC2	-2.14242	0.105042	0.51558	0.284201
ENSG00000146963	LUC7L2	-2.14029	0.105242	0.224466	0.137337
ENSG00000105401	CDC37	-2.14029	0.105242	0.696202	0.409332
ENSG00000150316	CWC15	-2.13817	0.105442	0.536932	0.323298
ENSG00000155463	OXA1L	-2.13817	0.105442	0.15176	0.15302
ENSG00000011295	TTC19	-2.13605	0.105642	0.335545	0.210153
ENSG00000131269	ABCB7	-2.13393	0.105842	0.0683784	0.0356222
ENSG00000100811	YY1	-2.13393	0.105842	0.767756	0.415157
ENSG00000188612	SUMO2	-2.13182	0.106042	2.03234	1.21452
ENSG00000168303	MPLKIP	-2.13182	0.106042	0.289093	0.111235
ENSG00000113328	CCNG1	-2.13182	0.106042	0.151471	0.10541
ENSG00000143793	C1orf35	-2.12971	0.106242	0.228793	0.118965
ENSG00000130414	NDUFA10	-2.1276	0.106443	0.333813	0.212841
ENSG00000099977	DDT	-2.1276	0.106443	0.593195	0.335395
ENSG00000152234	ATP5A1	-2.1276	0.106443	0.655519	0.442155
ENSG00000213593	TMX2	-2.1255	0.106643	0.13993	0.0727007
ENSG00000065427	KARS	-2.1255	0.106643	0.192729	0.137785
ENSG00000135390	ATP5G2	-2.1255	0.106643	2.03436	1.46131
ENSG00000104131	EIF3J	-2.1255	0.106643	0.483265	0.248801
ENSG00000167699	GLOD4	-2.1234	0.106843	0.308713	0.159517
ENSG00000178467	P4HTM	-2.1234	0.106843	0.110213	0.0627309
ENSG00000099783	HNRNPM	-2.1234	0.106843	1.00377	0.622167
ENSG00000196214	ZNF766	-2.1234	0.106843	0.162723	0.0898396
ENSG00000136628	EPRS	-2.1234	0.106843	0.378245	0.12815
ENSG00000267100	ILF3-AS1	-2.1234	0.106843	0.188978	0.151788
ENSG00000164022	AIMP1	-2.12131	0.107043	0.307558	0.219674
ENSG00000137500	CCDC90B	-2.12131	0.107043	0.248701	0.0970089
ENSG00000121864	ZNF639	-2.11713	0.107443	0.0949219	0.0830064
ENSG00000163714	U2SURP	-2.11713	0.107443	0.670522	0.359929
ENSG00000157778	PSMG3	-2.11713	0.107443	0.149451	0.0963368
ENSG00000139826	ABHD13	-2.11505	0.107643	0.0923253	0.0603785
ENSG00000173660	UQCRH	-2.11296	0.107843	1.30238	0.748407
ENSG00000174886	NDUFA11	-2.11089	0.108043	0.771796	0.481588
ENSG00000148290	SURF1	-2.11089	0.108043	0.289093	0.166239
ENSG00000120699	EXOSC8	-2.11089	0.108043	0.228505	0.0986892
ENSG00000206573	THUMPD3-AS1	-2.11089	0.108043	0.318522	0.246672
ENSG00000174574	AKIRIN1	-2.10881	0.108243	0.223889	0.150219
ENSG00000070423	RNF126	-2.10467	0.108643	0.430466	0.350855
ENSG00000123064	DDX54	-2.10467	0.108643	0.183496	0.111571
ENSG00000177683	THAP5	-2.10467	0.108643	0.176284	0.051753
ENSG00000162623	TYW3	-2.10467	0.108643	0.152337	0.068892
ENSG00000140319	SRP14	-2.10055	0.109044	3.25449	2.16075
ENSG00000170906	NDUFA3	-2.09644	0.109444	0.752465	0.550255
ENSG00000185122	HSF1	-2.09644	0.109444	0.113964	0.0993613
ENSG00000100083	GGA1	-2.09644	0.109444	0.286785	0.269861
ENSG00000136448	NMT1	-2.09644	0.109444	0.374494	0.20612
ENSG00000115073	ACTR1B	-2.09438	0.109644	0.145124	0.101938
ENSG00000139168	ZCRB1	-2.09438	0.109644	0.304385	0.176097
ENSG00000142864	SERBP1	-2.09438	0.109644	1.34162	0.69072
ENSG00000162066	AMDHD2	-2.09438	0.109644	0.0816502	0.0441357
ENSG00000170791	CHCHD7	-2.09234	0.109844	0.220426	0.119301
ENSG00000099624	ATP5D	-2.09234	0.109844	1.16707	0.780782
ENSG00000172053	QARS	-2.09234	0.109844	0.153491	0.109779
ENSG00000135486	HNRNPA1	-2.09029	0.110044	3.32199	2.24569
ENSG00000126860	EVI2A	-2.09029	0.110044	0.296306	0.118181
ENSG00000155876	RRAGA	-2.09029	0.110044	0.238603	0.108659
ENSG00000153130	SCOC	-2.09029	0.110044	0.19244	0.069004
ENSG00000114354	TFG	-2.09029	0.110044	0.166474	0.103842
ENSG00000083099	LYRM2	-2.08825	0.110244	0.243796	0.147867
ENSG00000140740	UQCRC2	-2.08621	0.110444	0.422388	0.25373
ENSG00000157349	DDX19B	-2.08621	0.110444	0.124062	0.10093
ENSG00000100519	PSMC6	-2.08621	0.110444	0.410559	0.192565
ENSG00000104894	CD37	-2.08418	0.110644	1.67284	1.18024
ENSG00000143252	SDHC	-2.08418	0.110644	0.263127	0.201751
ENSG00000166037	CEP57	-2.08215	0.110844	0.289093	0.125462
ENSG00000205758	CRYZL1	-2.08215	0.110844	0.116849	0.0938723
ENSG00000166260	COX11	-2.08012	0.111044	0.165608	0.0949925
ENSG00000215021	PHB2	-2.08012	0.111044	0.500864	0.27311
ENSG00000124659	TBCC	-2.07809	0.111244	0.33641	0.21609
ENSG00000150776	C11orf57	-2.07809	0.111244	0.17888	0.0983531
ENSG00000164442	CITED2	-2.07405	0.111645	0.195326	0.155149
ENSG00000186222	BLOC1S4	-2.07405	0.111645	0.419503	0.215082
ENSG00000123144	C19orf43	-2.07405	0.111645	1.94809	1.05064
ENSG00000106993	CDC37L1	-2.07203	0.111845	0.118869	0.0741569
ENSG00000214941	ZSWIM7	-2.07203	0.111845	0.167628	0.0879353
ENSG00000100220	RTCB	-2.07203	0.111845	0.240623	0.117508
ENSG00000105438	KDELR1	-2.07002	0.112045	0.253029	0.124678
ENSG00000169564	PCBP1	-2.06601	0.112445	1.30354	0.714357
ENSG00000053501	USE1	-2.06601	0.112445	0.179169	0.0840146
ENSG00000125977	EIF2S2	-2.06601	0.112445	0.800936	0.360041
ENSG00000178605	GTPBP6	-2.06601	0.112445	0.300923	0.14305
ENSG00000153006	SREK1IP1	-2.064	0.112645	0.369589	0.23659
ENSG00000114902	SPCS1	-2.062	0.112845	0.993096	0.671677
ENSG00000088930	XRN2	-2.062	0.112845	0.544433	0.258547
ENSG00000122565	CBX3	-2.062	0.112845	0.655229	0.38872
ENSG00000149547	EI24	-2.06001	0.113045	0.118869	0.0869271
ENSG00000147679	UTP23	-2.05801	0.113245	0.163589	0.101826
ENSG00000113575	PPP2CA	-2.05801	0.113245	0.244373	0.210153
ENSG00000253738	OTUD6B-AS1	-2.05602	0.113445	0.420945	0.19783
ENSG00000090263	MRPS33	-2.05602	0.113445	0.235429	0.0847988
ENSG00000169764	UGP2	-2.05602	0.113445	0.400461	0.226732
ENSG00000168283	BMI1	-2.05602	0.113445	0.10704	0.0728127
ENSG00000100138	SNU13	-2.05602	0.113445	0.792859	0.504104
ENSG00000136527	TRA2B	-2.05205	0.113846	0.599831	0.51508
ENSG00000023041	ZDHHC6	-2.05205	0.113846	0.136468	0.0886074
ENSG00000090470	PDCD7	-2.05205	0.113846	0.407674	0.143274
ENSG00000136146	MED4	-2.04809	0.114246	0.499422	0.283977
ENSG00000031698	SARS	-2.04809	0.114246	0.405077	0.180466
ENSG00000182473	EXOC7	-2.04809	0.114246	0.236583	0.133752
ENSG00000090316	MAEA	-2.04611	0.114446	0.16532	0.0845747
ENSG00000131408	NR1H2	-2.04611	0.114446	0.224466	0.146187
ENSG00000128272	ATF4	-2.04611	0.114446	0.332371	0.248241
ENSG00000130312	MRPL34	-2.04611	0.114446	0.48038	0.204776
ENSG00000119471	HSDL2	-2.04414	0.114646	0.0637622	0.023076
ENSG00000178149	DALRD3	-2.04414	0.114646	0.105886	0.0490645
ENSG00000124356	STAMBP	-2.0402	0.115046	0.114253	0.0543295
ENSG00000161920	MED11	-2.0402	0.115046	0.226485	0.0845747
ENSG00000138279	ANXA7	-2.0402	0.115046	0.347374	0.204103
ENSG00000136521	NDUFB5	-2.0402	0.115046	0.349682	0.126918
ENSG00000175826	CTDNEP1	-2.03628	0.115446	0.369589	0.304477
ENSG00000136271	DDX56	-2.03432	0.115646	0.118292	0.0619468
ENSG00000109270	LAMTOR3	-2.03432	0.115646	0.129255	0.0966728
ENSG00000125107	CNOT1	-2.03237	0.115846	0.255337	0.238046
ENSG00000126777	KTN1	-2.03237	0.115846	0.829212	0.425128
ENSG00000077454	LRCH4	-2.03237	0.115846	0.175706	0.111011
ENSG00000157873	TNFRSF14	-2.03041	0.116046	0.498556	0.314895
ENSG00000214078	CPNE1	-2.03041	0.116046	0.409116	0.218106
ENSG00000109083	IFT20	-2.03041	0.116046	0.221869	0.151676
ENSG00000219545	UMAD1	-2.02847	0.116246	0.0507789	0.0360703
ENSG00000153037	SRP19	-2.02847	0.116246	0.351124	0.285993
ENSG00000105607	GCDH	-2.02652	0.116447	0.118292	0.0532093
ENSG00000182934	SRPRA	-2.02652	0.116447	0.409405	0.194245
ENSG00000075415	SLC25A3	-2.02652	0.116447	1.31479	0.732726
ENSG00000181038	METTL23	-2.02652	0.116447	0.324581	0.155821
ENSG00000139726	DENR	-2.02458	0.116647	0.325735	0.190324
ENSG00000089820	ARHGAP4	-2.02458	0.116647	0.35401	0.223147
ENSG00000063245	EPN1	-2.02458	0.116647	0.0879975	0.0850228
ENSG00000136156	ITM2B	-2.02264	0.116847	3.11715	1.72992
ENSG00000132471	WBP2	-2.02264	0.116847	0.216676	0.139353
ENSG00000143633	C1orf131	-2.0207	0.117047	0.250144	0.116836
ENSG00000129460	NGDN	-2.01876	0.117247	0.187536	0.156157
ENSG00000108064	TFAM	-2.01876	0.117247	0.270628	0.135208
ENSG00000176386	CDC26	-2.01876	0.117247	0.337564	0.176097
ENSG00000188976	NOC2L	-2.01683	0.117447	0.228505	0.160302
ENSG00000132305	IMMT	-2.0149	0.117647	0.263704	0.112244
ENSG00000269293	ZSCAN16-AS1	-2.01298	0.117847	0.199942	0.119077
ENSG00000184640	SEPT9	-2.01298	0.117847	0.830367	0.504551
ENSG00000135185	TMEM243	-2.01105	0.118047	0.321984	0.241631
ENSG00000069329	VPS35	-2.00913	0.118247	0.327178	0.129271
ENSG00000179010	MRFAP1	-2.00913	0.118247	0.620317	0.287674
ENSG00000213654	GPSM3	-2.00722	0.118447	1.33008	0.875887
ENSG00000166619	BLCAP	-2.0053	0.118647	0.107617	0.100594
ENSG00000138029	HADHB	-2.0053	0.118647	0.219561	0.11482
ENSG00000187713	TMEM203	-2.0053	0.118647	0.267455	0.153468
ENSG00000115944	COX7A2L	-2.0053	0.118647	0.657538	0.364411
ENSG00000146109	ABT1	-2.00148	0.119048	0.312752	0.208809
ENSG00000168090	COPS6	-2.00148	0.119048	0.525967	0.343014
ENSG00000130813	C19orf66	-1.99957	0.119248	0.360645	0.266613
ENSG00000112305	SMAP1	-1.99957	0.119248	0.341603	0.205895
ENSG00000140474	ULK3	-1.99577	0.119648	0.109925	0.0675478
ENSG00000100258	LMF2	-1.99577	0.119648	0.198211	0.118517
ENSG00000184117	NIPSNAP1	-1.99577	0.119648	0.10704	0.0530972
ENSG00000130935	NOL11	-1.99577	0.119648	0.189555	0.101154
ENSG00000156411	C14orf2	-1.99577	0.119648	1.21468	0.810239
ENSG00000158435	CNOT11	-1.99577	0.119648	0.115984	0.0697882
ENSG00000173113	TRMT112	-1.99198	0.120048	1.04243	0.519675
ENSG00000184990	SIVA1	-1.99008	0.120248	0.445181	0.290251
ENSG00000136819	C9orf78	-1.99008	0.120248	0.799783	0.640983
ENSG00000176407	KCMF1	-1.99008	0.120248	0.227928	0.156381
ENSG00000142166	IFNAR1	-1.99008	0.120248	0.165897	0.0712444
ENSG00000144659	SLC25A38	-1.99008	0.120248	0.14397	0.0858069
ENSG00000196565	HBG2	1.99008	0.879752	0.00144259	0.00392069
ENSG00000164615	CAMLG	-1.98819	0.120448	0.454125	0.29798
ENSG00000173933	RBM4	-1.98631	0.120648	0.244373	0.237374
ENSG00000149932	TMEM219	-1.98631	0.120648	0.384015	0.259555
ENSG00000100823	APEX1	-1.98631	0.120648	0.39094	0.185395
ENSG00000130921	C12orf65	-1.98631	0.120648	0.23716	0.0849108
ENSG00000138433	CIR1	-1.98442	0.120848	0.519907	0.394432
ENSG00000134882	UBAC2	-1.98442	0.120848	0.259088	0.140697
ENSG00000170638	TRABD	-1.98442	0.120848	0.386612	0.293835
ENSG00000087460	GNAS	-1.98254	0.121048	1.96944	1.1491
ENSG00000092203	TOX4	-1.98254	0.121048	0.313617	0.247233
ENSG00000164609	SLU7	-1.98254	0.121048	0.369878	0.242527
ENSG00000116095	PLEKHA3	-1.98254	0.121048	0.240623	0.132968
ENSG00000105617	LENG1	-1.98066	0.121248	0.218407	0.120869
ENSG00000136059	VILL	-1.97878	0.121449	0.0510674	0.0272207
ENSG00000100060	MFNG	-1.97878	0.121449	0.337276	0.18181
ENSG00000163584	RPL22L1	-1.97878	0.121449	0.438545	0.267733
ENSG00000140395	WDR61	-1.97691	0.121649	0.160992	0.0760612
ENSG00000087365	SF3B2	-1.97691	0.121649	0.709185	0.632133
ENSG00000198546	ZNF511	-1.97691	0.121649	0.20427	0.110339
ENSG00000165898	ISCA2	-1.97504	0.121849	0.221004	0.114372
ENSG00000049245	VAMP3	-1.97504	0.121849	0.120023	0.0784137
ENSG00000132676	DAP3	-1.97504	0.121849	0.269186	0.149211
ENSG00000116030	SUMO1	-1.97504	0.121849	0.685815	0.502873
ENSG00000249915	PDCD6	-1.97504	0.121849	0.619451	0.284649
ENSG00000054118	THRAP3	-1.97504	0.121849	0.946065	0.534347
ENSG00000167543	TP53I13	-1.97317	0.122049	0.139353	0.0964488
ENSG00000187257	RSBN1L	-1.97317	0.122049	0.686102	0.278151
ENSG00000198301	SDAD1	-1.97317	0.122049	0.250144	0.109331
ENSG00000085719	CPNE3	-1.97317	0.122049	0.353144	0.153468
ENSG00000100348	TXN2	-1.97317	0.122049	0.335545	0.189876
ENSG00000168958	MFF	-1.9713	0.122249	0.285631	0.182371
ENSG00000131876	SNRPA1	-1.9713	0.122249	0.292844	0.197046
ENSG00000180448	HMHA1	-1.9713	0.122249	0.656672	0.326546
ENSG00000189306	RRP7A	-1.9713	0.122249	0.187824	0.120197
ENSG00000138382	METTL5	-1.96944	0.122449	0.283612	0.129159
ENSG00000143294	PRCC	-1.96758	0.122649	0.103	0.0808781
ENSG00000165819	METTL3	-1.96572	0.122849	0.0744373	0.051529
ENSG00000075089	ACTR6	-1.96572	0.122849	0.228216	0.0882714
ENSG00000120925	RNF170	-1.96387	0.123049	0.0859779	0.0439116
ENSG00000137947	GTF2B	-1.96387	0.123049	0.25678	0.167583
ENSG00000116473	RAP1A	-1.96201	0.123249	0.673696	0.39925
ENSG00000241837	ATP5O	-1.96201	0.123249	0.820268	0.445964
ENSG00000143543	JTB	-1.96201	0.123249	1.02368	0.719285
ENSG00000160087	UBE2J2	-1.96201	0.123249	0.232256	0.155149
ENSG00000113088	GZMK	1.96201	0.876751	0.296018	0.15918
ENSG00000177971	IMP3	-1.96201	0.123249	0.522216	0.281513
ENSG00000127922	SHFM1	-1.96016	0.123449	0.707165	0.339205
ENSG00000109445	ZNF330	-1.96016	0.123449	0.132429	0.0544415
ENSG00000155438	NIFK	-1.96016	0.123449	0.352567	0.140361
ENSG00000135974	C2orf49	-1.96016	0.123449	0.172244	0.0957767
ENSG00000167283	ATP5L	-1.95832	0.123649	2.83729	1.66036
ENSG00000178952	TUFM	-1.95832	0.123649	0.588867	0.347607
ENSG00000124357	NAGK	-1.95832	0.123649	0.167051	0.0710204
ENSG00000163875	MEAF6	-1.95647	0.12385	0.546165	0.340102
ENSG00000164258	NDUFS4	-1.95647	0.12385	0.248413	0.128935
ENSG00000163644	PPM1K	-1.95463	0.12405	0.326312	0.167919
ENSG00000110321	EIF4G2	-1.95463	0.12405	0.874224	0.486741
ENSG00000138385	SSB	-1.95279	0.12425	0.821711	0.334052
ENSG00000164902	PHAX	-1.95279	0.12425	0.309867	0.149323
ENSG00000155957	TMBIM4	-1.95095	0.12445	1.00983	0.335508
ENSG00000168216	LMBRD1	-1.95095	0.12445	0.151183	0.104178
ENSG00000099246	RAB18	-1.94912	0.12465	0.345931	0.19895
ENSG00000255529	POLR2M	-1.94912	0.12465	0.0804961	0.0849108
ENSG00000172663	TMEM134	-1.94912	0.12465	0.276976	0.140809
ENSG00000164346	NSA2	-1.94728	0.12485	0.985881	0.45526
ENSG00000158985	CDC42SE2	-1.94545	0.12505	1.14341	0.757595
ENSG00000147123	NDUFB11	-1.94545	0.12505	0.888071	0.539387
ENSG00000166226	CCT2	-1.94545	0.12505	0.377091	0.177553
ENSG00000103266	STUB1	-1.94363	0.12525	0.65523	0.416838
ENSG00000119431	HDHD3	-1.94363	0.12525	0.0421234	0.0351741
ENSG00000101132	PFDN4	-1.94363	0.12525	0.242642	0.150556
ENSG00000205937	RNPS1	-1.94363	0.12525	0.518176	0.507688
ENSG00000214114	MYCBP	-1.9418	0.12545	0.0934793	0.04604
ENSG00000156860	FBRS	-1.93998	0.12565	0.129544	0.091744
ENSG00000167685	ZNF444	-1.93634	0.12605	0.0487593	0.0252044
ENSG00000148399	DPH7	-1.93634	0.12605	0.0986726	0.0564578
ENSG00000138757	G3BP2	-1.93634	0.12605	0.529141	0.344021
ENSG00000134759	ELP2	-1.93634	0.12605	0.175995	0.119637
ENSG00000110711	AIP	-1.93453	0.126251	0.573575	0.267397
ENSG00000145833	DDX46	-1.93453	0.126251	1.00781	0.519002
ENSG00000175309	PHYKPL	-1.93453	0.126251	0.250721	0.165007
ENSG00000132394	EEFSEC	-1.93453	0.126251	0.0577033	0.0639631
ENSG00000164008	C1orf50	-1.93453	0.126251	0.0819387	0.0322616
ENSG00000147471	PROSC	-1.93271	0.126451	0.161569	0.0700122
ENSG00000105968	H2AFV	-1.9309	0.126651	0.618586	0.491892
ENSG00000166313	APBB1	-1.9309	0.126651	0.0600114	0.0362943
ENSG00000158417	EIF5B	-1.9309	0.126651	0.847965	0.423671
ENSG00000184293	CLECL1	-1.9291	0.126851	0.0245239	0.0100818
ENSG00000035687	ADSS	-1.9291	0.126851	0.291979	0.151228
ENSG00000088298	EDEM2	-1.92729	0.127051	0.116849	0.0713564
ENSG00000065978	YBX1	-1.92729	0.127051	2.38143	1.74157
ENSG00000076924	XAB2	-1.92729	0.127051	0.129832	0.0798699
ENSG00000167635	ZNF146	-1.92729	0.127051	0.119446	0.0473843
ENSG00000104047	DTWD1	-1.92549	0.127251	0.0807846	0.0387588
ENSG00000105483	CARD8	-1.92369	0.127451	0.364108	0.178225
ENSG00000160948	VPS28	-1.92369	0.127451	0.751887	0.43745
ENSG00000204713	TRIM27	-1.92189	0.127651	0.154933	0.0628429
ENSG00000164167	LSM6	-1.92189	0.127651	0.387766	0.179122
ENSG00000114779	ABHD14B	-1.92009	0.127851	0.198788	0.200967
ENSG00000144566	RAB5A	-1.92009	0.127851	0.164454	0.108323
ENSG00000164024	METAP1	-1.91651	0.128251	0.0914597	0.0480564
ENSG00000234545	FAM133B	-1.91651	0.128251	0.702259	0.622385
ENSG00000102978	POLR2C	-1.91651	0.128251	0.258222	0.167023
ENSG00000125656	CLPP	-1.91472	0.128451	0.219849	0.136888
ENSG00000100359	SGSM3	-1.91472	0.128451	0.139353	0.0324857
ENSG00000144895	EIF2A	-1.91294	0.128651	0.276687	0.170384
ENSG00000196072	BLOC1S2	-1.91115	0.128852	0.278707	0.208136
ENSG00000169180	XPO6	-1.91115	0.128852	0.171956	0.0958887
ENSG00000138777	PPA2	-1.91115	0.128852	0.124639	0.0640752
ENSG00000122873	CISD1	-1.90759	0.129252	0.178303	0.0616107
ENSG00000168175	MAPK1IP1L	-1.90581	0.129452	0.193306	0.213737
ENSG00000166902	MRPL16	-1.90581	0.129452	0.220715	0.103394
ENSG00000028310	BRD9	-1.90581	0.129452	0.285343	0.176545
ENSG00000169220	RGS14	-1.90581	0.129452	0.266012	0.0964488
ENSG00000100934	SEC23A	-1.90404	0.129652	0.164166	0.111235
ENSG00000213930	GALT	-1.90404	0.129652	0.106751	0.0720285
ENSG00000255302	EID1	-1.90404	0.129652	1.13274	0.706288
ENSG00000169976	SF3B5	-1.90227	0.129852	0.759967	0.551598
ENSG00000104960	PTOV1	-1.90227	0.129852	0.0957875	0.0712444
ENSG00000101246	ARFRP1	-1.90227	0.129852	0.180034	0.0827824
ENSG00000143222	UFC1	-1.90227	0.129852	0.846524	0.560334
ENSG00000007520	TSR3	-1.90227	0.129852	0.319388	0.176433
ENSG00000186298	PPP1CC	-1.9005	0.130052	0.300923	0.212281
ENSG00000224877	C17orf89	-1.9005	0.130052	0.403634	0.274455
ENSG00000101361	NOP56	-1.9005	0.130052	0.425273	0.18842
ENSG00000213965	NUDT19	-1.89873	0.130252	0.0487593	0.0380866
ENSG00000167272	POP5	-1.89873	0.130252	0.281015	0.146523
ENSG00000153015	CWC27	-1.89873	0.130252	0.202539	0.0841266
ENSG00000136897	MRPL50	-1.89697	0.130452	0.179746	0.0771814
ENSG00000100528	CNIH1	-1.89697	0.130452	0.1633	0.10205
ENSG00000130244	FAM98C	-1.89697	0.130452	0.123485	0.0852468
ENSG00000173369	C1QB	1.8952	0.869348	0	0.000672118
ENSG00000113048	MRPS27	-1.8952	0.130652	0.0868435	0.0423434
ENSG00000162385	MAGOH	-1.8952	0.130652	0.567805	0.306718
ENSG00000089063	TMEM230	-1.89169	0.131052	0.568959	0.370124
ENSG00000105618	PRPF31	-1.89169	0.131052	0.258799	0.148987
ENSG00000137955	RABGGTB	-1.89169	0.131052	0.154356	0.136664
ENSG00000182220	ATP6AP2	-1.88993	0.131253	0.531738	0.342566
ENSG00000130726	TRIM28	-1.88993	0.131253	0.212925	0.10149
ENSG00000149182	ARFGAP2	-1.88993	0.131253	0.289959	0.257875
ENSG00000138750	NUP54	-1.88818	0.131453	0.150606	0.107091
ENSG00000165632	TAF3	-1.88818	0.131453	0.238026	0.163326
ENSG00000122692	SMU1	-1.88818	0.131453	0.216387	0.129831
ENSG00000104412	EMC2	-1.88642	0.131653	0.132429	0.0416713
ENSG00000106355	LSM5	-1.88642	0.131653	0.358049	0.216538
ENSG00000235453	TOPORS-AS1	-1.88642	0.131653	0.229082	0.155148
ENSG00000100603	SNW1	-1.88468	0.131853	0.456433	0.287561
ENSG00000162695	SLC30A7	-1.88468	0.131853	0.173398	0.0880473
ENSG00000144048	DUSP11	-1.88293	0.132053	0.179746	0.122885
ENSG00000196227	FAM217B	-1.88293	0.132053	0.198211	0.097793
ENSG00000141524	TMC6	-1.88293	0.132053	0.518753	0.32565
ENSG00000130770	ATPIF1	-1.88118	0.132253	1.21843	0.66776
ENSG00000126456	IRF3	-1.88118	0.132253	0.466819	0.274902
ENSG00000151353	TMEM18	-1.88118	0.132253	0.137622	0.0677718
ENSG00000132485	ZRANB2	-1.87944	0.132453	0.790838	0.416949
ENSG00000172428	MYEOV2	-1.8777	0.132653	1.03205	0.572096
ENSG00000169020	ATP5I	-1.8777	0.132653	1.37134	0.875437
ENSG00000015676	NUDCD3	-1.8777	0.132653	0.135026	0.103394
ENSG00000131373	HACL1	-1.8777	0.132653	0.0995382	0.0613867
ENSG00000148335	NTMT1	-1.87596	0.132853	0.117715	0.0925281
ENSG00000124370	MCEE	-1.87596	0.132853	0.0594344	0.0218438
ENSG00000116754	SRSF11	-1.87596	0.132853	0.994824	0.604804
ENSG00000113068	PFDN1	-1.87596	0.132853	0.328909	0.200631
ENSG00000177885	GRB2	-1.87596	0.132853	0.511252	0.322625
ENSG00000102119	EMD	-1.87596	0.132853	0.188978	0.170384
ENSG00000105379	ETFB	-1.87423	0.133053	0.246104	0.163102
ENSG00000100347	SAMM50	-1.87423	0.133053	0.169648	0.0903997
ENSG00000167978	SRRM2	-1.87423	0.133053	1.38346	0.967737
ENSG00000189227	C15orf61	-1.87249	0.133253	0.147143	0.112692
ENSG00000120690	ELF1	-1.87249	0.133253	0.638206	0.428936
ENSG00000117054	ACADM	-1.87249	0.133253	0.174264	0.0645232
ENSG00000166012	TAF1D	-1.87249	0.133253	0.676292	0.344918
ENSG00000171853	TRAPPC12	-1.87076	0.133453	0.110213	0.0510809
ENSG00000104969	SGTA	-1.87076	0.133453	0.0747258	0.0504088
ENSG00000198252	STYX	-1.87076	0.133453	0.111079	0.0494006
ENSG00000167468	GPX4	-1.87076	0.133453	0.740346	0.464335
ENSG00000168259	DNAJC7	-1.86903	0.133653	0.54905	0.39264
ENSG00000173726	TOMM20	-1.86903	0.133653	0.819403	0.436553
ENSG00000111203	ITFG2	-1.86903	0.133653	0.190132	0.113252
ENSG00000168438	CDC40	-1.86903	0.133653	0.426716	0.264932
ENSG00000174446	SNAPC5	-1.86903	0.133653	0.167628	0.0847988
ENSG00000119414	PPP6C	-1.86903	0.133653	0.154645	0.130055
ENSG00000132254	ARFIP2	-1.86731	0.133854	0.0879975	0.0476083
ENSG00000158019	BRE	-1.86558	0.134054	0.137622	0.0901757
ENSG00000228474	OST4	-1.86558	0.134054	2.44058	1.36507
ENSG00000175221	MED16	-1.86558	0.134054	0.122908	0.0412232
ENSG00000105258	POLR2I	-1.86386	0.134254	0.33439	0.218106
ENSG00000130741	EIF2S3	-1.86386	0.134254	0.588002	0.321729
ENSG00000171204	TMEM126B	-1.86386	0.134254	0.298037	0.148091
ENSG00000171735	CAMTA1	-1.86386	0.134254	0.169648	0.136552
ENSG00000149483	TMEM138	-1.86214	0.134454	0.137334	0.116276
ENSG00000184436	THAP7	-1.86042	0.134654	0.137622	0.0787497
ENSG00000185129	PURA	-1.86042	0.134654	0.397864	0.195701
ENSG00000177030	DEAF1	-1.85871	0.134854	0.0695325	0.0381987
ENSG00000132773	TOE1	-1.85871	0.134854	0.0594344	0.0413352
ENSG00000101901	ALG13	-1.85699	0.135054	0.134449	0.0889435
ENSG00000136758	YME1L1	-1.85528	0.135254	0.322561	0.198166
ENSG00000148362	C9orf142	-1.85357	0.135454	1.16765	0.742474
ENSG00000269858	EGLN2	-1.85357	0.135454	0.305539	0.0595944
ENSG00000165502	RPL36AL	-1.85357	0.135454	4.56202	2.29675
ENSG00000117362	APH1A	-1.85186	0.135654	0.304673	0.254738
ENSG00000156928	MALSU1	-1.85186	0.135654	0.152914	0.0718045
ENSG00000167770	OTUB1	-1.85186	0.135654	0.314771	0.281064
ENSG00000174720	LARP7	-1.85016	0.135854	0.419503	0.244991
ENSG00000120438	TCP1	-1.85016	0.135854	0.371898	0.1724
ENSG00000163468	CCT3	-1.85016	0.135854	0.622914	0.306381
ENSG00000117906	RCN2	-1.85016	0.135854	0.38315	0.22662
ENSG00000129515	SNX6	-1.84845	0.136054	0.750155	0.319824
ENSG00000211450	C11orf31	-1.84845	0.136054	0.73746	0.370236
ENSG00000144034	TPRKB	-1.84675	0.136255	0.232256	0.112692
ENSG00000170759	KIF5B	-1.84505	0.136455	0.437102	0.292379
ENSG00000161547	SRSF2	-1.84505	0.136455	0.775546	0.584642
ENSG00000104964	AES	-1.84505	0.136455	3.05167	1.87431
ENSG00000145191	EIF2B5	-1.84505	0.136455	0.123197	0.085919
ENSG00000168653	NDUFS5	-1.84336	0.136655	0.820847	0.53894
ENSG00000105677	TMEM147	-1.84336	0.136655	0.253317	0.155933
ENSG00000214413	BBIP1	-1.84336	0.136655	0.133583	0.0761733
ENSG00000196419	XRCC6	-1.83997	0.137055	0.640803	0.400482
ENSG00000180822	PSMG4	-1.83997	0.137055	0.117138	0.0750531
ENSG00000175467	SART1	-1.83997	0.137055	0.177726	0.097681
ENSG00000160570	DEDD2	-1.83997	0.137055	0.256203	0.153244
ENSG00000100281	HMGXB4	-1.83997	0.137055	0.164454	0.139577
ENSG00000124193	SRSF6	-1.83828	0.137255	0.240334	0.155821
ENSG00000101166	PRELID3B	-1.83828	0.137255	0.139065	0.126358
ENSG00000146282	RARS2	-1.83659	0.137455	0.137045	0.0582501
ENSG00000134152	KATNBL1	-1.83659	0.137455	0.19648	0.091744
ENSG00000197223	C1D	-1.83659	0.137455	0.333525	0.230765
ENSG00000005483	KMT2E	-1.83659	0.137455	0.967993	0.772824
ENSG00000126756	UXT	-1.8349	0.137655	1.013	0.533338
ENSG00000119396	RAB14	-1.8349	0.137655	0.456144	0.216874
ENSG00000147669	POLR2K	-1.8349	0.137655	0.487593	0.270758
ENSG00000161265	U2AF1L4	-1.8349	0.137655	0.0926138	0.0743809
ENSG00000178977	LINC00324	-1.8349	0.137655	0.105309	0.0321496
ENSG00000117862	TXNDC12	-1.83322	0.137855	0.277264	0.138457
ENSG00000198060	MARCH5	-1.83322	0.137855	0.122908	0.0743809
ENSG00000237190	CDKN2AIPNL	-1.83154	0.138055	0.100692	0.0672117
ENSG00000178252	WDR6	-1.83154	0.138055	0.107328	0.0501847
ENSG00000089737	DDX24	-1.83154	0.138055	1.08455	0.77428
ENSG00000143612	C1orf43	-1.82986	0.138255	0.269763	0.180018
ENSG00000196504	PRPF40A	-1.82986	0.138255	0.694758	0.363849
ENSG00000146425	DYNLT1	-1.82986	0.138255	0.417195	0.435432
ENSG00000125652	ALKBH7	-1.82986	0.138255	0.314483	0.163102
ENSG00000161179	YDJC	-1.82818	0.138455	0.153779	0.10093
ENSG00000137714	FDX1	-1.8265	0.138655	0.330928	0.186068
ENSG00000131368	MRPS25	-1.8265	0.138655	0.135891	0.0638511
ENSG00000145817	YIPF5	-1.8265	0.138655	0.205712	0.0929762
ENSG00000125352	RNF113A	-1.8265	0.138655	0.196768	0.136552
ENSG00000168066	SF1	-1.8265	0.138655	0.906249	0.918674
ENSG00000133574	GIMAP4	-1.8265	0.138655	2.1137	0.595957
ENSG00000184207	PGP	-1.8265	0.138655	0.330928	0.187748
ENSG00000148688	RPP30	-1.8265	0.138655	0.143104	0.0684439
ENSG00000104472	CHRAC1	-1.8265	0.138655	0.165031	0.101602
ENSG00000164896	FASTK	-1.8265	0.138655	0.14974	0.0907358
ENSG00000157500	APPL1	-1.8265	0.138655	0.29371	0.148091
ENSG00000100129	EIF3L	-1.8265	0.138655	0.644265	0.497159
ENSG00000123505	AMD1	-1.8265	0.138655	0.329197	0.183491
ENSG00000050426	LETMD1	-1.8265	0.138655	0.14397	0.0841266
ENSG00000091947	TMEM101	-1.82483	0.138856	0.129255	0.0537694
ENSG00000129055	ANAPC13	-1.82483	0.138856	0.13618	0.0845747
ENSG00000105202	FBL	-1.82483	0.138856	0.468839	0.271318
ENSG00000103035	PSMD7	-1.82316	0.139056	0.512406	0.368891
ENSG00000116266	STXBP3	-1.82316	0.139056	0.252452	0.0928642
ENSG00000126005	MMP24-AS1	-1.82316	0.139056	0.217541	0.293162
ENSG00000102710	SUPT20H	-1.82149	0.139256	0.216676	0.0788617
ENSG00000165526	RPUSD4	-1.82149	0.139256	0.0548181	0.0377506
ENSG00000174456	C12orf76	-1.81982	0.139456	0.096653	0.0524251
ENSG00000162910	MRPL55	-1.81982	0.139456	0.216964	0.160414
ENSG00000091542	ALKBH5	-1.81982	0.139456	0.165608	0.150107
ENSG00000185049	NELFA	-1.81982	0.139456	0.0952104	0.0501847
ENSG00000103495	MAZ	-1.81982	0.139456	0.518176	0.303132
ENSG00000064995	TAF11	-1.81982	0.139456	0.220427	0.140361
ENSG00000143033	MTF2	-1.81815	0.139656	0.306404	0.214409
ENSG00000123609	NMI	-1.81815	0.139656	0.289959	0.134312
ENSG00000092020	PPP2R3C	-1.81815	0.139656	0.276399	0.146187
ENSG00000173039	RELA	-1.81815	0.139656	0.191575	0.138121
ENSG00000159079	C21orf59	-1.81815	0.139656	0.218984	0.0812141
ENSG00000067248	DHX29	-1.81649	0.139856	0.206578	0.131399
ENSG00000121897	LIAS	-1.81649	0.139856	0.0914597	0.0434636
ENSG00000204923	FBXO48	-1.81649	0.139856	0.0314483	0.00907359
ENSG00000197170	PSMD12	-1.81482	0.140056	0.270628	0.184835
ENSG00000213676	ATF6B	-1.81482	0.140056	0.311886	0.294619
ENSG00000162600	OMA1	-1.81316	0.140256	0.116849	0.0381987
ENSG00000105698	USF2	-1.81316	0.140256	0.375071	0.277031
ENSG00000102897	LYRM1	-1.81316	0.140256	0.111944	0.0601545
ENSG00000087086	FTL	-1.81151	0.140456	7.72909	5.46153
ENSG00000062194	GPBP1	-1.81151	0.140456	0.771218	0.446861
ENSG00000188529	SRSF10	-1.81151	0.140456	0.281015	0.397121
ENSG00000184508	HDDC3	-1.80985	0.140656	0.144835	0.0677718
ENSG00000170632	ARMC10	-1.80985	0.140656	0.123485	0.0550016
ENSG00000231925	TAPBP	-1.80985	0.140656	1.16793	0.799265
ENSG00000108654	DDX5	-1.8082	0.140856	5.27983	3.28769
ENSG00000160688	FLAD1	-1.8082	0.140856	0.117426	0.0757252
ENSG00000204568	MRPS18B	-1.80654	0.141056	0.238603	0.126246
ENSG00000113643	RARS	-1.80654	0.141056	0.158107	0.0606025
ENSG00000129103	SUMF2	-1.80489	0.141257	0.298903	0.250481
ENSG00000175390	EIF3F	-1.80489	0.141257	1.47579	0.966057
ENSG00000178127	NDUFV2	-1.80324	0.141457	0.572998	0.32621
ENSG00000099992	TBC1D10A	-1.80324	0.141457	0.115695	0.0537694
ENSG00000130755	GMFG	-1.80324	0.141457	2.20718	1.28913
ENSG00000172086	KRCC1	-1.80324	0.141457	0.206866	0.0769574
ENSG00000174231	PRPF8	-1.80324	0.141457	0.356318	0.247344
ENSG00000160813	PPP1R35	-1.8016	0.141657	0.343623	0.132743
ENSG00000170584	NUDCD2	-1.8016	0.141657	0.249278	0.116948
ENSG00000125944	HNRNPR	-1.8016	0.141657	0.821134	0.441931
ENSG00000066379	ZNRD1	-1.8016	0.141657	0.379976	0.157613
ENSG00000132017	DCAF15	-1.8016	0.141657	0.141662	0.0854709
ENSG00000100575	TIMM9	-1.79995	0.141857	0.118003	0.0752771
ENSG00000136100	VPS36	-1.79995	0.141857	0.388054	0.173744
ENSG00000130640	TUBGCP2	-1.79995	0.141857	0.261107	0.158845
ENSG00000124228	DDX27	-1.79995	0.141857	0.279861	0.202871
ENSG00000141759	TXNL4A	-1.79831	0.142057	0.445758	0.326882
ENSG00000148690	FRA10AC1	-1.79831	0.142057	0.14772	0.0591463
ENSG00000166997	CNPY4	-1.79831	0.142057	0.096076	0.0313655
ENSG00000179085	DPM3	-1.79831	0.142057	0.255337	0.151788
ENSG00000114648	KLHL18	-1.79831	0.142057	0.0516445	0.0368544
ENSG00000154144	TBRG1	-1.79831	0.142057	0.228505	0.136776
ENSG00000157426	AASDH	-1.79667	0.142257	0.103577	0.0492886
ENSG00000140153	WDR20	-1.79667	0.142257	0.109059	0.0670997
ENSG00000132467	UTP3	-1.79667	0.142257	0.21206	0.108771
ENSG00000165949	IFI27	1.79667	0.857743	0.000865551	0.00369665
ENSG00000100028	SNRPD3	-1.79503	0.142457	0.691585	0.358472
ENSG00000119705	SLIRP	-1.79503	0.142457	0.3266	0.188868
ENSG00000105205	CLC	1.79339	0.857343	0.0017311	0.000784138
ENSG00000072818	ACAP1	-1.79339	0.142657	1.21092	0.765997
ENSG00000196655	TRAPPC4	-1.79339	0.142657	0.416329	0.191444
ENSG00000117899	MESDC2	-1.79176	0.142857	0.400461	0.187299
ENSG00000204619	PPP1R11	-1.79176	0.142857	0.211771	0.142714
ENSG00000135297	MTO1	-1.79176	0.142857	0.105309	0.0397669
ENSG00000168591	TMUB2	-1.79176	0.142857	0.112233	0.0843507
ENSG00000168101	NUDT16L1	-1.79013	0.143057	0.21004	0.151788
ENSG00000147654	EBAG9	-1.79013	0.143057	0.134737	0.0560098
ENSG00000123106	CCDC91	-1.7885	0.143257	0.313617	0.14473
ENSG00000168286	THAP11	-1.78687	0.143457	0.246104	0.157277
ENSG00000057608	GDI2	-1.78524	0.143657	0.45701	0.226508
ENSG00000063046	EIF4B	-1.78524	0.143657	1.05599	0.543641
ENSG00000165782	TMEM55B	-1.78524	0.143657	0.13416	0.0947685
ENSG00000159322	ADPGK	-1.78361	0.143858	0.16734	0.129047
ENSG00000107672	NSMCE4A	-1.78199	0.144058	0.190709	0.0963368
ENSG00000170846	AC093323.3	-1.78199	0.144058	0.122619	0.115492
ENSG00000106591	MRPL32	-1.78037	0.144258	0.188401	0.0823343
ENSG00000165516	KLHDC2	-1.77875	0.144458	0.168782	0.147083
ENSG00000100883	SRP54	-1.77875	0.144458	0.338718	0.123894
ENSG00000159348	CYB5R1	-1.77713	0.144658	0.0738602	0.045704
ENSG00000148229	POLE3	-1.77551	0.144858	0.293133	0.166687
ENSG00000223496	EXOSC6	-1.77551	0.144858	0.166762	0.242415
ENSG00000147224	PRPS1	-1.7739	0.145058	0.135314	0.0939844
ENSG00000144559	TAMM41	-1.7739	0.145058	0.0660703	0.0256525
ENSG00000113460	BRIX1	-1.7739	0.145058	0.216676	0.119637
ENSG00000169251	NMD3	-1.7739	0.145058	0.0963645	0.0578021
ENSG00000182180	MRPS16	-1.77229	0.145258	0.218407	0.131175
ENSG00000174780	SRP72	-1.77229	0.145258	0.4045	0.266388
ENSG00000151923	TIAL1	-1.77229	0.145258	0.355452	0.222699
ENSG00000141867	BRD4	-1.77229	0.145258	0.372186	0.264372
ENSG00000099849	RASSF7	-1.77229	0.145258	0.13416	0.0751651
ENSG00000116906	GNPAT	-1.77229	0.145258	0.136757	0.106194
ENSG00000168995	SIGLEC7	1.77068	0.854542	0.0577033	0.0259885
ENSG00000103510	KAT8	-1.77068	0.145458	0.117715	0.0586982
ENSG00000170296	GABARAP	-1.77068	0.145458	0.308713	0.057354
ENSG00000086589	RBM22	-1.77068	0.145458	0.257934	0.166351
ENSG00000067066	SP100	-1.76907	0.145658	0.886341	0.421094
ENSG00000172183	ISG20	-1.76907	0.145658	0.751887	0.548236
ENSG00000072042	RDH11	-1.76907	0.145658	0.234564	0.125238
ENSG00000104442	ARMC1	-1.76746	0.145858	0.18465	0.0683319
ENSG00000130939	UBE4B	-1.76746	0.145858	0.0816502	0.0585862
ENSG00000250571	GLI4	-1.76586	0.146058	0.0735717	0.0414472
ENSG00000165792	METTL17	-1.76425	0.146259	0.136757	0.102946
ENSG00000144029	MRPS5	-1.76425	0.146259	0.298037	0.157053
ENSG00000154582	TCEB1	-1.76425	0.146259	0.414887	0.255523
ENSG00000175756	AURKAIP1	-1.76265	0.146459	0.651479	0.384463
ENSG00000167193	CRK	-1.76265	0.146459	0.110213	0.0506328
ENSG00000164610	RP9	-1.76265	0.146459	0.122908	0.0937603
ENSG00000139233	LLPH	-1.76265	0.146459	0.34218	0.223035
ENSG00000215845	TSTD1	-1.76105	0.146659	0.672252	0.337301
ENSG00000168710	AHCYL1	-1.76105	0.146659	0.178592	0.0612747
ENSG00000161654	LSM12	-1.76105	0.146659	0.238026	0.12423
ENSG00000205250	E2F4	-1.76105	0.146659	0.203404	0.117172
ENSG00000136444	RSAD1	-1.76105	0.146659	0.0874205	0.074941
ENSG00000106052	TAX1BP1	-1.75945	0.146859	0.731113	0.483491
ENSG00000180228	PRKRA	-1.75945	0.146859	0.09723	0.0658675
ENSG00000143256	PFDN2	-1.75945	0.146859	0.413155	0.238719
ENSG00000156873	PHKG2	-1.75786	0.147059	0.133006	0.0836786
ENSG00000159579	RSPRY1	-1.75626	0.147259	0.0911712	0.045704
ENSG00000166925	TSC22D4	-1.75626	0.147259	0.499999	0.372589
ENSG00000078070	MCCC1	-1.75467	0.147459	0.0409694	0.0215077
ENSG00000120727	PAIP2	-1.75467	0.147459	0.837004	0.619591
ENSG00000198771	RCSD1	-1.75308	0.147659	0.532892	0.330916
ENSG00000124587	PEX6	-1.75308	0.147659	0.0588574	0.0296852
ENSG00000129518	EAPP	-1.75149	0.147859	0.487016	0.340885
ENSG00000170881	RNF139	-1.75149	0.147859	0.11079	0.139913
ENSG00000197894	ADH5	-1.75149	0.147859	0.539528	0.242079
ENSG00000000419	DPM1	-1.75149	0.147859	0.206578	0.101826
ENSG00000168288	MMADHC	-1.75149	0.147859	0.226197	0.172736
ENSG00000134748	PRPF38A	-1.7499	0.148059	0.265435	0.16299
ENSG00000111802	TDP2	-1.7499	0.148059	0.145124	0.0772935
ENSG00000105176	URI1	-1.74832	0.148259	0.494806	0.270309
ENSG00000103174	NAGPA	-1.74832	0.148259	0.096653	0.0735968
ENSG00000060491	OGFR	-1.74832	0.148259	0.283035	0.175537
ENSG00000196199	MPHOSPH8	-1.74832	0.148259	1.25709	0.517546
ENSG00000263753	LINC00667	-1.74674	0.148459	0.135603	0.0912959
ENSG00000129317	PUS7L	-1.74674	0.148459	0.178015	0.113812
ENSG00000165527	ARF6	-1.74674	0.148459	0.657538	0.751994
ENSG00000100461	RBM23	-1.74674	0.148459	0.28967	0.238606
ENSG00000091527	CDV3	-1.74674	0.148459	0.648594	0.404738
ENSG00000186395	KRT10	-1.74357	0.14886	0.770642	0.559102
ENSG00000112651	MRPL2	-1.74357	0.14886	0.154356	0.0971209
ENSG00000105443	CYTH2	-1.74357	0.14886	0.123485	0.0711324
ENSG00000272333	KMT2B	-1.742	0.14906	0.216964	0.107539
ENSG00000182923	CEP63	-1.742	0.14906	0.130986	0.051753
ENSG00000240857	RDH14	-1.742	0.14906	0.181477	0.0707963
ENSG00000185104	FAF1	-1.742	0.14906	0.118003	0.0645232
ENSG00000107317	PTGDS	1.742	0.85094	0.664744	0.502411
ENSG00000130305	NSUN5	-1.74042	0.14926	0.105309	0.0914079
ENSG00000163444	TMEM183A	-1.73884	0.14946	0.181765	0.141145
ENSG00000172239	PAIP1	-1.73884	0.14946	0.132141	0.0849108
ENSG00000146007	ZMAT2	-1.73884	0.14946	0.465088	0.265156
ENSG00000114491	UMPS	-1.73884	0.14946	0.100404	0.0351741
ENSG00000135940	COX5B	-1.73727	0.14966	1.32229	0.901874
ENSG00000114125	RNF7	-1.73727	0.14966	0.631859	0.465791
ENSG00000139725	RHOF	-1.73727	0.14966	0.545875	0.341782
ENSG00000139644	TMBIM6	-1.73727	0.14966	1.90395	0.817192
ENSG00000147439	BIN3	-1.73727	0.14966	0.11858	0.0618348
ENSG00000100410	PHF5A	-1.7357	0.14986	0.194172	0.115828
ENSG00000103274	NUBP1	-1.7357	0.14986	0.133872	0.0610506
ENSG00000132463	GRSF1	-1.7357	0.14986	0.182054	0.0999214
ENSG00000166200	COPS2	-1.7357	0.14986	0.200807	0.138681
ENSG00000198898	CAPZA2	-1.73413	0.15006	0.351701	0.233006
ENSG00000115307	AUP1	-1.73413	0.15006	0.275245	0.219115
ENSG00000125870	SNRPB2	-1.73256	0.15026	0.679178	0.396561
ENSG00000117697	NSL1	-1.73256	0.15026	0.210905	0.0867031
ENSG00000116209	TMEM59	-1.731	0.15046	1.1838	0.685457
ENSG00000134452	FBXO18	-1.731	0.15046	0.0888631	0.0472722
ENSG00000165525	NEMF	-1.731	0.15046	0.489612	0.293947
ENSG00000197343	ZNF655	-1.731	0.15046	0.373052	0.223708
ENSG00000151881	C5orf28	-1.731	0.15046	0.0533756	0.0323736
ENSG00000118620	ZNF430	-1.731	0.15046	0.274668	0.179794
ENSG00000127540	UQCR11	-1.731	0.15046	1.70141	1.11001
ENSG00000153774	CFDP1	-1.72943	0.15066	0.400172	0.191444
ENSG00000183624	HMCES	-1.72787	0.15086	0.146278	0.0844627
ENSG00000196511	TPK1	-1.72787	0.15086	0.0588574	0.0315895
ENSG00000105325	FZR1	-1.72787	0.15086	0.0516445	0.0466001
ENSG00000147687	TATDN1	-1.72631	0.15106	0.131275	0.0650833
ENSG00000178988	MRFAP1L1	-1.72631	0.15106	0.226774	0.136328
ENSG00000168264	IRF2BP2	-1.72631	0.15106	0.206578	0.183043
ENSG00000147677	EIF3H	-1.72631	0.15106	1.06551	0.616225
ENSG00000167996	FTH1	-1.72631	0.15106	4.64944	4.57482
ENSG00000168291	PDHB	-1.72631	0.15106	0.291113	0.15246
ENSG00000117859	OSBPL9	-1.72631	0.15106	0.138199	0.0761733
ENSG00000205138	SDHAF1	-1.72475	0.151261	0.160127	0.0710204
ENSG00000141644	MBD1	-1.72475	0.151261	0.0845353	0.0591463
ENSG00000175215	CTDSP2	-1.72475	0.151261	0.224177	0.12423
ENSG00000122140	MRPS2	-1.72475	0.151261	0.127236	0.0682199
ENSG00000130560	UBAC1	-1.72475	0.151261	0.143104	0.0865911
ENSG00000257103	LSM14A	-1.72319	0.151461	0.481245	0.310751
ENSG00000100632	ERH	-1.72164	0.151661	0.708319	0.457727
ENSG00000089053	ANAPC5	-1.72008	0.151861	0.46278	0.333043
ENSG00000122034	GTF3A	-1.72008	0.151861	1.22939	0.844072
ENSG00000101290	CDS2	-1.72008	0.151861	0.15176	0.141369
ENSG00000115816	CEBPZ	-1.72008	0.151861	0.366127	0.196934
ENSG00000125901	MRPS26	-1.72008	0.151861	0.279572	0.128711
ENSG00000155849	ELMO1	-1.72008	0.151861	0.138488	0.0753891
ENSG00000093183	SEC22C	-1.71853	0.152061	0.124351	0.0999214
ENSG00000025796	SEC63	-1.71853	0.152061	0.203116	0.136776
ENSG00000105323	HNRNPUL1	-1.71853	0.152061	0.39671	0.279496
ENSG00000119616	FCF1	-1.71698	0.152261	0.0637622	0.051529
ENSG00000146278	PNRC1	-1.71543	0.152461	1.47549	1.17901
ENSG00000204370	SDHD	-1.71543	0.152461	0.366993	0.174529
ENSG00000080845	DLGAP4	-1.71543	0.152461	0.128678	0.068668
ENSG00000168802	CHTF8	-1.71388	0.152661	0.100981	0.0557857
ENSG00000184076	UQCR10	-1.71388	0.152661	1.32518	0.682211
ENSG00000147010	SH3KBP1	-1.71388	0.152661	0.869317	0.452573
ENSG00000139372	TDG	-1.71388	0.152661	0.196768	0.133976
ENSG00000185262	UBALD2	-1.71079	0.153061	0.315637	0.338868
ENSG00000011260	UTP18	-1.71079	0.153061	0.14397	0.0659795
ENSG00000005302	MSL3	-1.70925	0.153261	0.24495	0.111907
ENSG00000213934	HBG1	1.70925	0.846739	0.00144259	0.00011202
ENSG00000102738	MRPS31	-1.70771	0.153461	0.27034	0.0991373
ENSG00000134440	NARS	-1.70771	0.153461	0.29948	0.144394
ENSG00000184897	H1FX	-1.70771	0.153461	0.62349	0.699117
ENSG00000165487	MICU2	-1.70771	0.153461	0.255626	0.129495
ENSG00000114023	FAM162A	-1.70771	0.153461	0.258511	0.149323
ENSG00000135083	CCNJL	1.70617	0.846339	0.0126948	0.00403271
ENSG00000143183	TMCO1	-1.70617	0.153661	0.698221	0.36329
ENSG00000123737	EXOSC9	-1.70617	0.153661	0.172244	0.0998094
ENSG00000137574	TGS1	-1.70463	0.153862	0.242931	0.123109
ENSG00000215717	TMEM167B	-1.70463	0.153862	0.123197	0.108211
ENSG00000164117	FBXO8	-1.70463	0.153862	0.0851124	0.0338299
ENSG00000160908	ZNF394	-1.70463	0.153862	0.246681	0.244319
ENSG00000125520	SLC2A4RG	-1.70463	0.153862	0.280726	0.165903
ENSG00000100142	POLR2F	-1.70309	0.154062	0.341892	0.221019
ENSG00000115128	SF3B6	-1.70309	0.154062	0.643688	0.422887
ENSG00000205544	TMEM256	-1.70309	0.154062	0.343046	0.19839
ENSG00000102753	KPNA3	-1.70156	0.154262	0.199653	0.118181
ENSG00000113851	CRBN	-1.70156	0.154262	0.665329	0.342341
ENSG00000180376	CCDC66	-1.70156	0.154262	0.433929	0.157837
ENSG00000091164	TXNL1	-1.70156	0.154262	0.400749	0.17789
ENSG00000124380	SNRNP27	-1.70156	0.154262	0.267455	0.177105
ENSG00000134905	CARS2	-1.70156	0.154262	0.130986	0.0672117
ENSG00000150459	SAP18	-1.70156	0.154262	1.29229	0.79624
ENSG00000092094	OSGEP	-1.70156	0.154262	0.137911	0.0786377
ENSG00000035141	FAM136A	-1.70156	0.154262	0.171667	0.106643
ENSG00000111615	KRR1	-1.70003	0.154462	0.343046	0.253506
ENSG00000117133	RPF1	-1.6985	0.154662	0.230236	0.168255
ENSG00000197070	ARRDC1	-1.6985	0.154662	0.169936	0.102834
ENSG00000090487	SPG21	-1.6985	0.154662	0.111656	0.118293
ENSG00000242485	MRPL20	-1.69697	0.154862	0.735441	0.350631
ENSG00000085231	AK6	-1.69697	0.154862	0.369301	0.0614987
ENSG00000250317	SMIM20	-1.69697	0.154862	0.118003	0.068668
ENSG00000129559	NEDD8	-1.69697	0.154862	1.13735	0.706518
ENSG00000135766	EGLN1	-1.69697	0.154862	0.127236	0.06878
ENSG00000169740	ZNF32	-1.69544	0.155062	0.211194	0.12759
ENSG00000158201	ABHD3	-1.69544	0.155062	0.157818	0.0763973
ENSG00000073578	SDHA	-1.69544	0.155062	0.318811	0.20948
ENSG00000160799	CCDC12	-1.69391	0.155262	0.614836	0.577247
ENSG00000159377	PSMB4	-1.69391	0.155262	0.611662	0.209256
ENSG00000023228	NDUFS1	-1.69391	0.155262	0.1633	0.0722526
ENSG00000151247	EIF4E	-1.69391	0.155262	0.240046	0.150108
ENSG00000136450	SRSF1	-1.69391	0.155262	0.248413	0.175313
ENSG00000116954	RRAGC	-1.69239	0.155462	0.120023	0.062955
ENSG00000169877	AHSP	1.69239	0.844538	0.00403924	0.0142265
ENSG00000181472	ZBTB2	-1.69239	0.155462	0.0585689	0.034726
ENSG00000143486	EIF2D	-1.69086	0.155662	0.0819387	0.051753
ENSG00000107099	DOCK8	-1.69086	0.155662	0.70226	0.324305
ENSG00000185324	CDK10	-1.69086	0.155662	0.0931908	0.051417
ENSG00000163348	PYGO2	-1.69086	0.155662	0.0553952	0.0323736
ENSG00000182552	RWDD4	-1.68934	0.155862	0.143681	0.0831185
ENSG00000171861	RNMTL1	-1.68934	0.155862	0.0548181	0.0435756
ENSG00000168827	GFM1	-1.68934	0.155862	0.151183	0.0770694
ENSG00000145781	COMMD10	-1.68934	0.155862	0.127236	0.0594824
ENSG00000104388	RAB2A	-1.68934	0.155862	0.592331	0.382894
ENSG00000160679	CHTOP	-1.68782	0.156062	0.251298	0.12647
ENSG00000081019	RSBN1	-1.68782	0.156062	0.329486	0.162542
ENSG00000080824	HSP90AA1	-1.68782	0.156062	3.81248	1.73832
ENSG00000157916	RER1	-1.6863	0.156263	0.60214	0.250033
ENSG00000157869	RAB28	-1.6863	0.156263	0.0836698	0.0420073
ENSG00000089022	MAPKAPK5	-1.6863	0.156263	0.0897286	0.0952166
ENSG00000140455	USP3	-1.68479	0.156463	0.28592	0.185283
ENSG00000123349	PFDN5	-1.68479	0.156463	4.14428	2.36442
ENSG00000164898	C7orf55	-1.68479	0.156463	0.147432	0.0620588
ENSG00000110958	PTGES3	-1.68479	0.156463	1.21525	0.567617
ENSG00000196177	ACADSB	-1.68327	0.156663	0.060877	0.0272207
ENSG00000196954	CASP4	-1.68327	0.156663	0.838444	0.397122
ENSG00000147364	FBXO25	-1.68327	0.156663	0.0848238	0.0930882
ENSG00000136147	PHF11	-1.68327	0.156663	0.380842	0.200966
ENSG00000137492	PRKRIR	-1.68327	0.156663	0.266301	0.129383
ENSG00000267080	ASB16-AS1	-1.68327	0.156663	0.0461627	0.0237481
ENSG00000172171	TEFM	-1.68176	0.156863	0.0983841	0.0296852
ENSG00000108671	PSMD11	-1.68025	0.157063	0.299769	0.152572
ENSG00000154473	BUB3	-1.68025	0.157063	0.645996	0.338644
ENSG00000132680	KIAA0907	-1.67874	0.157263	0.120888	0.162542
ENSG00000144744	UBA3	-1.67874	0.157263	0.111079	0.0796459
ENSG00000141101	NOB1	-1.67874	0.157263	0.151471	0.0785257
ENSG00000223609	HBD	1.67874	0.842737	0.00432776	0.0250924
ENSG00000213619	NDUFS3	-1.67723	0.157463	0.27034	0.159742
ENSG00000169118	CSNK1G1	-1.67723	0.157463	0.0940564	0.0407751
ENSG00000143933	CALM2	-1.67723	0.157463	1.54821	0.932788
ENSG00000168275	COA6	-1.67723	0.157463	0.206289	0.0808781
ENSG00000136522	MRPL47	-1.67723	0.157463	0.28967	0.199959
ENSG00000168488	ATXN2L	-1.67723	0.157463	0.176861	0.187075
ENSG00000146476	ARMT1	-1.67572	0.157663	0.113098	0.0313655
ENSG00000173418	NAA20	-1.67421	0.157863	0.272936	0.121653
ENSG00000139218	SCAF11	-1.67421	0.157863	0.972897	0.639976
ENSG00000122678	POLM	-1.67421	0.157863	0.107905	0.0721406
ENSG00000115524	SF3B1	-1.67421	0.157863	1.16851	0.570414
ENSG00000214046	SMIM7	-1.67421	0.157863	0.341603	0.220347
ENSG00000119048	UBE2B	-1.67271	0.158063	0.700817	0.358137
ENSG00000151657	KIN	-1.67271	0.158063	0.270917	0.141818
ENSG00000009844	VTA1	-1.67271	0.158063	0.131275	0.0657554
ENSG00000264364	DYNLL2	-1.67271	0.158063	0.188401	0.1342
ENSG00000110060	PUS3	-1.67271	0.158063	0.0701095	0.028789
ENSG00000107521	HPS1	-1.67271	0.158063	0.194172	0.171952
ENSG00000108424	KPNB1	-1.67271	0.158063	0.536354	0.336516
ENSG00000096401	CDC5L	-1.67121	0.158263	0.370744	0.159853
ENSG00000042088	TDP1	-1.67121	0.158263	0.0643392	0.0295732
ENSG00000111644	ACRBP	1.67121	0.841737	0.00634737	0.0409992
ENSG00000134809	TIMM10	-1.67121	0.158263	0.207443	0.0936483
ENSG00000157954	WIPI2	-1.66971	0.158463	0.279284	0.158173
ENSG00000184209	SNRNP35	-1.66971	0.158463	0.193017	0.0858069
ENSG00000164054	SHISA5	-1.66971	0.158463	0.465088	0.290362
ENSG00000079785	DDX1	-1.66971	0.158463	0.213214	0.110003
ENSG00000055211	GINM1	-1.66971	0.158463	0.119446	0.0778536
ENSG00000168936	TMEM129	-1.66821	0.158663	0.069244	0.0491766
ENSG00000198604	BAZ1A	-1.66821	0.158663	0.544434	0.244655
ENSG00000154781	CCDC174	-1.66821	0.158663	0.214368	0.109443
ENSG00000115866	DARS	-1.66821	0.158663	0.175995	0.0942084
ENSG00000065135	GNAI3	-1.66821	0.158663	0.390074	0.22494
ENSG00000254635	WAC-AS1	-1.66671	0.158864	0.15955	0.0910719
ENSG00000154832	CXXC1	-1.66671	0.158864	0.122042	0.0770694
ENSG00000121486	TRMT1L	-1.66671	0.158864	0.0574148	0.0136664
ENSG00000164897	TMUB1	-1.66671	0.158864	0.182054	0.14585
ENSG00000124214	STAU1	-1.66521	0.159064	0.222446	0.146971
ENSG00000108509	CAMTA2	-1.66521	0.159064	0.0643392	0.0362943
ENSG00000105364	MRPL4	-1.66521	0.159064	0.206578	0.127926
ENSG00000104231	ZFAND1	-1.66521	0.159064	0.140507	0.0718045
ENSG00000151702	FLI1	-1.66372	0.159264	0.287074	0.12759
ENSG00000164032	H2AFZ	-1.66372	0.159264	1.16389	0.645914
ENSG00000171222	SCAND1	-1.66372	0.159264	0.556552	0.478563
ENSG00000159131	GART	-1.66372	0.159264	0.11483	0.0563458
ENSG00000148672	GLUD1	-1.66222	0.159464	0.219561	0.131959
ENSG00000160208	RRP1B	-1.66222	0.159464	0.239469	0.10317
ENSG00000132005	RFX1	-1.66073	0.159664	0.105309	0.051529
ENSG00000066136	NFYC	-1.66073	0.159664	0.103866	0.0694521
ENSG00000132612	VPS4A	-1.66073	0.159664	0.182631	0.147979
ENSG00000185298	CCDC137	-1.66073	0.159664	0.146278	0.0939844
ENSG00000147121	KRBOX4	-1.66073	0.159664	0.0666473	0.0268847
ENSG00000106635	BCL7B	-1.65775	0.160064	0.217541	0.175201
ENSG00000133872	SARAF	-1.65775	0.160064	1.7167	1.0792
ENSG00000169813	HNRNPF	-1.65775	0.160064	1.39529	0.515082
ENSG00000133706	LARS	-1.65775	0.160064	0.273225	0.121317
ENSG00000152464	RPP38	-1.65775	0.160064	0.178015	0.0930882
ENSG00000106615	RHEB	-1.65775	0.160064	0.369301	0.194021
ENSG00000262246	CORO7	-1.65626	0.160264	0.201096	0.168592
ENSG00000112339	HBS1L	-1.65626	0.160264	0.166474	0.0794218
ENSG00000006634	DBF4	-1.65626	0.160264	0.127813	0.135096
ENSG00000128708	HAT1	-1.65626	0.160264	0.211194	0.107987
ENSG00000128185	DGCR6L	-1.65478	0.160464	0.251009	0.189204
ENSG00000185808	PIGP	-1.65478	0.160464	0.141373	0.0442477
ENSG00000155868	MED7	-1.65478	0.160464	0.140507	0.0508569
ENSG00000087302	C14orf166	-1.65478	0.160464	0.660712	0.359705
ENSG00000172932	ANKRD13D	-1.65329	0.160664	0.48038	0.227068
ENSG00000136536	MARCH7	-1.65329	0.160664	0.385746	0.155596
ENSG00000137074	APTX	-1.65329	0.160664	0.0753028	0.0539934
ENSG00000204592	HLA-E	-1.65329	0.160664	8.30124	5.27131
ENSG00000101654	RNMT	-1.65329	0.160664	0.395844	0.347606
ENSG00000090621	PABPC4	-1.65329	0.160664	0.139353	0.0912959
ENSG00000011007	TCEB3	-1.65329	0.160664	0.131852	0.0798699
ENSG00000145782	ATG12	-1.65329	0.160664	0.424985	0.324753
ENSG00000104904	OAZ1	-1.65181	0.160864	3.78364	2.23525
ENSG00000131732	ZCCHC9	-1.65033	0.161064	0.126082	0.0557857
ENSG00000139719	VPS33A	-1.65033	0.161064	0.115984	0.0870392
ENSG00000130299	GTPBP3	-1.65033	0.161064	0.0594344	0.0265486
ENSG00000120333	MRPS14	-1.65033	0.161064	0.179457	0.0705723
ENSG00000163607	GTPBP8	-1.65033	0.161064	0.129832	0.0496246
ENSG00000147853	AK3	-1.65033	0.161064	0.119446	0.102722
ENSG00000123992	DNPEP	-1.64885	0.161265	0.18465	0.141706
ENSG00000140299	BNIP2	-1.64737	0.161465	0.298614	0.21777
ENSG00000187601	MAGEH1	-1.64737	0.161465	0.0845353	0.0366304
ENSG00000076554	TPD52	-1.64737	0.161465	0.137334	0.0886074
ENSG00000198839	ZNF277	-1.64589	0.161665	0.13618	0.0681079
ENSG00000177951	BET1L	-1.64589	0.161665	0.0553952	0.0483924
ENSG00000105643	ARRDC2	-1.64589	0.161665	0.124351	0.121205
ENSG00000157191	NECAP2	-1.64589	0.161665	0.271205	0.17901
ENSG00000177082	WDR73	-1.64589	0.161665	0.14974	0.0666516
ENSG00000106460	TMEM106B	-1.64442	0.161865	0.161281	0.0644112
ENSG00000148572	NRBF2	-1.64442	0.161865	0.193883	0.106307
ENSG00000084093	REST	-1.64442	0.161865	0.472013	0.229756
ENSG00000187531	SIRT7	-1.64294	0.162065	0.432775	0.313215
ENSG00000116898	MRPS15	-1.64294	0.162065	0.281015	0.184051
ENSG00000115947	ORC4	-1.64294	0.162065	0.154068	0.0756132
ENSG00000133983	COX16	-1.64294	0.162065	0.445758	0.0508569
ENSG00000112695	COX7A2	-1.64294	0.162065	1.48444	0.985439
ENSG00000103550	KNOP1	-1.64294	0.162065	0.140219	0.0739329
ENSG00000173372	C1QA	1.64	0.837535	0.000577034	0.00100818
ENSG00000105583	WDR83OS	-1.64	0.162465	0.846524	0.570864
ENSG00000134049	IER3IP1	-1.64	0.162465	0.380553	0.187972
ENSG00000070756	PABPC1	-1.64	0.162465	1.6235	1.19638
ENSG00000151413	NUBPL	-1.64	0.162465	0.026255	0.0184832
ENSG00000171720	HDAC3	-1.64	0.162465	0.147143	0.119077
ENSG00000107937	GTPBP4	-1.64	0.162465	0.203404	0.111347
ENSG00000011132	APBA3	-1.63853	0.162665	0.0571263	0.0337179
ENSG00000171865	RNASEH1	-1.63853	0.162665	0.129255	0.0943204
ENSG00000066027	PPP2R5A	-1.63853	0.162665	0.343911	0.155148
ENSG00000126261	UBA2	-1.63853	0.162665	0.286785	0.161646
ENSG00000113456	RAD1	-1.63706	0.162865	0.104154	0.0795338
ENSG00000145337	PYURF	-1.63706	0.162865	0.563765	0.411013
ENSG00000156603	MED19	-1.63706	0.162865	0.142816	0.10597
ENSG00000107949	BCCIP	-1.63706	0.162865	0.119446	0.0960007
ENSG00000122674	CCZ1	-1.6356	0.163065	0.258222	0.267509
ENSG00000119953	SMNDC1	-1.6356	0.163065	0.215233	0.121205
ENSG00000065150	IPO5	-1.6356	0.163065	0.119157	0.0554497
ENSG00000071462	WBSCR22	-1.63413	0.163265	0.267166	0.20724
ENSG00000149262	INTS4	-1.63413	0.163265	0.0931908	0.0552256
ENSG00000179262	RAD23A	-1.63267	0.163465	0.493651	0.311199
ENSG00000114209	PDCD10	-1.6312	0.163665	0.5352	0.234798
ENSG00000032444	PNPLA6	-1.6312	0.163665	0.0848238	0.0665396
ENSG00000106537	TSPAN13	1.62974	0.836134	0.00115407	0.00212837
ENSG00000162928	PEX13	-1.62974	0.163866	0.0929023	0.0396549
ENSG00000067704	IARS2	-1.62974	0.163866	0.192152	0.0905118
ENSG00000165512	ZNF22	-1.62974	0.163866	0.374783	0.166127
ENSG00000183648	NDUFB1	-1.62974	0.163866	0.812477	0.376286
ENSG00000011243	AKAP8L	-1.62828	0.164066	0.203981	0.151004
ENSG00000023734	STRAP	-1.62828	0.164066	0.381419	0.301116
ENSG00000203791	METTL10	-1.62828	0.164066	0.101846	0.0561218
ENSG00000126214	KLC1	-1.62828	0.164066	0.12637	0.0999214
ENSG00000177879	AP3S1	-1.62828	0.164066	0.213214	0.187972
ENSG00000188389	PDCD1	1.62828	0.835934	0.0372187	0.0131063
ENSG00000166136	NDUFB8	-1.62683	0.164266	0.936832	0.581281
ENSG00000104714	ERICH1	-1.62683	0.164266	0.381419	0.209816
ENSG00000104518	GSDMD	-1.62683	0.164266	0.410847	0.186627
ENSG00000163159	VPS72	-1.62683	0.164266	0.113387	0.0571299
ENSG00000169021	UQCRFS1	-1.62683	0.164266	0.458164	0.391072
ENSG00000066044	ELAVL1	-1.62683	0.164266	0.228505	0.164783
ENSG00000159592	GPBP1L1	-1.62537	0.164466	0.228216	0.126694
ENSG00000061794	MRPS35	-1.62537	0.164466	0.138199	0.0884954
ENSG00000105341	ATP5SL	-1.62537	0.164466	0.106463	0.0888315
ENSG00000156471	PTDSS1	-1.62537	0.164466	0.0934793	0.0640752
ENSG00000137054	POLR1E	-1.62391	0.164666	0.0949219	0.0379746
ENSG00000156171	DRAM2	-1.62391	0.164666	0.15955	0.101266
ENSG00000120616	EPC1	-1.62391	0.164666	0.564631	0.510039
ENSG00000099875	MKNK2	-1.62246	0.164866	0.28188	0.126134
ENSG00000169057	MECP2	-1.62246	0.164866	0.384592	0.394656
ENSG00000147684	NDUFB9	-1.62246	0.164866	0.49971	0.484724
ENSG00000188186	LAMTOR4	-1.62101	0.165066	0.985882	0.662828
ENSG00000139266	MARCH9	-1.62101	0.165066	0.224177	0.111347
ENSG00000226791	AC109826.1	-1.61956	0.165266	0.0311598	0.0192674
ENSG00000130165	ELOF1	-1.61956	0.165266	0.203981	0.138233
ENSG00000111850	SMIM8	-1.61956	0.165266	0.0741487	0.0376386
ENSG00000160710	ADAR	-1.61956	0.165266	0.597523	0.507238
ENSG00000162231	NXF1	-1.61956	0.165266	0.0868435	0.0609386
ENSG00000146576	C7orf26	-1.61956	0.165266	0.0900171	0.0626189
ENSG00000130159	ECSIT	-1.61956	0.165266	0.0851124	0.0670997
ENSG00000183161	FANCF	-1.61956	0.165266	0.0992497	0.0384227
ENSG00000007255	TRAPPC6A	-1.61811	0.165466	0.287651	0.183939
ENSG00000125743	SNRPD2	-1.61811	0.165466	1.20775	0.854597
ENSG00000168899	VAMP5	-1.61811	0.165466	0.451817	0.302124
ENSG00000205629	LCMT1	-1.61666	0.165666	0.132718	0.0728127
ENSG00000125482	TTF1	-1.61666	0.165666	0.182919	0.0960007
ENSG00000171130	ATP6V0E2	-1.61666	0.165666	0.161281	0.111571
ENSG00000186063	AIDA	-1.61666	0.165666	0.206289	0.0858069
ENSG00000144320	KIAA1715	-1.61521	0.165866	0.128678	0.0645232
ENSG00000107537	PHYH	-1.61377	0.166066	0.0522215	0.028453
ENSG00000126768	TIMM17B	-1.61377	0.166066	0.167628	0.109443
ENSG00000091140	DLD	-1.61377	0.166066	0.132718	0.105858
ENSG00000168876	ANKRD49	-1.61377	0.166066	0.282458	0.185955
ENSG00000006125	AP2B1	-1.61377	0.166066	0.43566	0.239279
ENSG00000171490	RSL1D1	-1.61232	0.166267	0.480668	0.260899
ENSG00000225470	JPX	-1.61232	0.166267	0.190709	0.166015
ENSG00000035928	RFC1	-1.61088	0.166467	0.510675	0.266613
ENSG00000115364	MRPL19	-1.61088	0.166467	0.203693	0.0819983
ENSG00000070831	CDC42	-1.61088	0.166467	2.5078	1.65913
ENSG00000239306	RBM14	-1.60944	0.166667	0.115695	0.0743809
ENSG00000167536	DHRS13	-1.60944	0.166667	0.0406808	0.0318135
ENSG00000145216	FIP1L1	-1.608	0.166867	0.311886	0.149883
ENSG00000108587	GOSR1	-1.60656	0.167067	0.212348	0.112804
ENSG00000170430	MGMT	-1.60656	0.167067	0.295441	0.17016
ENSG00000156858	PRR14	-1.60656	0.167067	0.0833813	0.0673237
ENSG00000114439	BBX	-1.60656	0.167067	0.554243	0.290474
ENSG00000100804	PSMB5	-1.60656	0.167067	0.166185	0.0594824
ENSG00000171530	TBCA	-1.60512	0.167267	1.02252	0.503321
ENSG00000101391	CDK5RAP1	-1.60512	0.167267	0.11483	0.0908478
ENSG00000170989	S1PR1	-1.60512	0.167267	0.399595	0.116836
ENSG00000144524	COPS7B	-1.60512	0.167267	0.0929023	0.0552256
ENSG00000165055	METTL2B	-1.60512	0.167267	0.0954989	0.0450318
ENSG00000143158	MPC2	-1.60512	0.167267	0.424696	0.266277
ENSG00000148444	COMMD3	-1.60369	0.167467	0.256203	0.165455
ENSG00000111231	GPN3	-1.60369	0.167467	0.118003	0.0358462
ENSG00000135686	KLHL36	-1.60369	0.167467	0.141662	0.097905
ENSG00000130810	PPAN	-1.60225	0.167667	0.116272	0.0424554
ENSG00000184203	PPP1R2	-1.60225	0.167667	0.495671	0.35612
ENSG00000163807	KIAA1143	-1.60225	0.167667	0.203693	0.14417
ENSG00000178980	SEPW1	-1.60082	0.167867	0.910577	0.578144
ENSG00000225733	FGD5-AS1	-1.60082	0.167867	0.211194	0.118181
ENSG00000206172	HBA1	1.59939	0.831933	2.44142	3.67674
ENSG00000223482	NUTM2A-AS1	-1.59939	0.168067	0.181765	0.0819983
ENSG00000136875	PRPF4	-1.59939	0.168067	0.0978071	0.0433515
ENSG00000143761	ARF1	-1.59939	0.168067	0.91375	0.812591
ENSG00000116350	SRSF4	-1.59939	0.168067	0.464223	0.370683
ENSG00000198931	APRT	-1.59939	0.168067	1.43049	0.863792
ENSG00000099821	POLRMT	-1.59939	0.168067	0.0646277	0.0356222
ENSG00000165714	BORCS5	-1.59796	0.168267	0.103289	0.0567939
ENSG00000141428	C18orf21	-1.59796	0.168267	0.105597	0.0593703
ENSG00000101337	TM9SF4	-1.59796	0.168267	0.0721291	0.0468242
ENSG00000134851	TMEM165	-1.59796	0.168267	0.332371	0.282184
ENSG00000163481	RNF25	-1.59653	0.168467	0.0331794	0.0290131
ENSG00000127184	COX7C	-1.59653	0.168467	3.23025	1.65655
ENSG00000147533	GOLGA7	-1.59653	0.168467	0.345643	0.202423
ENSG00000128563	PRKRIP1	-1.5951	0.168667	0.160415	0.0945445
ENSG00000120686	UFM1	-1.5951	0.168667	0.29746	0.201975
ENSG00000100335	MIEF1	-1.5951	0.168667	0.0897286	0.0542174
ENSG00000137996	RTCA	-1.59367	0.168868	0.173398	0.0980171
ENSG00000108592	FTSJ3	-1.59367	0.168868	0.115695	0.0494006
ENSG00000125703	ATG4C	-1.59367	0.168868	0.043566	0.0148986
ENSG00000126653	NSRP1	-1.59367	0.168868	0.303519	0.174192
ENSG00000009790	TRAF3IP3	-1.59225	0.169068	1.74844	0.682548
ENSG00000163634	THOC7	-1.59225	0.169068	0.422676	0.218106
ENSG00000204371	EHMT2	-1.59225	0.169068	0.131275	0.0988012
ENSG00000074071	MRPS34	-1.59225	0.169068	0.509809	0.246336
ENSG00000123268	ATF1	-1.59225	0.169068	0.132718	0.0637391
ENSG00000109321	AREG	1.59083	0.830732	0	0.0222919
ENSG00000001497	LAS1L	-1.59083	0.169268	0.096653	0.0599304
ENSG00000047249	ATP6V1H	-1.59083	0.169268	0.1809	0.131623
ENSG00000167881	SRP68	-1.59083	0.169268	0.135891	0.0752771
ENSG00000162869	PPP1R21	-1.5894	0.169468	0.0675129	0.0352861
ENSG00000115520	COQ10B	-1.5894	0.169468	0.256203	0.175985
ENSG00000122085	MTERF4	-1.5894	0.169468	0.221869	0.169264
ENSG00000204859	ZBTB48	-1.58798	0.169668	0.0562607	0.0314775
ENSG00000134014	ELP3	-1.58798	0.169668	0.0943449	0.0387588
ENSG00000058600	POLR3E	-1.58656	0.169868	0.0750143	0.0822223
ENSG00000068120	COASY	-1.58656	0.169868	0.0854009	0.0704603
ENSG00000167904	TMEM68	-1.58656	0.169868	0.078188	0.0451439
ENSG00000113119	TMCO6	-1.58656	0.169868	0.0386612	0.0244203
ENSG00000148943	LIN7C	-1.58656	0.169868	0.121177	0.0432395
ENSG00000147419	CCDC25	-1.58515	0.170068	0.227351	0.125574
ENSG00000015153	YAF2	-1.58515	0.170068	0.254183	0.175873
ENSG00000072803	FBXW11	-1.58515	0.170068	0.142239	0.0793098
ENSG00000119977	TCTN3	-1.58515	0.170068	0.087132	0.0541054
ENSG00000162642	C1orf52	-1.58515	0.170068	0.185516	0.120309
ENSG00000109775	UFSP2	-1.58515	0.170068	0.162723	0.0646353
ENSG00000034713	GABARAPL2	-1.58373	0.170268	0.672831	0.343798
ENSG00000127616	SMARCA4	-1.58373	0.170268	0.159261	0.112692
ENSG00000241127	YAE1D1	-1.58231	0.170468	0.0406809	0.0141145
ENSG00000243477	NAT6	-1.58231	0.170468	0.0297172	0.0233001
ENSG00000176171	BNIP3	-1.58231	0.170468	0.0750143	0.0523131
ENSG00000160791	CCR5	1.5809	0.829332	0.0441431	0.00795339
ENSG00000113013	HSPA9	-1.5809	0.170668	0.386035	0.264932
ENSG00000166946	CCNDBP1	-1.5809	0.170668	0.575018	0.367323
ENSG00000141127	PRPSAP2	-1.5809	0.170668	0.11281	0.0538814
ENSG00000166770	ZNF667-AS1	1.57949	0.829132	0.0034622	0.00100818
ENSG00000164929	BAALC	1.57949	0.829132	0.00461627	0.00156828
ENSG00000136143	SUCLA2	-1.57949	0.170868	0.137045	0.057466
ENSG00000164144	ARFIP1	-1.57949	0.170868	0.09723	0.0426794
ENSG00000143774	GUK1	-1.57807	0.171068	1.57331	1.17408
ENSG00000169925	BRD3	-1.57807	0.171068	0.169359	0.0871512
ENSG00000106443	PHF14	-1.57807	0.171068	0.340161	0.163102
ENSG00000144231	POLR2D	-1.57666	0.171269	0.060877	0.0602665
ENSG00000213625	LEPROT	-1.57666	0.171269	0.21004	0.124454
ENSG00000112335	SNX3	-1.57666	0.171269	0.665329	0.466241
ENSG00000129680	MAP7D3	-1.57666	0.171269	0.0741487	0.0431275
ENSG00000167515	TRAPPC2L	-1.57666	0.171269	0.316502	0.196822
ENSG00000135018	UBQLN1	-1.57666	0.171269	0.217541	0.106419
ENSG00000065518	NDUFB4	-1.57525	0.171469	0.791705	0.449437
ENSG00000149089	APIP	-1.57525	0.171469	0.0954989	0.0339419
ENSG00000158526	TSR2	-1.57525	0.171469	0.249855	0.18842
ENSG00000168092	PAFAH1B2	-1.57385	0.171669	0.177149	0.128374
ENSG00000130363	RSPH3	-1.57244	0.171869	0.0227928	0.00918561
ENSG00000213516	RBMXL1	-1.57244	0.171869	0.0640507	0.0387588
ENSG00000080371	RAB21	-1.57104	0.172069	0.247547	0.141145
ENSG00000136770	DNAJC1	-1.57104	0.172069	0.634744	0.244543
ENSG00000180304	OAZ2	-1.57104	0.172069	0.133583	0.0936483
ENSG00000143740	SNAP47	-1.57104	0.172069	0.112521	0.0886074
ENSG00000095787	WAC	-1.56963	0.172269	0.516734	0.328674
ENSG00000113384	GOLPH3	-1.56963	0.172269	0.157241	0.108211
ENSG00000162976	PQLC3	-1.56963	0.172269	0.227928	0.156045
ENSG00000149716	ORAOV1	-1.56823	0.172469	0.0476052	0.0416713
ENSG00000188021	UBQLN2	-1.56823	0.172469	0.131852	0.0994733
ENSG00000112304	ACOT13	-1.56823	0.172469	0.143104	0.0362943
ENSG00000136270	TBRG4	-1.56683	0.172669	0.113098	0.0494006
ENSG00000066427	ATXN3	-1.56683	0.172669	0.178303	0.0947685
ENSG00000196236	XPNPEP3	-1.56683	0.172669	0.0542411	0.034278
ENSG00000149541	B3GAT3	-1.56683	0.172669	0.21206	0.141818
ENSG00000004897	CDC27	-1.56543	0.172869	0.156664	0.0651954
ENSG00000188895	MSL1	-1.56543	0.172869	0.187247	0.101378
ENSG00000117335	CD46	-1.56543	0.172869	0.482688	0.191108
ENSG00000165660	FAM175B	-1.56403	0.173069	0.0804961	0.0387588
ENSG00000148660	CAMK2G	-1.56403	0.173069	0.159261	0.080654
ENSG00000163608	C3orf17	-1.56403	0.173069	0.135314	0.051865
ENSG00000072778	ACADVL	-1.56263	0.173269	0.268897	0.17352
ENSG00000114784	EIF1B	-1.56263	0.173269	0.49394	0.340325
ENSG00000001631	KRIT1	-1.56263	0.173269	0.227062	0.0843507
ENSG00000077514	POLD3	-1.56263	0.173269	0.0747258	0.0304693
ENSG00000178307	TMEM11	-1.56263	0.173269	0.15955	0.10317
ENSG00000135002	RFK	-1.56263	0.173269	0.0914597	0.0427915
ENSG00000144401	METTL21A	-1.56263	0.173269	0.0649162	0.0431275
ENSG00000168237	GLYCTK	-1.56263	0.173269	0.0542411	0.0281169
ENSG00000182866	LCK	-1.56263	0.173269	1.57706	0.882944
ENSG00000272325	NUDT3	-1.56263	0.173269	0.29169	0.0999214
ENSG00000099860	GADD45B	-1.56124	0.173469	0.33641	0.327777
ENSG00000165630	PRPF18	-1.56124	0.173469	0.173975	0.110675
ENSG00000137764	MAP2K5	-1.55984	0.173669	0.0412579	0.0219558
ENSG00000136319	TTC5	-1.55984	0.173669	0.120023	0.0472722
ENSG00000163463	KRTCAP2	-1.55845	0.17387	0.795455	0.404851
ENSG00000183891	TTC32	-1.55845	0.17387	0.0657818	0.0622828
ENSG00000132792	CTNNBL1	-1.55845	0.17387	0.246681	0.140473
ENSG00000143621	ILF2	-1.55706	0.17407	0.34997	0.266276
ENSG00000111711	GOLT1B	-1.55706	0.17407	0.106463	0.0813262
ENSG00000131931	THAP1	-1.55566	0.17427	0.152337	0.0785257
ENSG00000143799	PARP1	-1.55566	0.17427	0.500864	0.225388
ENSG00000132522	GPS2	-1.55566	0.17427	0.236295	0.189764
ENSG00000171159	C9orf16	-1.55566	0.17427	0.983862	0.71682
ENSG00000128739	SNRPN	-1.55427	0.17447	0.0600114	0.281512
ENSG00000100227	POLDIP3	-1.55427	0.17447	0.110213	0.0817742
ENSG00000167625	ZNF526	-1.55427	0.17447	0.0406808	0.0266606
ENSG00000127884	ECHS1	-1.55289	0.17467	0.290536	0.121317
ENSG00000160124	CCDC58	-1.55289	0.17467	0.0683784	0.0255405
ENSG00000169032	MAP2K1	-1.55289	0.17467	0.145989	0.0890555
ENSG00000198612	COPS8	-1.55289	0.17467	0.15753	0.0998094
ENSG00000167969	ECI1	-1.55289	0.17467	0.15955	0.0595944
ENSG00000147168	IL2RG	-1.5515	0.17487	1.70776	1.03159
ENSG00000164172	MOCS2	-1.5515	0.17487	0.125216	0.0654194
ENSG00000091640	SPAG7	-1.5515	0.17487	0.376225	0.224043
ENSG00000156261	CCT8	-1.5515	0.17487	0.547319	0.212841
ENSG00000109323	MANBA	-1.5515	0.17487	0.0565492	0.0488405
ENSG00000011304	PTBP1	-1.55011	0.17507	0.276399	0.227292
ENSG00000169519	METTL15	-1.55011	0.17507	0.0565492	0.0406631
ENSG00000100216	TOMM22	-1.54873	0.17527	0.371898	0.272102
ENSG00000115286	NDUFS7	-1.54873	0.17527	0.390074	0.242527
ENSG00000182208	MOB2	-1.54873	0.17527	0.310732	0.179458
ENSG00000111639	MRPL51	-1.54734	0.17547	0.612239	0.222699
ENSG00000205531	NAP1L4	-1.54734	0.17547	0.570401	0.303693
ENSG00000167658	EEF2	-1.54734	0.17547	1.91665	1.52112
ENSG00000126267	COX6B1	-1.54734	0.17547	1.64024	1.02196
ENSG00000178028	DMAP1	-1.54734	0.17547	0.143104	0.0850228
ENSG00000151327	FAM177A1	-1.54734	0.17547	0.223023	0.161198
ENSG00000082515	MRPL22	-1.54734	0.17547	0.251586	0.16131
ENSG00000106682	EIF4H	-1.54734	0.17547	0.371898	0.297196
ENSG00000242259	C22orf39	-1.54734	0.17547	0.138488	0.125014
ENSG00000166913	YWHAB	-1.54596	0.17567	2.53723	1.13745
ENSG00000124172	ATP5E	-1.54596	0.17567	6.67826	3.66452
ENSG00000176410	DNAJC30	-1.54596	0.17567	0.0796305	0.05769
ENSG00000139131	YARS2	-1.54596	0.17567	0.109636	0.0546655
ENSG00000197782	ZNF780A	-1.54596	0.17567	0.087709	0.0315895
ENSG00000126698	DNAJC8	-1.54458	0.17587	0.952126	0.452797
ENSG00000125166	GOT2	-1.54458	0.17587	0.0721291	0.0534333
ENSG00000163322	FAM175A	-1.54458	0.17587	0.0920367	0.040327
ENSG00000139697	SBNO1	-1.54458	0.17587	0.333525	0.157837
ENSG00000120594	PLXDC2	1.54458	0.82413	0.0178881	0.00436877
ENSG00000065809	FAM107B	-1.5432	0.17607	1.08571	0.513063
ENSG00000133884	DPF2	-1.5432	0.17607	0.222446	0.129719
ENSG00000132664	POLR3F	-1.5432	0.17607	0.051356	0.039991
ENSG00000067334	DNTTIP2	-1.5432	0.17607	0.332082	0.228076
ENSG00000146833	TRIM4	-1.5432	0.17607	0.172821	0.0793098
ENSG00000058729	RIOK2	-1.5432	0.17607	0.113675	0.0558977
ENSG00000111726	CMAS	-1.54182	0.176271	0.145989	0.0567939
ENSG00000131966	ACTR10	-1.54182	0.176271	0.241488	0.120309
ENSG00000057663	ATG5	-1.54182	0.176271	0.236006	0.1165
ENSG00000204256	BRD2	-1.54182	0.176271	0.590887	0.340437
ENSG00000166797	FAM96A	-1.54182	0.176271	0.148586	0.0925281
ENSG00000171953	ATPAF2	-1.54182	0.176271	0.0484708	0.0293491
ENSG00000119943	PYROXD2	-1.54044	0.176471	0.0784765	0.0384227
ENSG00000169062	UPF3A	-1.54044	0.176471	0.298903	0.201414
ENSG00000184007	PTP4A2	-1.54044	0.176471	1.75103	1.02028
ENSG00000100836	PABPN1	-1.54044	0.176471	0.432486	0.338757
ENSG00000088451	TGDS	-1.53907	0.176671	0.0646277	0.0261005
ENSG00000104671	DCTN6	-1.53769	0.176871	0.135891	0.0999214
ENSG00000256053	APOPT1	-1.53769	0.176871	0.193595	0.1137
ENSG00000113845	TIMMDC1	-1.53769	0.176871	0.176284	0.0591463
ENSG00000111237	VPS29	-1.53769	0.176871	0.551647	0.240511
ENSG00000084070	SMAP2	-1.53769	0.176871	0.441719	0.269301
ENSG00000198721	ECI2	-1.53632	0.177071	0.240623	0.0702362
ENSG00000166526	ZNF3	-1.53632	0.177071	0.0695325	0.040439
ENSG00000152700	SAR1B	-1.53632	0.177071	0.240334	0.123109
ENSG00000075785	RAB7A	-1.53495	0.177271	0.404788	0.292939
ENSG00000111581	NUP107	-1.53495	0.177271	0.194172	0.113028
ENSG00000232838	PET117	-1.53495	0.177271	0.0761684	0.0694521
ENSG00000157881	PANK4	-1.53495	0.177271	0.0415464	0.023076
ENSG00000268001	CARD8-AS1	-1.53358	0.177471	0.164454	0.0470482
ENSG00000158717	RNF166	-1.53358	0.177471	0.466819	0.505558
ENSG00000130985	UBA1	-1.53358	0.177471	0.174264	0.0847988
ENSG00000198783	ZNF830	-1.53358	0.177471	0.236006	0.119413
ENSG00000159596	TMEM69	-1.53358	0.177471	0.0427005	0.0193794
ENSG00000198171	DDRGK1	-1.53221	0.177671	0.271782	0.131735
ENSG00000161960	EIF4A1	-1.53221	0.177671	1.86038	0.422886
ENSG00000073803	MAP3K13	-1.53221	0.177671	0.108194	0.045704
ENSG00000167863	ATP5H	-1.53221	0.177671	0.726497	0.349735
ENSG00000128335	APOL2	-1.53221	0.177671	0.217253	0.0984651
ENSG00000163605	PPP4R2	-1.53221	0.177671	0.24697	0.134424
ENSG00000138744	NAAA	-1.53221	0.177671	0.209174	0.11426
ENSG00000102931	ARL2BP	-1.53221	0.177671	0.238315	0.195029
ENSG00000141429	GALNT1	-1.53221	0.177671	0.216099	0.105298
ENSG00000205707	LYRM5	-1.53084	0.177871	0.11079	0.0627309
ENSG00000106244	PDAP1	-1.53084	0.177871	0.510963	0.328786
ENSG00000138069	RAB1A	-1.53084	0.177871	0.168782	0.149771
ENSG00000155621	C9orf85	-1.53084	0.177871	0.0992497	0.0440237
ENSG00000111011	RSRC2	-1.53084	0.177871	0.685525	0.47464
ENSG00000165061	ZMAT4	1.53084	0.822129	0.0141373	0.00492887
ENSG00000076928	ARHGEF1	-1.52947	0.178071	0.884898	0.569854
ENSG00000130764	LRRC47	-1.52947	0.178071	0.0969415	0.068668
ENSG00000158195	WASF2	-1.52947	0.178071	0.757946	0.479234
ENSG00000103502	CDIPT	-1.52947	0.178071	0.226197	0.104738
ENSG00000168724	DNAJC21	-1.52947	0.178071	0.411713	0.178337
ENSG00000127483	HP1BP3	-1.5281	0.178271	0.894996	0.498166
ENSG00000029639	TFB1M	-1.5281	0.178271	0.0620311	0.0250924
ENSG00000084072	PPIE	-1.5281	0.178271	0.262261	0.139241
ENSG00000116691	MIIP	-1.5281	0.178271	0.109925	0.0626189
ENSG00000168564	CDKN2AIP	-1.52674	0.178471	0.14397	0.0898396
ENSG00000120992	LYPLA1	-1.52674	0.178471	0.215233	0.155037
ENSG00000169100	SLC25A6	-1.52674	0.178471	1.97349	1.34738
ENSG00000171453	POLR1C	-1.52674	0.178471	0.0504904	0.0241962
ENSG00000214756	METTL12	-1.52674	0.178471	0.0452971	0.0570179
ENSG00000188938	FAM120AOS	-1.52674	0.178471	0.135891	0.0752771
ENSG00000204673	AKT1S1	-1.52537	0.178671	0.0317368	0.0269967
ENSG00000124795	DEK	-1.52537	0.178671	1.25074	0.605478
ENSG00000153283	CD96	-1.52537	0.178671	0.414309	0.242079
ENSG00000043514	TRIT1	-1.52537	0.178671	0.0297172	0.0182592
ENSG00000017797	RALBP1	-1.52537	0.178671	0.518177	0.24544
ENSG00000064933	PMS1	-1.52537	0.178671	0.104443	0.0378626
ENSG00000196459	TRAPPC2	-1.52537	0.178671	0.267166	0.176321
ENSG00000178691	SUZ12	-1.52401	0.178872	0.298326	0.155148
ENSG00000262049	RP13-1032I1.7	-1.52265	0.179072	0.0507789	0.0558977
ENSG00000141027	NCOR1	-1.52265	0.179072	0.819691	0.425016
ENSG00000025800	KPNA6	-1.52265	0.179072	0.214656	0.141258
ENSG00000157036	EXOG	-1.52265	0.179072	0.191863	0.174417
ENSG00000148341	SH3GLB2	-1.52265	0.179072	0.148009	0.0794218
ENSG00000121058	COIL	-1.52265	0.179072	0.168782	0.10373
ENSG00000105568	PPP2R1A	-1.52129	0.179272	0.203116	0.170384
ENSG00000023318	ERP44	-1.51993	0.179472	0.357183	0.190324
ENSG00000104886	PLEKHJ1	-1.51993	0.179472	0.396133	0.201415
ENSG00000185721	DRG1	-1.51857	0.179672	0.0891516	0.0800939
ENSG00000125779	PANK2	-1.51857	0.179672	0.219272	0.0961127
ENSG00000112309	B3GAT2	-1.51722	0.179872	0.0386612	0.0480564
ENSG00000079246	XRCC5	-1.51722	0.179872	1.17399	0.472288
ENSG00000140307	GTF2A2	-1.51722	0.179872	0.484419	0.304477
ENSG00000137944	CCBL2	-1.51722	0.179872	0.100115	0.0483924
ENSG00000160917	CPSF4	-1.51722	0.179872	0.060877	0.0431275
ENSG00000221914	PPP2R2A	-1.51722	0.179872	0.247836	0.138681
ENSG00000131100	ATP6V1E1	-1.51722	0.179872	0.287939	0.174865
ENSG00000078140	UBE2K	-1.51722	0.179872	0.308135	0.157837
ENSG00000174891	RSRC1	-1.51722	0.179872	0.298037	0.168367
ENSG00000161618	ALDH16A1	-1.51586	0.180072	0.0952104	0.0557857
ENSG00000255198	SNHG9	-1.51586	0.180072	0.1809	0.224267
ENSG00000204070	SYS1	-1.51586	0.180072	0.198788	0.120757
ENSG00000123179	EBPL	-1.5145	0.180272	0.145701	0.0836786
ENSG00000170502	NUDT9	-1.5145	0.180272	0.0758798	0.0290131
ENSG00000206527	HACD2	-1.5145	0.180272	0.0727062	0.0348381
ENSG00000196704	AMZ2	-1.5145	0.180272	0.134737	0.116948
ENSG00000134248	LAMTOR5	-1.5145	0.180272	0.628397	0.38043
ENSG00000088247	KHSRP	-1.51315	0.180472	0.142816	0.0823343
ENSG00000113312	TTC1	-1.51315	0.180472	0.348528	0.155036
ENSG00000127554	GFER	-1.51315	0.180472	0.13416	0.100818
ENSG00000214087	ARL16	-1.51315	0.180472	0.175706	0.116836
ENSG00000023902	PLEKHO1	-1.5118	0.180672	0.164454	0.112244
ENSG00000198841	KTI12	-1.5118	0.180672	0.061454	0.0487285
ENSG00000046651	OFD1	-1.5118	0.180672	0.485284	0.219339
ENSG00000076513	ANKRD13A	-1.5118	0.180672	0.133295	0.0944324
ENSG00000070770	CSNK2A2	-1.5118	0.180672	0.170225	0.0807661
ENSG00000109881	CCDC34	-1.51045	0.180872	0.0377957	0.0126582
ENSG00000116752	BCAS2	-1.51045	0.180872	0.309001	0.184611
ENSG00000133275	CSNK1G2	-1.51045	0.180872	0.448066	0.215642
ENSG00000162604	TM2D1	-1.51045	0.180872	0.279572	0.178898
ENSG00000108559	NUP88	-1.51045	0.180872	0.103866	0.0649713
ENSG00000213923	CSNK1E	-1.5091	0.181072	0.127813	0.0825584
ENSG00000168310	IRF2	-1.5091	0.181072	0.423253	0.150443
ENSG00000125755	SYMPK	-1.5091	0.181072	0.122908	0.104066
ENSG00000180098	TRNAU1AP	-1.5091	0.181072	0.206001	0.120421
ENSG00000168096	ANKS3	-1.5091	0.181072	0.0623196	0.0336059
ENSG00000076662	ICAM3	-1.5091	0.181072	1.24959	0.725109
ENSG00000137221	TJAP1	-1.5091	0.181072	0.0418349	0.0222919
ENSG00000183172	SMDT1	-1.5091	0.181072	0.660712	0.469601
ENSG00000143420	ENSA	-1.5091	0.181072	0.638494	0.459406
ENSG00000109917	ZPR1	-1.5091	0.181072	0.129544	0.0965608
ENSG00000147140	NONO	-1.50775	0.181273	0.391805	0.246112
ENSG00000240972	MIF	-1.50775	0.181273	0.619163	0.538827
ENSG00000162032	SPSB3	-1.50775	0.181273	0.477495	0.310078
ENSG00000169972	PUSL1	-1.50775	0.181273	0.0493363	0.0253164
ENSG00000185527	PDE6G	1.5064	0.818527	0.0152914	0.00672118
ENSG00000151500	THYN1	-1.5064	0.181473	0.2412	0.107875
ENSG00000124383	MPHOSPH10	-1.5064	0.181473	0.355164	0.168479
ENSG00000128989	ARPP19	-1.5064	0.181473	0.365262	0.246784
ENSG00000082996	RNF13	-1.5064	0.181473	0.209463	0.145178
ENSG00000140280	LYSMD2	-1.5064	0.181473	0.309867	0.126022
ENSG00000014824	SLC30A9	-1.5064	0.181473	0.0721291	0.0332698
ENSG00000169084	DHRSX	-1.50506	0.181673	0.0478938	0.0318135
ENSG00000164414	SLC35A1	-1.50506	0.181673	0.0643392	0.0262126
ENSG00000038274	MAT2B	-1.50506	0.181673	0.358049	0.197046
ENSG00000225973	PIGBOS1	-1.50506	0.181673	0.177726	0.080654
ENSG00000101193	GID8	-1.50506	0.181673	0.146855	0.157725
ENSG00000180011	ZADH2	-1.50506	0.181673	0.110213	0.0674357
ENSG00000166454	ATMIN	-1.50506	0.181673	0.141662	0.0710204
ENSG00000101557	USP14	-1.50506	0.181673	0.302942	0.132856
ENSG00000105700	KXD1	-1.50371	0.181873	0.194749	0.16355
ENSG00000172113	NME6	-1.50371	0.181873	0.0879975	0.0550016
ENSG00000116580	GON4L	-1.50371	0.181873	0.428158	0.215978
ENSG00000180628	PCGF5	-1.50371	0.181873	0.185228	0.187188
ENSG00000184277	TM2D3	-1.50371	0.181873	0.194172	0.122549
ENSG00000177868	SVBP	-1.50237	0.182073	0.124928	0.0948805
ENSG00000119720	NRDE2	-1.50237	0.182073	0.115407	0.125014
ENSG00000120656	TAF12	-1.50102	0.182273	0.278995	0.124006
ENSG00000104983	CCDC61	-1.50102	0.182273	0.0620311	0.0217318
ENSG00000159055	MIS18A	-1.50102	0.182273	0.0669358	0.0238602
ENSG00000006451	RALA	-1.50102	0.182273	0.152625	0.0678838
ENSG00000162521	RBBP4	-1.50102	0.182273	0.427004	0.319601
ENSG00000115694	STK25	-1.50102	0.182273	0.158973	0.0835665
ENSG00000244045	TMEM199	-1.50102	0.182273	0.104443	0.0628429
ENSG00000106049	HIBADH	-1.50102	0.182273	0.0473167	0.0277808
ENSG00000143418	CERS2	-1.49968	0.182473	0.285343	0.13308
ENSG00000072756	TRNT1	-1.49968	0.182473	0.15551	0.0618348
ENSG00000178802	MPI	-1.49968	0.182473	0.0476052	0.0252044
ENSG00000178927	C17orf62	-1.49968	0.182473	0.387189	0.200518
ENSG00000117528	ABCD3	-1.49834	0.182673	0.0946334	0.0494006
ENSG00000137207	YIPF3	-1.49834	0.182673	0.230525	0.130279
ENSG00000174953	DHX36	-1.49834	0.182673	0.683505	0.36777
ENSG00000047932	GOPC	-1.49834	0.182673	0.288228	0.0781896
ENSG00000174917	C19orf70	-1.49834	0.182673	0.524236	0.295291
ENSG00000177731	FLII	-1.49834	0.182673	0.172821	0.0834545
ENSG00000100124	ANKRD54	-1.497	0.182873	0.0516445	0.0348381
ENSG00000105849	TWISTNB	-1.497	0.182873	0.160992	0.100818
ENSG00000142327	RNPEPL1	-1.497	0.182873	0.695624	0.380429
ENSG00000184575	XPOT	-1.497	0.182873	0.0888631	0.0483924
ENSG00000156256	USP16	-1.49566	0.183073	0.53924	0.334275
ENSG00000259494	MRPL46	-1.49566	0.183073	0.138776	0.0510809
ENSG00000177666	PNPLA2	-1.49566	0.183073	0.120311	0.119749
ENSG00000130520	LSM4	-1.49433	0.183273	0.411136	0.270534
ENSG00000104980	TIMM44	-1.49433	0.183273	0.12637	0.0870392
ENSG00000116521	SCAMP3	-1.49433	0.183273	0.109636	0.111123
ENSG00000105865	DUS4L	-1.49433	0.183273	0.0265435	0.0194914
ENSG00000087470	DNM1L	-1.49433	0.183273	0.160415	0.137673
ENSG00000100567	PSMA3	-1.49433	0.183273	0.536643	0.26202
ENSG00000167552	TUBA1A	-1.49433	0.183273	0.605891	0.419749
ENSG00000129625	REEP5	-1.49433	0.183273	0.6962	0.312319
ENSG00000112110	MRPL18	-1.49299	0.183473	0.347662	0.147195
ENSG00000136003	ISCU	-1.49299	0.183473	0.777566	0.429385
ENSG00000146540	C7orf50	-1.49165	0.183673	0.261973	0.167807
ENSG00000135930	EIF4E2	-1.49165	0.183673	0.237737	0.158621
ENSG00000136560	TANK	-1.49165	0.183673	0.271782	0.177778
ENSG00000141858	SAMD1	-1.49165	0.183673	0.158107	0.0762853
ENSG00000143164	DCAF6	-1.49165	0.183673	0.0885746	0.0411112
ENSG00000170876	TMEM43	-1.49165	0.183673	0.144258	0.0844627
ENSG00000111653	ING4	-1.49165	0.183673	0.195614	0.097569
ENSG00000074966	TXK	1.49032	0.816126	0.43941	0.303916
ENSG00000127337	YEATS4	-1.49032	0.183874	0.127236	0.0627309
ENSG00000147475	ERLIN2	-1.49032	0.183874	0.0372187	0.0166909
ENSG00000120688	WBP4	-1.48899	0.184074	0.149452	0.0660915
ENSG00000137038	TMEM261	-1.48899	0.184074	0.190132	0.0907358
ENSG00000004478	FKBP4	-1.48899	0.184074	0.11483	0.0417833
ENSG00000172466	ZNF24	-1.48899	0.184074	0.326312	0.162318
ENSG00000086065	CHMP5	-1.48899	0.184074	0.292844	0.11258
ENSG00000154328	NEIL2	-1.48766	0.184274	0.0424119	0.0314775
ENSG00000140992	PDPK1	-1.48766	0.184274	0.141373	0.0800939
ENSG00000133316	WDR74	-1.48766	0.184274	0.137622	0.0789737
ENSG00000179144	GIMAP7	-1.48766	0.184274	4.3217	0.948136
ENSG00000169446	MMGT1	-1.48766	0.184274	0.0701095	0.0407751
ENSG00000069424	KCNAB2	-1.48766	0.184274	0.381707	0.171616
ENSG00000086061	DNAJA1	-1.48766	0.184274	0.678888	0.269861
ENSG00000112365	ZBTB24	-1.48766	0.184274	0.102712	0.0898396
ENSG00000196781	TLE1	1.48633	0.815526	0.0764569	0.0417833
ENSG00000173264	GPR137	-1.48633	0.184474	0.0334679	0.0266606
ENSG00000135506	OS9	-1.48633	0.184474	0.302365	0.223707
ENSG00000033050	ABCF2	-1.48633	0.184474	0.106463	0.0389828
ENSG00000156853	ZNF689	-1.485	0.184674	0.0386612	0.0254284
ENSG00000102974	CTCF	-1.48367	0.184874	0.366127	0.211161
ENSG00000100982	PCIF1	-1.48367	0.184874	0.0476052	0.164223
ENSG00000108651	UTP6	-1.48367	0.184874	0.152914	0.0485044
ENSG00000163319	MRPS18C	-1.48367	0.184874	0.427293	0.165567
ENSG00000152422	XRCC4	-1.48367	0.184874	0.0628966	0.0253164
ENSG00000244734	HBB	1.48234	0.814926	8.84605	13.8265
ENSG00000124444	ZNF576	-1.48234	0.185074	0.060877	0.0252044
ENSG00000140264	SERF2	-1.48234	0.185074	5.56748	4.05513
ENSG00000119487	MAPKAP1	-1.48234	0.185074	0.153779	0.0995853
ENSG00000099995	SF3A1	-1.48234	0.185074	0.182342	0.138457
ENSG00000127774	EMC6	-1.48234	0.185074	0.371898	0.236478
ENSG00000129933	MAU2	-1.48102	0.185274	0.0903056	0.0612747
ENSG00000002330	BAD	-1.48102	0.185274	0.133295	0.0971209
ENSG00000187522	HSPA14	-1.48102	0.185274	0.146855	0.0692281
ENSG00000162961	DPY30	-1.47969	0.185474	0.304962	0.138345
ENSG00000167005	NUDT21	-1.47969	0.185474	0.176284	0.121765
ENSG00000113621	TXNDC15	-1.47837	0.185674	0.177438	0.0714684
ENSG00000103423	DNAJA3	-1.47837	0.185674	0.111367	0.0454799
ENSG00000074696	HACD3	-1.47704	0.185874	0.127524	0.057242
ENSG00000167985	SDHAF2	-1.47704	0.185874	0.278418	0.163214
ENSG00000005810	MYCBP2	-1.47704	0.185874	0.699085	0.35948
ENSG00000173960	UBXN2A	-1.47572	0.186074	0.120311	0.0733728
ENSG00000158042	MRPL17	-1.47572	0.186074	0.131563	0.0639631
ENSG00000204899	MZT1	-1.47572	0.186074	0.174264	0.107987
ENSG00000123472	ATPAF1	-1.47572	0.186074	0.0856894	0.0579141
ENSG00000170142	UBE2E1	-1.47572	0.186074	0.133872	0.0617227
ENSG00000104907	TRMT1	-1.4744	0.186275	0.0585689	0.0430155
ENSG00000110274	CEP164	-1.4744	0.186275	0.117426	0.0794218
ENSG00000155287	SLC25A28	-1.4744	0.186275	0.104154	0.0547775
ENSG00000130254	SAFB2	-1.4744	0.186275	0.285631	0.197382
ENSG00000197345	MRPL21	-1.47308	0.186475	0.254471	0.129607
ENSG00000167110	GOLGA2	-1.47308	0.186475	0.139065	0.0823343
ENSG00000165169	DYNLT3	-1.47308	0.186475	0.21206	0.0895036
ENSG00000120837	NFYB	-1.47308	0.186475	0.214945	0.0626189
ENSG00000204160	ZDHHC18	-1.47308	0.186475	0.120023	0.0883834
ENSG00000143207	RFWD2	-1.47308	0.186475	0.0885746	0.0570179
ENSG00000125952	MAX	-1.47308	0.186475	0.30727	0.201415
ENSG00000070761	CFAP20	-1.47176	0.186675	0.115407	0.0777415
ENSG00000090581	GNPTG	-1.47176	0.186675	0.143393	0.0807661
ENSG00000013288	MAN2B2	-1.47176	0.186675	0.104443	0.057578
ENSG00000184432	COPB2	-1.47176	0.186675	0.317945	0.080318
ENSG00000171161	ZNF672	-1.47176	0.186675	0.0744373	0.0383107
ENSG00000132155	RAF1	-1.47176	0.186675	0.203693	0.159181
ENSG00000054116	TRAPPC3	-1.47045	0.186875	0.204558	0.11538
ENSG00000180370	PAK2	-1.47045	0.186875	0.697355	0.351527
ENSG00000107829	FBXW4	-1.47045	0.186875	0.123197	0.108995
ENSG00000100442	FKBP3	-1.47045	0.186875	0.284477	0.1342
ENSG00000090432	MUL1	-1.47045	0.186875	0.0571263	0.0530972
ENSG00000131196	NFATC1	-1.47045	0.186875	0.0409694	0.0348381
ENSG00000184787	UBE2G2	-1.46913	0.187075	0.288805	0.186739
ENSG00000055044	NOP58	-1.46913	0.187075	0.274668	0.177665
ENSG00000161203	AP2M1	-1.46913	0.187075	0.582808	0.441371
ENSG00000100644	HIF1A	-1.46913	0.187075	0.136757	0.100706
ENSG00000100744	GSKIP	-1.46913	0.187075	0.096076	0.0378626
ENSG00000149506	ZP1	1.46782	0.812725	0	0
ENSG00000175582	RAB6A	-1.46782	0.187275	0.315348	0.191109
ENSG00000213639	PPP1CB	-1.46782	0.187275	0.541259	0.275799
ENSG00000198833	UBE2J1	-1.46782	0.187275	0.116849	0.123445
ENSG00000204463	BAG6	-1.4665	0.187475	0.160415	0.100257
ENSG00000163935	SFMBT1	-1.4665	0.187475	0.0499134	0.0272207
ENSG00000198081	ZBTB14	-1.4665	0.187475	0.0848239	0.039991
ENSG00000110536	PTPMT1	-1.4665	0.187475	0.209463	0.113476
ENSG00000125356	NDUFA1	-1.46388	0.187875	1.32027	0.799938
ENSG00000115207	GTF3C2	-1.46388	0.187875	0.0657818	0.0408871
ENSG00000204227	RING1	-1.46388	0.187875	0.0865549	0.0619468
ENSG00000031823	RANBP3	-1.46257	0.188075	0.104154	0.0601545
ENSG00000104918	RETN	1.46126	0.811725	0.00201962	0.0016803
ENSG00000160224	AIRE	1.46126	0.811725	0.00115407	0.00011202
ENSG00000103544	C16orf62	-1.46126	0.188275	0.0588574	0.0313655
ENSG00000163900	TMEM41A	-1.46126	0.188275	0.0631851	0.057578
ENSG00000119541	VPS4B	-1.46126	0.188275	0.543279	0.250481
ENSG00000118705	RPN2	-1.46126	0.188275	0.553666	0.33237
ENSG00000130475	FCHO1	-1.45995	0.188475	0.0640507	0.0282289
ENSG00000164961	KIAA0196	-1.45995	0.188475	0.0747258	0.0328217
ENSG00000164163	ABCE1	-1.45864	0.188675	0.229371	0.111347
ENSG00000182149	IST1	-1.45864	0.188675	0.233698	0.172288
ENSG00000169612	FAM103A1	-1.45864	0.188675	0.259088	0.175313
ENSG00000072849	DERL2	-1.45864	0.188675	0.265147	0.208472
ENSG00000131503	ANKHD1	-1.45864	0.188675	0.0675129	0.074717
ENSG00000078967	UBE2D4	-1.45733	0.188876	0.0510674	0.0268847
ENSG00000118046	STK11	-1.45733	0.188876	0.113098	0.0545535
ENSG00000141424	SLC39A6	-1.45733	0.188876	0.0828042	0.0434636
ENSG00000112245	PTP4A1	-1.45733	0.188876	0.0862664	0.091968
ENSG00000106330	MOSPD3	-1.45733	0.188876	0.0839583	0.0738209
ENSG00000229124	VIM-AS1	-1.45733	0.188876	0.127236	0.0617227
ENSG00000133641	C12orf29	-1.45733	0.188876	0.101558	0.0463761
ENSG00000099991	CABIN1	-1.45603	0.189076	0.206866	0.0909598
ENSG00000185716	C16orf52	-1.45603	0.189076	0.0778994	0.0425674
ENSG00000271122	RP11-379H18.1	-1.45603	0.189076	0.0155799	0.00537694
ENSG00000138111	MFSD13A	-1.45603	0.189076	0.0302943	0.0157948
ENSG00000111596	CNOT2	-1.45603	0.189076	0.337276	0.212505
ENSG00000184731	FAM110C	1.45472	0.810724	0.00432776	0.00190434
ENSG00000104973	MED25	-1.45472	0.189276	0.0487593	0.045704
ENSG00000109519	GRPEL1	-1.45472	0.189276	0.181188	0.1137
ENSG00000164919	COX6C	-1.45472	0.189276	1.95127	1.24499
ENSG00000152082	MZT2B	-1.45472	0.189276	1.41462	0.735301
ENSG00000010295	IFFO1	-1.45472	0.189276	0.0559722	0.0396549
ENSG00000121892	PDS5A	-1.45342	0.189476	0.211771	0.140809
ENSG00000109133	TMEM33	-1.45342	0.189476	0.14397	0.0890555
ENSG00000156697	UTP14A	-1.45342	0.189476	0.0894401	0.034166
ENSG00000136710	CCDC115	-1.45342	0.189476	0.295152	0.163999
ENSG00000139637	C12orf10	-1.45342	0.189476	0.193594	0.0800939
ENSG00000173875	ZNF791	-1.45342	0.189476	0.231967	0.168143
ENSG00000176261	ZBTB8OS	-1.45342	0.189476	0.408539	0.226396
ENSG00000105619	TFPT	-1.45342	0.189476	0.0954989	0.0683319
ENSG00000073849	ST6GAL1	-1.45342	0.189476	0.310732	0.103842
ENSG00000109390	NDUFC1	-1.45212	0.189676	0.545876	0.227292
ENSG00000105821	DNAJC2	-1.45212	0.189676	0.233698	0.14473
ENSG00000132589	FLOT2	-1.45212	0.189676	0.20023	0.125014
ENSG00000229809	ZNF688	-1.45212	0.189676	0.150029	0.0925281
ENSG00000172315	TP53RK	-1.45212	0.189676	0.154933	0.0649713
ENSG00000171307	ZDHHC16	-1.45212	0.189676	0.0452971	0.0218438
ENSG00000131381	RBSN	-1.45082	0.189876	0.0464512	0.0375265
ENSG00000167088	SNRPD1	-1.45082	0.189876	0.467396	0.348279
ENSG00000165678	GHITM	-1.45082	0.189876	0.735153	0.366539
ENSG00000126581	BECN1	-1.45082	0.189876	0.194172	0.123445
ENSG00000109065	NAT9	-1.44952	0.190076	0.0493363	0.0377506
ENSG00000175110	MRPS22	-1.44952	0.190076	0.178592	0.0910719
ENSG00000100412	ACO2	-1.44952	0.190076	0.14974	0.120421
ENSG00000120805	ARL1	-1.44952	0.190076	0.176861	0.063067
ENSG00000136807	CDK9	-1.44952	0.190076	0.185805	0.102722
ENSG00000171604	CXXC5	1.44952	0.809924	0.297749	0.120757
ENSG00000196405	EVL	-1.44822	0.190276	2.02224	1.32128
ENSG00000106638	TBL2	-1.44822	0.190276	0.0452971	0.017251
ENSG00000197579	TOPORS	-1.44822	0.190276	0.183496	0.131063
ENSG00000110047	EHD1	-1.44692	0.190476	0.417195	0.242864
ENSG00000013374	NUB1	-1.44692	0.190476	0.482976	0.310078
ENSG00000175193	PARL	-1.44692	0.190476	0.184073	0.124342
ENSG00000179271	GADD45GIP1	-1.44692	0.190476	0.559149	0.31019
ENSG00000134371	CDC73	-1.44692	0.190476	0.188113	0.120757
ENSG00000114850	SSR3	-1.44692	0.190476	0.434217	0.1873
ENSG00000143851	PTPN7	-1.44692	0.190476	0.583673	0.457053
ENSG00000244038	DDOST	-1.44692	0.190476	0.48817	0.304252
ENSG00000115540	MOB4	-1.44692	0.190476	0.286497	0.146187
ENSG00000255112	CHMP1B	-1.44562	0.190676	0.218407	0.164335
ENSG00000101745	ANKRD12	-1.44562	0.190676	1.80556	0.93335
ENSG00000136930	PSMB7	-1.44562	0.190676	0.42008	0.230317
ENSG00000116786	PLEKHM2	-1.44562	0.190676	0.078188	0.0513049
ENSG00000149403	GRIK4	1.44433	0.809124	0.00259665	0.000560099
ENSG00000155256	ZFYVE27	-1.44433	0.190876	0.0764569	0.0581381
ENSG00000163684	RPP14	-1.44433	0.190876	0.128678	0.0309174
ENSG00000122203	KIAA1191	-1.44433	0.190876	0.0851124	0.0557857
ENSG00000122515	ZMIZ2	-1.44433	0.190876	0.069244	0.040327
ENSG00000176155	CCDC57	-1.44303	0.191076	0.158684	0.0912959
ENSG00000075856	SART3	-1.44303	0.191076	0.153202	0.0809901
ENSG00000014123	UFL1	-1.44303	0.191076	0.263127	0.112244
ENSG00000147905	ZCCHC7	-1.44303	0.191076	0.196191	0.0953286
ENSG00000100413	POLR3H	-1.44174	0.191277	0.0481823	0.0225159
ENSG00000186010	NDUFA13	-1.44044	0.191477	1.204	0.401044
ENSG00000124541	RRP36	-1.44044	0.191477	0.260819	0.119189
ENSG00000164091	WDR82	-1.44044	0.191477	0.468839	0.199734
ENSG00000141556	TBCD	-1.44044	0.191477	0.0851124	0.0526492
ENSG00000221983	UBA52	-1.44044	0.191477	9.70144	5.14888
ENSG00000104064	GABPB1	-1.44044	0.191477	0.0631851	0.121205
ENSG00000177917	ARL6IP6	-1.43915	0.191677	0.145701	0.06878
ENSG00000123728	RAP2C	-1.43915	0.191677	0.130409	0.0926401
ENSG00000109536	FRG1	-1.43786	0.191877	0.480668	0.256194
ENSG00000125503	PPP1R12C	-1.43786	0.191877	0.11079	0.0578021
ENSG00000100395	L3MBTL2	-1.43786	0.191877	0.0949219	0.0406631
ENSG00000175470	PPP2R2D	-1.43786	0.191877	0.148009	0.119525
ENSG00000243279	PRAF2	-1.43786	0.191877	0.0891516	0.0610506
ENSG00000095906	NUBP2	-1.43657	0.192077	0.238315	0.154252
ENSG00000273344	PAXIP1-AS1	-1.43657	0.192077	0.0600114	0.0477203
ENSG00000151461	UPF2	-1.43657	0.192077	0.493651	0.27143
ENSG00000163636	PSMD6	-1.43657	0.192077	0.306404	0.190996
ENSG00000080802	CNOT4	-1.43657	0.192077	0.359203	0.198054
ENSG00000133639	BTG1	-1.43657	0.192077	3.59522	3.18956
ENSG00000168067	MAP4K2	-1.43657	0.192077	0.0504904	0.0578021
ENSG00000144741	SLC25A26	-1.43657	0.192077	0.12637	0.109555
ENSG00000169696	ASPSCR1	-1.43657	0.192077	0.10502	0.0939844
ENSG00000030066	NUP160	-1.43528	0.192277	0.133872	0.0869271
ENSG00000256576	RP13-977J11.2	-1.43399	0.192477	0.0233699	0.022964
ENSG00000120526	NUDCD1	-1.43399	0.192477	0.0510674	0.0150106
ENSG00000133895	MEN1	-1.43399	0.192477	0.0499134	0.0240842
ENSG00000075914	EXOSC7	-1.43399	0.192477	0.146855	0.0788617
ENSG00000186687	LYRM7	-1.43399	0.192477	0.0940564	0.0542174
ENSG00000084733	RAB10	-1.43399	0.192477	0.258799	0.10205
ENSG00000110200	ANAPC15	-1.43399	0.192477	0.192152	0.137897
ENSG00000164169	PRMT9	-1.43271	0.192677	0.0654932	0.0557857
ENSG00000272994	RP11-332H14.2	-1.43271	0.192677	0.0401038	0.0350621
ENSG00000172007	RAB33B	-1.43271	0.192677	0.0539526	0.0175871
ENSG00000039650	PNKP	-1.43271	0.192677	0.175418	0.203879
ENSG00000162819	BROX	-1.43271	0.192677	0.230813	0.169263
ENSG00000115525	ST3GAL5	-1.43271	0.192677	0.103	0.115828
ENSG00000169964	TMEM42	-1.43271	0.192677	0.0761684	0.0408871
ENSG00000142534	RPS11	-1.43142	0.192877	8.5312	4.08741
ENSG00000152944	MED21	-1.43142	0.192877	0.111079	0.0715805
ENSG00000119760	SUPT7L	-1.43142	0.192877	0.0969415	0.0495126
ENSG00000198146	ZNF770	-1.43142	0.192877	0.140507	0.0660915
ENSG00000090273	NUDC	-1.43014	0.193077	0.505481	0.257202
ENSG00000100441	KHNYN	-1.43014	0.193077	0.0727062	0.0445838
ENSG00000149136	SSRP1	-1.43014	0.193077	0.20225	0.117284
ENSG00000140931	CMTM3	-1.43014	0.193077	0.251009	0.200294
ENSG00000183431	SF3A3	-1.43014	0.193077	0.229659	0.124566
ENSG00000188536	HBA2	1.42885	0.806723	4.64943	6.69412
ENSG00000152520	PAN3	-1.42885	0.193277	0.154356	0.168704
ENSG00000167397	VKORC1	-1.42885	0.193277	0.261973	0.119077
ENSG00000132424	PNISR	-1.42885	0.193277	1.74007	1.44943
ENSG00000101019	UQCC1	-1.42885	0.193277	0.0496249	0.023076
ENSG00000214106	PAXIP1-AS2	-1.42885	0.193277	0.044143	0.0217318
ENSG00000173915	USMG5	-1.42885	0.193277	1.19044	0.64177
ENSG00000171456	ASXL1	-1.42885	0.193277	0.159261	0.165455
ENSG00000183258	DDX41	-1.42757	0.193477	0.087709	0.0496246
ENSG00000125676	THOC2	-1.42757	0.193477	0.445469	0.220346
ENSG00000109854	HTATIP2	-1.42757	0.193477	0.222446	0.129159
ENSG00000165280	VCP	-1.42757	0.193477	0.490478	0.232669
ENSG00000086666	ZFAND6	-1.42757	0.193477	0.40248	0.262804
ENSG00000101940	WDR13	-1.42757	0.193477	0.0969415	0.074493
ENSG00000148337	CIZ1	-1.42757	0.193477	0.0856894	0.0877113
ENSG00000122741	DCAF10	-1.42757	0.193477	0.124639	0.0495126
ENSG00000167674	CTB-50L17.10	-1.42629	0.193677	0.138488	0.0590343
ENSG00000168818	STX18	-1.42629	0.193677	0.0975186	0.0467121
ENSG00000228300	C19orf24	-1.42629	0.193677	0.362377	0.219674
ENSG00000240682	ISY1	-1.42629	0.193677	0.159261	0.102386
ENSG00000126226	PCID2	-1.42629	0.193677	0.347951	0.0940964
ENSG00000155096	AZIN1	-1.42629	0.193677	0.132718	0.0818863
ENSG00000114650	SCAP	-1.42629	0.193677	0.0718406	0.0350621
ENSG00000167208	SNX20	-1.42501	0.193878	0.186093	0.0948805
ENSG00000129187	DCTD	-1.42501	0.193878	0.120888	0.0741569
ENSG00000144535	DIS3L2	-1.42501	0.193878	0.0905942	0.0611626
ENSG00000170545	SMAGP	-1.42501	0.193878	0.0891516	0.092192
ENSG00000170248	PDCD6IP	-1.42501	0.193878	0.265147	0.129383
ENSG00000163156	SCNM1	-1.42501	0.193878	0.233121	0.179906
ENSG00000182307	C8orf33	-1.42373	0.194078	0.169648	0.124678
ENSG00000099385	BCL7C	-1.42373	0.194078	0.517022	0.347942
ENSG00000126561	STAT5A	-1.42245	0.194278	0.0865549	0.0494006
ENSG00000058799	YIPF1	-1.42245	0.194278	0.0643392	0.0389828
ENSG00000183741	CBX6	-1.42245	0.194278	0.403634	0.210825
ENSG00000102910	LONP2	-1.42245	0.194278	0.245816	0.141369
ENSG00000168385	SEPT2	-1.42245	0.194278	0.444027	0.268181
ENSG00000168003	SLC3A2	-1.42245	0.194278	0.369301	0.237934
ENSG00000171824	EXOSC10	-1.42117	0.194478	0.104154	0.0636271
ENSG00000166822	TMEM170A	-1.42117	0.194478	0.191575	0.125126
ENSG00000165006	UBAP1	-1.4199	0.194678	0.0669358	0.0530972
ENSG00000143157	POGK	-1.4199	0.194678	0.0937679	0.0423434
ENSG00000096746	HNRNPH3	-1.4199	0.194678	0.590887	0.420085
ENSG00000129925	TMEM8A	-1.4199	0.194678	0.18465	0.0659795
ENSG00000177576	C18orf32	-1.4199	0.194678	0.155799	0.0607146
ENSG00000087157	PGS1	-1.41862	0.194878	0.0842468	0.0374145
ENSG00000011009	LYPLA2	-1.41862	0.194878	0.198211	0.118405
ENSG00000179134	SAMD4B	-1.41862	0.194878	0.115984	0.0795338
ENSG00000163312	HELQ	-1.41862	0.194878	0.0914597	0.0393188
ENSG00000198258	UBL5	-1.41735	0.195078	2.1163	1.01098
ENSG00000139278	GLIPR1	-1.41735	0.195078	0.663596	0.24824
ENSG00000072401	UBE2D1	-1.41735	0.195078	0.107328	0.0606025
ENSG00000105705	SUGP1	-1.41735	0.195078	0.0851124	0.0405511
ENSG00000126464	PRR12	-1.41607	0.195278	0.0556837	0.028565
ENSG00000138175	ARL3	-1.41607	0.195278	0.0802076	0.0406631
ENSG00000110768	GTF2H1	-1.41607	0.195278	0.0897286	0.034726
ENSG00000272288	RP11-140K17.3	-1.41607	0.195278	0.0403923	0.0262126
ENSG00000050748	MAPK9	-1.41607	0.195278	0.1206	0.0712444
ENSG00000224032	EPB41L4A-AS1	-1.4148	0.195478	0.285054	0.209592
ENSG00000149091	DGKZ	-1.4148	0.195478	0.834405	0.510488
ENSG00000148843	PDCD11	-1.4148	0.195478	0.0828042	0.0353982
ENSG00000102901	CENPT	-1.4148	0.195478	0.096076	0.057242
ENSG00000109689	STIM2	-1.4148	0.195478	0.306116	0.190212
ENSG00000166595	FAM96B	-1.4148	0.195478	0.648305	0.33058
ENSG00000144451	SPAG16	-1.41353	0.195678	0.0577033	0.0122101
ENSG00000214253	FIS1	-1.41353	0.195678	0.697355	0.446748
ENSG00000145495	MARCH6	-1.41353	0.195678	0.251298	0.16904
ENSG00000168495	POLR3D	-1.41353	0.195678	0.108482	0.0411112
ENSG00000063322	MED29	-1.41226	0.195878	0.145701	0.0627309
ENSG00000103199	ZNF500	-1.41226	0.195878	0.0403923	0.0234121
ENSG00000164494	PDSS2	-1.41226	0.195878	0.0409694	0.0317015
ENSG00000066654	THUMPD1	-1.41099	0.196078	0.440564	0.237262
ENSG00000203667	COX20	-1.41099	0.196078	0.419791	0.227404
ENSG00000105639	JAK3	-1.41099	0.196078	0.191575	0.119749
ENSG00000172262	ZNF131	-1.41099	0.196078	0.247259	0.157389
ENSG00000012660	ELOVL5	-1.41099	0.196078	0.156953	0.123333
ENSG00000126749	EMG1	-1.40972	0.196279	0.190132	0.0835665
ENSG00000181788	SIAH2	-1.40972	0.196279	0.128967	0.16299
ENSG00000068912	ERLEC1	-1.40972	0.196279	0.262838	0.169824
ENSG00000123444	KBTBD4	-1.40972	0.196279	0.0695325	0.0468242
ENSG00000095261	PSMD5	-1.40972	0.196279	0.0758798	0.040327
ENSG00000119640	ACYP1	-1.40972	0.196279	0.0923253	0.0580261
ENSG00000113732	ATP6V0E1	-1.40972	0.196279	1.69997	0.846879
ENSG00000167664	TMIGD2	1.40972	0.803721	0.0903057	0.0472722
ENSG00000146066	HIGD2A	-1.40845	0.196479	0.803244	0.6197
ENSG00000130522	JUND	-1.40845	0.196479	2.27469	1.84194
ENSG00000132341	RAN	-1.40845	0.196479	1.28623	0.661483
ENSG00000117280	RAB29	-1.40845	0.196479	0.540682	0.314671
ENSG00000198663	C6orf89	-1.40845	0.196479	0.190998	0.110227
ENSG00000128463	EMC4	-1.40845	0.196479	0.255625	0.208248
ENSG00000122299	ZC3H7A	-1.40845	0.196479	0.160704	0.126022
ENSG00000101546	RBFA	-1.40845	0.196479	0.0813617	0.0376386
ENSG00000000457	SCYL3	-1.40718	0.196679	0.0718406	0.0304693
ENSG00000102030	NAA10	-1.40718	0.196679	0.33843	0.208024
ENSG00000102054	RBBP7	-1.40592	0.196879	0.395556	0.257539
ENSG00000108344	PSMD3	-1.40592	0.196879	0.202538	0.133192
ENSG00000117118	SDHB	-1.40592	0.196879	0.23716	0.162206
ENSG00000187778	MCRS1	-1.40592	0.196879	0.164454	0.0888315
ENSG00000139624	CERS5	-1.40592	0.196879	0.10704	0.112244
ENSG00000166337	TAF10	-1.40592	0.196879	0.627242	0.34122
ENSG00000138430	OLA1	-1.40592	0.196879	0.253606	0.154028
ENSG00000106603	COA1	-1.40592	0.196879	0.170513	0.122101
ENSG00000127334	DYRK2	-1.40592	0.196879	0.386323	0.171616
ENSG00000213203	GIMAP1	-1.40592	0.196879	1.03435	0.222139
ENSG00000164086	DUSP7	-1.40465	0.197079	0.0721291	0.0182592
ENSG00000134109	EDEM1	-1.40465	0.197079	0.0822272	0.0433515
ENSG00000168273	SMIM4	-1.40465	0.197079	0.0854009	0.0551136
ENSG00000169018	FEM1B	-1.40465	0.197079	0.0897286	0.0554497
ENSG00000169599	NFU1	-1.40465	0.197079	0.137334	0.0854709
ENSG00000177370	TIMM22	-1.40465	0.197079	0.130121	0.0865911
ENSG00000129596	CDO1	1.40339	0.802721	0.000288517	0
ENSG00000165506	DNAAF2	-1.40339	0.197279	0.0686669	0.0449198
ENSG00000167895	TMC8	-1.40339	0.197279	0.41229	0.238719
ENSG00000160563	MED27	-1.40339	0.197279	0.0905942	0.0622828
ENSG00000162520	SYNC	-1.40339	0.197279	0.14772	0.0716925
ENSG00000130313	PGLS	-1.40213	0.197479	0.528564	0.281399
ENSG00000176401	EID2B	-1.40213	0.197479	0.0427005	0.0449198
ENSG00000132388	UBE2G1	-1.40213	0.197479	0.244662	0.144842
ENSG00000160714	UBE2Q1	-1.40213	0.197479	0.177438	0.184051
ENSG00000144182	LIPT1	-1.40213	0.197479	0.096076	0.0439116
ENSG00000137161	CNPY3	-1.40213	0.197479	0.286208	0.188532
ENSG00000164162	ANAPC10	-1.40213	0.197479	0.104443	0.063067
ENSG00000221838	AP4M1	-1.40213	0.197479	0.0421234	0.0281169
ENSG00000176396	EID2	-1.40213	0.197479	0.120311	0.0730367
ENSG00000060339	CCAR1	-1.40213	0.197479	0.333813	0.158173
ENSG00000162645	GBP2	-1.40086	0.197679	0.603871	0.238943
ENSG00000175376	EIF1AD	-1.40086	0.197679	0.0663588	0.0537694
ENSG00000104774	MAN2B1	-1.40086	0.197679	0.0308713	0.0255405
ENSG00000103091	WDR59	-1.40086	0.197679	0.069244	0.0416713
ENSG00000089006	SNX5	-1.3996	0.197879	0.33843	0.161758
ENSG00000103496	STX4	-1.3996	0.197879	0.246681	0.108883
ENSG00000151092	NGLY1	-1.3996	0.197879	0.239469	0.119637
ENSG00000174996	KLC2	-1.3996	0.197879	0.0230814	0.0150106
ENSG00000084092	NOA1	-1.3996	0.197879	0.101558	0.0425674
ENSG00000164332	UBLCP1	-1.3996	0.197879	0.236583	0.108099
ENSG00000089818	NECAP1	-1.3996	0.197879	0.108194	0.176209
ENSG00000155961	RAB39B	-1.3996	0.197879	0.0678014	0.023076
ENSG00000067113	PLPP1	-1.39834	0.198079	0.0115407	0.00638512
ENSG00000197061	HIST1H4C	-1.39834	0.198079	1.02801	0.464
ENSG00000116918	TSNAX	-1.39834	0.198079	0.30727	0.114484
ENSG00000068308	OTUD5	-1.39834	0.198079	0.169071	0.139465
ENSG00000177963	RIC8A	-1.39834	0.198079	0.195614	0.124566
ENSG00000185000	DGAT1	-1.39834	0.198079	0.0969415	0.0589223
ENSG00000112787	FBRSL1	-1.39708	0.198279	0.0856894	0.0565698
ENSG00000162300	ZFPL1	-1.39708	0.198279	0.0654933	0.074941
ENSG00000086300	SNX10	-1.39708	0.198279	0.114541	0.0767334
ENSG00000135829	DHX9	-1.39708	0.198279	0.283035	0.167471
ENSG00000129071	MBD4	-1.39708	0.198279	0.266589	0.233005
ENSG00000172349	IL16	-1.39708	0.198279	0.434794	0.229309
ENSG00000156504	FAM122B	-1.39708	0.198279	0.0874205	0.0604905
ENSG00000143401	ANP32E	-1.39708	0.198279	0.500287	0.265716
ENSG00000075188	NUP37	-1.39708	0.198279	0.0836698	0.0429035
ENSG00000114686	MRPL3	-1.39708	0.198279	0.192152	0.0892795
ENSG00000092931	MFSD11	-1.39583	0.198479	0.120311	0.0780776
ENSG00000071073	MGAT4A	-1.39583	0.198479	0.52741	0.409443
ENSG00000182362	YBEY	-1.39583	0.198479	0.146855	0.0873752
ENSG00000168394	TAP1	-1.39583	0.198479	0.641668	0.33338
ENSG00000196387	ZNF140	-1.39457	0.198679	0.0363531	0.0117621
ENSG00000107371	EXOSC3	-1.39457	0.198679	0.151471	0.0360703
ENSG00000162980	ARL5A	-1.39457	0.198679	0.548473	0.149772
ENSG00000177981	ASB8	-1.39457	0.198679	0.232544	0.163326
ENSG00000135828	RNASEL	-1.39457	0.198679	0.0542411	0.0131063
ENSG00000121310	ECHDC2	-1.39457	0.198679	0.109059	0.097905
ENSG00000141385	AFG3L2	-1.39457	0.198679	0.132718	0.0853589
ENSG00000110801	PSMD9	-1.39457	0.198679	0.295441	0.131847
ENSG00000171103	TRMT61B	-1.39457	0.198679	0.0620311	0.0414472
ENSG00000174695	TMEM167A	-1.39457	0.198679	0.291402	0.148203
ENSG00000170298	LGALS9B	1.39457	0.801321	0.0562607	0.0133303
ENSG00000114021	NIT2	-1.39457	0.198679	0.124928	0.0529852
ENSG00000078403	MLLT10	-1.39331	0.19888	0.129255	0.0864791
ENSG00000180096	SEPT1	-1.39331	0.19888	0.552223	0.284425
ENSG00000122557	HERPUD2	-1.39331	0.19888	0.303808	0.203655
ENSG00000005020	SKAP2	-1.39331	0.19888	0.29371	0.150555
ENSG00000132780	NASP	-1.39206	0.19908	0.449508	0.198053
ENSG00000198719	DLL1	1.3908	0.80072	0.000577034	0.000224039
ENSG00000168685	IL7R	1.3908	0.80072	1.21841	0.257535
ENSG00000111897	SERINC1	-1.3908	0.19928	0.330351	0.21833
ENSG00000205352	PRR13	-1.3908	0.19928	0.728516	0.749306
ENSG00000075142	SRI	-1.3908	0.19928	0.648305	0.302237
ENSG00000102103	PQBP1	-1.3908	0.19928	0.167917	0.118853
ENSG00000041988	THAP3	-1.3908	0.19928	0.0830927	0.040103
ENSG00000168566	SNRNP48	-1.3908	0.19928	0.119157	0.0562338
ENSG00000108055	SMC3	-1.38955	0.19948	0.600697	0.268069
ENSG00000164219	PGGT1B	-1.38955	0.19948	0.0680899	0.0906238
ENSG00000189266	PNRC2	-1.38955	0.19948	0.0721291	0.284537
ENSG00000120802	TMPO	-1.38955	0.19948	0.349393	0.139353
ENSG00000107738	C10orf54	-1.38955	0.19948	0.434217	0.289466
ENSG00000106261	ZKSCAN1	-1.38955	0.19948	0.210905	0.117732
ENSG00000143919	CAMKMT	-1.3883	0.19968	0.0464512	0.0216198
ENSG00000061936	SFSWAP	-1.3883	0.19968	0.281015	0.192452
ENSG00000172586	CHCHD1	-1.3883	0.19968	0.327755	0.108659
ENSG00000122545	SEPT7	-1.3883	0.19968	2.80901	1.50454
ENSG00000126246	IGFLR1	-1.3883	0.19968	0.034045	0.022964
ENSG00000087206	UIMC1	-1.3883	0.19968	0.135314	0.0989132
ENSG00000037757	MRI1	-1.3883	0.19968	0.0980956	0.0480564
ENSG00000173436	MINOS1	-1.38704	0.19988	0.905673	0.332484
ENSG00000198231	DDX42	-1.38579	0.20008	0.231967	0.100481
ENSG00000039123	SKIV2L2	-1.38579	0.20008	0.211194	0.110451
ENSG00000164985	PSIP1	-1.38579	0.20008	0.670233	0.346374
ENSG00000112167	SAYSD1	-1.38579	0.20008	0.0712636	0.0296852
ENSG00000204351	SKIV2L	-1.38579	0.20008	0.0605885	0.040439
ENSG00000196542	SPTSSB	1.38454	0.79972	0.00288517	0.00100818
ENSG00000121774	KHDRBS1	-1.38454	0.20028	0.522793	0.318704
ENSG00000138078	PREPL	-1.38454	0.20028	0.104443	0.0553376
ENSG00000175806	MSRA	-1.3833	0.20048	0.0444316	0.0332698
ENSG00000116863	ADPRHL2	-1.3833	0.20048	0.130986	0.0425674
ENSG00000116489	CAPZA1	-1.3833	0.20048	0.82748	0.371805
ENSG00000171703	TCEA2	-1.3833	0.20048	0.0729947	0.0510809
ENSG00000121895	TMEM156	-1.3833	0.20048	0.105886	0.0545535
ENSG00000112146	FBXO9	-1.38205	0.20068	0.261107	0.142266
ENSG00000115590	IL1R2	1.38205	0.79932	0.000288517	0.000224039
ENSG00000163956	LRPAP1	-1.38205	0.20068	0.458741	0.322962
ENSG00000155229	MMS19	-1.38205	0.20068	0.0424119	0.0337179
ENSG00000197157	SND1	-1.38205	0.20068	0.166185	0.0948805
ENSG00000255733	IFNG-AS1	1.3808	0.79912	0.00519331	0.00246443
ENSG00000104529	EEF1D	-1.3808	0.20088	4.39008	2.97315
ENSG00000185753	CXorf38	-1.3808	0.20088	0.189267	0.165903
ENSG00000143393	PI4KB	-1.3808	0.20088	0.0825157	0.0658675
ENSG00000134056	MRPS36	-1.3808	0.20088	0.354875	0.157501
ENSG00000241370	RPP21	-1.3808	0.20088	0.0617425	0.0319256
ENSG00000164924	YWHAZ	-1.3808	0.20088	1.92819	1.33875
ENSG00000154174	TOMM70A	-1.3808	0.20088	0.121754	0.0543295
ENSG00000158552	ZFAND2B	-1.3808	0.20088	0.213502	0.154476
ENSG00000085274	MYNN	-1.3808	0.20088	0.0770339	0.0523131
ENSG00000181163	NPM1	-1.3808	0.20088	2.73486	1.52415
ENSG00000197912	SPG7	-1.37956	0.20108	0.162435	0.188868
ENSG00000137776	SLTM	-1.37956	0.20108	0.686679	0.383566
ENSG00000023191	RNH1	-1.37956	0.20108	0.474898	0.295627
ENSG00000100105	PATZ1	-1.37956	0.20108	0.0513559	0.0360703
ENSG00000151093	OXSM	-1.37956	0.20108	0.0412579	0.0145625
ENSG00000006712	PAF1	-1.37956	0.20108	0.0874205	0.0405511
ENSG00000034510	TMSB10	-1.37956	0.20108	22.8203	14.5657
ENSG00000158669	GPAT4	-1.37831	0.201281	0.0753028	0.0541054
ENSG00000204642	HLA-F	-1.37831	0.201281	2.2014	1.17722
ENSG00000135972	MRPS9	-1.37831	0.201281	0.185516	0.0784137
ENSG00000151806	GUF1	-1.37831	0.201281	0.0507789	0.0383107
ENSG00000106346	USP42	-1.37831	0.201281	0.0856894	0.0739329
ENSG00000015285	WAS	-1.37707	0.201481	0.554532	0.328786
ENSG00000158864	NDUFS2	-1.37707	0.201481	0.367858	0.180914
ENSG00000050130	JKAMP	-1.37707	0.201481	0.124928	0.0822223
ENSG00000059122	FLYWCH1	-1.37707	0.201481	0.0527985	0.0312534
ENSG00000186017	ZNF566	-1.37707	0.201481	0.0764569	0.0311414
ENSG00000136504	KAT7	-1.37582	0.201681	0.143681	0.133304
ENSG00000269386	RAB11B-AS1	-1.37582	0.201681	0.0444316	0.0160188
ENSG00000136280	CCM2	-1.37582	0.201681	0.515002	0.268181
ENSG00000157045	NTAN1	-1.37582	0.201681	0.198499	0.106755
ENSG00000071859	FAM50A	-1.37582	0.201681	0.319676	0.18125
ENSG00000115275	MOGS	-1.37582	0.201681	0.122042	0.0912959
ENSG00000165233	CARD19	-1.37582	0.201681	0.145124	0.119077
ENSG00000100478	AP4S1	-1.37458	0.201881	0.034622	0.02274
ENSG00000189043	NDUFA4	-1.37458	0.201881	1.69651	1.08783
ENSG00000056097	ZFR	-1.37458	0.201881	0.274379	0.143834
ENSG00000254682	RP11-660L16.2	-1.37458	0.201881	0.188978	0.12479
ENSG00000205323	SARNP	-1.37458	0.201881	0.0980956	0.0544415
ENSG00000127445	PIN1	-1.37334	0.202081	0.411713	0.312096
ENSG00000112996	MRPS30	-1.37334	0.202081	0.18465	0.129831
ENSG00000143093	STRIP1	-1.37334	0.202081	0.0755913	0.0528732
ENSG00000196262	PPIA	-1.37334	0.202081	2.98905	2.18697
ENSG00000111728	ST8SIA1	1.37334	0.797919	0.0178881	0.00436877
ENSG00000143727	ACP1	-1.37334	0.202081	0.440564	0.317584
ENSG00000188428	BLOC1S5	-1.37334	0.202081	0.108194	0.0383107
ENSG00000078687	TNRC6C	-1.37334	0.202081	0.297749	0.15302
ENSG00000149658	YTHDF1	-1.37334	0.202081	0.104731	0.0735968
ENSG00000122566	HNRNPA2B1	-1.3721	0.202281	3.29805	1.74158
ENSG00000124207	CSE1L	-1.3721	0.202281	0.0747258	0.0384227
ENSG00000164405	UQCRQ	-1.3721	0.202281	0.702548	0.538605
ENSG00000138964	PARVG	-1.3721	0.202281	0.2236	0.134872
ENSG00000185088	RPS27L	-1.3721	0.202281	1.04128	0.575793
ENSG00000151665	PIGF	-1.37086	0.202481	0.116849	0.0443597
ENSG00000124767	GLO1	-1.37086	0.202481	0.227062	0.135208
ENSG00000085662	AKR1B1	-1.37086	0.202481	0.229371	0.159405
ENSG00000189091	SF3B3	-1.36962	0.202681	0.171956	0.0765093
ENSG00000198373	WWP2	-1.36962	0.202681	0.0819387	0.0606025
ENSG00000171806	METTL18	-1.36962	0.202681	0.139353	0.0439116
ENSG00000166435	XRRA1	-1.36962	0.202681	0.156953	0.104738
ENSG00000136868	SLC31A1	-1.36962	0.202681	0.0155799	0.0150106
ENSG00000164823	OSGIN2	-1.36962	0.202681	0.051356	0.057354
ENSG00000171202	TMEM126A	-1.36962	0.202681	0.192152	0.1137
ENSG00000164978	NUDT2	-1.36962	0.202681	0.0839583	0.0716925
ENSG00000116001	TIA1	-1.36962	0.202681	0.195903	0.10597
ENSG00000205060	SLC35B4	-1.36962	0.202681	0.0481823	0.0210597
ENSG00000070495	JMJD6	-1.36962	0.202681	0.139353	0.11594
ENSG00000121644	DESI2	-1.36962	0.202681	0.144547	0.0725886
ENSG00000132141	CCT6B	-1.36962	0.202681	0.00750144	0.00772935
ENSG00000140406	MESDC1	-1.36838	0.202881	0.11079	0.0610506
ENSG00000137806	NDUFAF1	-1.36838	0.202881	0.0721291	0.0269967
ENSG00000111911	HINT3	-1.36838	0.202881	0.0513559	0.0312534
ENSG00000143155	TIPRL	-1.36838	0.202881	0.223889	0.125238
ENSG00000101181	MTG2	-1.36838	0.202881	0.0796305	0.0474963
ENSG00000152990	ADGRA3	1.36715	0.796919	0.00490479	0.000896158
ENSG00000086619	ERO1B	-1.36715	0.203081	0.180323	0.121765
ENSG00000146802	TMEM168	-1.36715	0.203081	0.107905	0.0375265
ENSG00000166130	IKBIP	-1.36715	0.203081	0.142527	0.057466
ENSG00000133028	SCO1	-1.36715	0.203081	0.0937679	0.0816622
[truncated: 15,027 more rows]

## Sheet: Cluster 2 - CD4 T Cells
	Gene	Bayes Factor	Probability of DE	Cluster Mean	Non Cluster Mean
ENSG00000197111	PCBP2	-3.61504	0.0262105	0.968168	0.730325
ENSG00000152795	HNRNPDL	-3.37103	0.0332133	1.32331	0.784834
ENSG00000117614	SYF2	-3.28141	0.0362145	0.775936	0.540494
ENSG00000130175	PRKCSH	-3.24201	0.037615	0.228115	0.173432
ENSG00000182196	ARL6IP4	-3.13174	0.0418167	0.984187	0.676316
ENSG00000137815	RTF1	-3.12676	0.0420168	0.470671	0.268148
ENSG00000092199	HNRNPC	-3.09251	0.0434174	1.0309	0.676516
ENSG00000101558	VAPA	-3.00459	0.0472189	0.587542	0.322057
ENSG00000110696	C11orf58	-2.99573	0.047619	1.01262	0.562197
ENSG00000220205	VAMP2	-2.99133	0.0478191	1.02074	0.864448
ENSG00000136448	NMT1	-2.96099	0.0492197	0.308666	0.192435
ENSG00000109332	UBE2D3	-2.92316	0.0510204	1.00201	0.741127
ENSG00000173141	MRPL57	-2.89864	0.0522209	0.533168	0.275549
ENSG00000120533	ENY2	-2.89864	0.0522209	0.39373	0.182933
ENSG00000169764	UGP2	-2.88658	0.0528211	0.433216	0.28455
ENSG00000170430	MGMT	-2.87069	0.0536214	0.258124	0.117222
ENSG00000165119	HNRNPK	-2.86284	0.0540216	1.45011	0.750129
ENSG00000009307	CSDE1	-2.86284	0.0540216	0.972681	0.45948
ENSG00000156976	EIF4A2	-2.85115	0.0546218	2.00741	1.11849
ENSG00000099622	CIRBP	-2.84343	0.055022	1.67709	1.21501
ENSG00000178913	TAF7	-2.81681	0.0564226	0.684558	0.333159
ENSG00000069275	NUCKS1	-2.81306	0.0566226	1.12814	0.381267
ENSG00000113558	SKP1	-2.80932	0.0568227	2.06269	1.09349
ENSG00000198791	CNOT7	-2.7908	0.0578231	0.341383	0.233642
ENSG00000204237	OXLD1	-2.78714	0.0580232	0.208936	0.130424
ENSG00000117906	RCN2	-2.77621	0.0586234	0.25677	0.119822
ENSG00000109180	OCIAD1	-2.77259	0.0588235	0.574908	0.236442
ENSG00000187514	PTMA	-2.7618	0.0594238	12.0345	8.08834
ENSG00000106028	SSBP1	-2.75111	0.060024	0.776613	0.367664
ENSG00000165669	FAM204A	-2.74404	0.0604242	0.334614	0.153828
ENSG00000168522	FNTA	-2.70933	0.062425	0.385381	0.157029
ENSG00000127125	PPCS	-2.70251	0.0628251	0.277303	0.131224
ENSG00000142864	SERBP1	-2.689	0.0636255	1.40431	0.551796
ENSG00000185787	MORF4L1	-2.67565	0.0644258	0.877692	0.630909
ENSG00000257727	CNPY2	-2.67233	0.0646259	0.421257	0.203937
ENSG00000166012	TAF1D	-2.66903	0.0648259	0.949441	0.352362
ENSG00000170791	CHCHD7	-2.66245	0.0652261	0.279559	0.140926
ENSG00000147274	RBMX	-2.6559	0.0656263	0.796467	0.562698
ENSG00000105819	PMPCB	-2.64939	0.0660264	0.298964	0.146727
ENSG00000104613	INTS10	-2.64939	0.0660264	0.242104	0.118722
ENSG00000120963	ZNF706	-2.64939	0.0660264	0.65049	0.265747
ENSG00000111142	METAP2	-2.63328	0.0670268	0.457584	0.254445
ENSG00000128534	LSM8	-2.63009	0.0672269	0.506095	0.265047
ENSG00000124596	OARD1	-2.62372	0.0676271	0.307312	0.149428
ENSG00000118579	MED28	-2.6174	0.0680272	0.356275	0.153428
ENSG00000122565	CBX3	-2.6111	0.0684274	0.72111	0.405371
ENSG00000182180	MRPS16	-2.60797	0.0686275	0.19427	0.093818
ENSG00000143420	ENSA	-2.59551	0.0694278	0.35808	0.22334
ENSG00000079246	XRCC5	-2.59551	0.0694278	0.938837	0.330258
ENSG00000169609	C15orf40	-2.59242	0.0696279	0.158169	0.124223
ENSG00000099783	HNRNPM	-2.58319	0.0702281	0.842268	0.481684
ENSG00000130414	NDUFA10	-2.58013	0.0704282	0.288359	0.134525
ENSG00000133398	MED10	-2.57708	0.0706283	0.47022	0.274749
ENSG00000086666	ZFAND6	-2.57403	0.0708283	0.24594	0.144227
ENSG00000168958	MFF	-2.56797	0.0712285	0.26196	0.141326
ENSG00000125445	MRPS7	-2.56495	0.0714286	0.275047	0.149928
ENSG00000113141	IK	-2.54699	0.0726291	0.686139	0.325357
ENSG00000133773	CCDC59	-2.53811	0.0732293	0.382674	0.241544
ENSG00000155957	TMBIM4	-2.53517	0.0734294	0.796015	0.232141
ENSG00000112081	SRSF3	-2.53223	0.0736295	1.31676	0.542894
ENSG00000146223	RPL7L1	-2.53223	0.0736295	0.433893	0.168231
ENSG00000114503	NCBP2	-2.53223	0.0736295	0.328071	0.156629
ENSG00000214046	SMIM7	-2.5293	0.0738295	0.325363	0.16263
ENSG00000174720	LARP7	-2.52638	0.0740296	0.31724	0.146427
ENSG00000180822	PSMG4	-2.52638	0.0740296	0.187727	0.0941181
ENSG00000131508	UBE2D2	-2.52638	0.0740296	1.04195	0.575599
ENSG00000132475	H3F3B	-2.52346	0.0742297	3.32825	2.20369
ENSG00000187109	NAP1L1	-2.51476	0.0748299	1.70192	1.7511
ENSG00000129197	RPAIN	-2.50612	0.0754302	0.290841	0.115622
ENSG00000150316	CWC15	-2.50326	0.0756303	0.427575	0.205337
ENSG00000088205	DDX18	-2.50326	0.0756303	0.933872	0.433776
ENSG00000115561	CHMP3	-2.5004	0.0758303	0.412457	0.204037
ENSG00000048544	MRPS10	-2.49755	0.0760304	0.216833	0.101419
ENSG00000008952	SEC62	-2.49755	0.0760304	1.2211	0.69602
ENSG00000158864	NDUFS2	-2.4947	0.0762305	0.296933	0.128424
ENSG00000121067	SPOP	-2.49186	0.0764306	0.356275	0.120323
ENSG00000183291	SEP15	-2.49186	0.0764306	0.613037	0.271848
ENSG00000144029	MRPS5	-2.48903	0.0766307	0.305282	0.136725
ENSG00000121022	COPS5	-2.48621	0.0768307	0.280688	0.0927179
ENSG00000187735	TCEA1	-2.48058	0.0772309	0.589122	0.312055
ENSG00000211460	TSN	-2.48058	0.0772309	0.18705	0.115022
ENSG00000132780	NASP	-2.47778	0.077431	0.417196	0.114822
ENSG00000065548	ZC3H15	-2.47778	0.077431	0.53362	0.259046
ENSG00000100028	SNRPD3	-2.47498	0.0776311	0.556182	0.179233
ENSG00000120699	EXOSC8	-2.47498	0.0776311	0.259027	0.0967186
ENSG00000103275	UBE2I	-2.46662	0.0782313	0.594987	0.34246
ENSG00000075415	SLC25A3	-2.46662	0.0782313	1.31067	0.582601
ENSG00000089248	ERP29	-2.45833	0.0788315	1.65972	0.790035
ENSG00000205937	RNPS1	-2.45558	0.0790316	0.334163	0.291252
ENSG00000123144	C19orf43	-2.45283	0.0792317	1.41108	0.765731
ENSG00000197894	ADH5	-2.44736	0.0796319	0.413811	0.140426
ENSG00000129084	PSMA1	-2.44736	0.0796319	0.661771	0.317056
ENSG00000121680	PEX16	-2.44463	0.0798319	0.16381	0.0957184
ENSG00000165416	SUGT1	-2.44463	0.0798319	0.282718	0.101319
ENSG00000089693	MLF2	-2.4392	0.0802321	0.16584	0.10532
ENSG00000110711	AIP	-2.43649	0.0804322	0.471122	0.191835
ENSG00000122033	MTIF3	-2.43649	0.0804322	0.303476	0.142126
ENSG00000205581	HMGN1	-2.43379	0.0806323	1.47832	0.850046
ENSG00000136628	EPRS	-2.4284	0.0810324	0.34567	0.10562
ENSG00000116918	TSNAX	-2.42304	0.0814326	0.266924	0.0999191
ENSG00000162623	TYW3	-2.42304	0.0814326	0.187501	0.0603122
ENSG00000088930	XRN2	-2.42304	0.0814326	0.46142	0.182133
ENSG00000164896	FASTK	-2.41504	0.0820328	0.146436	0.0793155
ENSG00000134453	RBM17	-2.41504	0.0820328	0.362367	0.178632
ENSG00000158411	MITD1	-2.40446	0.0828331	0.269406	0.134325
ENSG00000070756	PABPC1	-2.40446	0.0828331	4.37271	3.40464
ENSG00000188186	LAMTOR4	-2.39921	0.0832333	0.774582	0.476283
ENSG00000060971	ACAA1	-2.39921	0.0832333	0.208936	0.0803157
ENSG00000114416	FXR1	-2.39659	0.0834334	0.571524	0.198936
ENSG00000121851	POLR3GL	-2.39397	0.0836335	0.447205	0.214838
ENSG00000153015	CWC27	-2.39136	0.0838335	0.209839	0.0735146
ENSG00000254505	CHMP4A	-2.39136	0.0838335	0.453297	0.302353
ENSG00000174173	TRMT10C	-2.38876	0.0840336	0.313856	0.124123
ENSG00000135974	C2orf49	-2.38358	0.0844338	0.166291	0.0608123
ENSG00000139644	TMBIM6	-2.38099	0.0846339	1.30007	0.468281
ENSG00000206177	HBM	2.38099	0.915366	0.00157942	0.00030006
ENSG00000169564	PCBP1	-2.36559	0.0858343	1.07963	0.631009
ENSG00000154473	BUB3	-2.36559	0.0858343	0.474281	0.255245
ENSG00000180304	OAZ2	-2.36559	0.0858343	0.12658	0.087917
ENSG00000101161	PRPF6	-2.36305	0.0860344	0.326266	0.172531
ENSG00000060491	OGFR	-2.36305	0.0860344	0.208936	0.0973187
ENSG00000109270	LAMTOR3	-2.35797	0.0864346	0.105145	0.0580118
ENSG00000100650	SRSF5	-2.35544	0.0866347	2.87518	1.37273
ENSG00000134748	PRPF38A	-2.35291	0.0868347	0.273693	0.115222
ENSG00000119396	RAB14	-2.35291	0.0868347	0.34206	0.128624
ENSG00000163320	CGGBP1	-2.35291	0.0868347	0.282944	0.133925
ENSG00000154832	CXXC1	-2.34536	0.087435	0.101083	0.0639129
ENSG00000139726	DENR	-2.34286	0.0876351	0.309794	0.160529
ENSG00000128272	ATF4	-2.34286	0.0876351	0.344993	0.213939
ENSG00000081154	PCNP	-2.33786	0.0880352	0.390571	0.314255
ENSG00000115947	ORC4	-2.33786	0.0880352	0.180281	0.0659133
ENSG00000157954	WIPI2	-2.33537	0.0882353	0.268503	0.117922
ENSG00000138398	PPIG	-2.33537	0.0882353	0.85874	0.349961
ENSG00000107625	DDX50	-2.33041	0.0886355	0.246391	0.113221
ENSG00000160948	VPS28	-2.33041	0.0886355	0.591378	0.28535
ENSG00000177733	HNRNPA0	-2.32794	0.0888355	0.526175	0.507688
ENSG00000153006	SREK1IP1	-2.32794	0.0888355	0.255868	0.132225
ENSG00000112237	CCNC	-2.32794	0.0888355	0.235561	0.115922
ENSG00000009844	VTA1	-2.31809	0.0896359	0.111463	0.0471095
ENSG00000127054	CPSF3L	-2.3132	0.090036	0.156364	0.0715142
ENSG00000077380	DYNC1I2	-2.3132	0.090036	0.311599	0.155229
ENSG00000104388	RAB2A	-2.30832	0.0904362	0.366654	0.168131
ENSG00000084072	PPIE	-2.30589	0.0906363	0.199685	0.0977186
ENSG00000106609	TMEM248	-2.30589	0.0906363	0.206003	0.10722
ENSG00000182220	ATP6AP2	-2.30589	0.0906363	0.502034	0.197636
ENSG00000182923	CEP63	-2.29863	0.0912365	0.163133	0.0511104
ENSG00000135535	CD164	-2.29622	0.0914366	0.510607	0.308554
ENSG00000168291	PDHB	-2.29381	0.0916367	0.240299	0.10512
ENSG00000087365	SF3B2	-2.29141	0.0918367	0.548285	0.327457
ENSG00000135899	SP110	-2.29141	0.0918367	0.627703	0.172232
ENSG00000257103	LSM14A	-2.28902	0.0920368	0.433441	0.227041
ENSG00000096746	HNRNPH3	-2.28902	0.0920368	0.651393	0.254746
ENSG00000188342	GTF2F2	-2.28902	0.0920368	0.119585	0.0696139
ENSG00000079785	DDX1	-2.28902	0.0920368	0.203747	0.125523
ENSG00000109083	IFT20	-2.28424	0.092437	0.164486	0.0909175
ENSG00000139372	TDG	-2.27948	0.0928371	0.196075	0.10562
ENSG00000136936	XPA	-2.2771	0.0930372	0.339352	0.123223
ENSG00000162585	FAAP20	-2.2771	0.0930372	0.256319	0.183533
ENSG00000149823	VPS51	-2.27473	0.0932373	0.476086	0.256746
ENSG00000196262	PPIA	-2.27473	0.0932373	2.00922	1.30982
ENSG00000063046	EIF4B	-2.27237	0.0934374	1.84587	0.878651
ENSG00000189403	HMGB1	-2.27001	0.0936375	2.91624	1.35133
ENSG00000107672	NSMCE4A	-2.2653	0.0940376	0.175091	0.0666134
ENSG00000138385	SSB	-2.25828	0.0946379	0.716371	0.313255
ENSG00000120438	TCP1	-2.25828	0.0946379	0.333711	0.133725
ENSG00000198492	YTHDF2	-2.25362	0.095038	0.353116	0.139626
ENSG00000084463	WBP11	-2.25362	0.095038	0.287231	0.155429
ENSG00000161671	EMC10	-2.25362	0.095038	0.149595	0.196036
ENSG00000249915	PDCD6	-2.25129	0.0952381	0.503388	0.182033
ENSG00000132305	IMMT	-2.24897	0.0954382	0.224731	0.0929179
ENSG00000101365	IDH3B	-2.24897	0.0954382	0.187501	0.125223
ENSG00000180398	MCFD2	-2.24666	0.0956383	0.106499	0.0456092
ENSG00000108064	TFAM	-2.24435	0.0958383	0.296031	0.0965186
ENSG00000158195	WASF2	-2.24435	0.0958383	0.598147	0.300953
ENSG00000229833	PET100	-2.24204	0.0960384	0.391248	0.305954
ENSG00000125944	HNRNPR	-2.24204	0.0960384	0.678016	0.260947
ENSG00000269293	ZSCAN16-AS1	-2.24204	0.0960384	0.167645	0.0955184
ENSG00000154144	TBRG1	-2.23974	0.0962385	0.205552	0.0959184
ENSG00000100603	SNW1	-2.23974	0.0962385	0.372972	0.156129
ENSG00000160679	CHTOP	-2.23514	0.0966387	0.207131	0.102119
ENSG00000134283	PPHLN1	-2.23514	0.0966387	0.44901	0.216639
ENSG00000173692	PSMD1	-2.23285	0.0968387	0.147338	0.0516105
ENSG00000128951	DUT	-2.23057	0.0970388	0.451718	0.208437
ENSG00000101391	CDK5RAP1	-2.22829	0.0972389	0.107176	0.0520105
ENSG00000100227	POLDIP3	-2.22829	0.0972389	0.10176	0.0516105
ENSG00000110330	BIRC2	-2.22829	0.0972389	0.22992	0.0972187
ENSG00000143742	SRP9	-2.22601	0.097439	0.71186	0.370965
ENSG00000102738	MRPS31	-2.22374	0.0976391	0.285426	0.118322
ENSG00000088833	NSFL1C	-2.22374	0.0976391	0.139892	0.0794155
ENSG00000171566	PLRG1	-2.22147	0.0978391	0.175768	0.059112
ENSG00000101361	NOP56	-2.22147	0.0978391	0.40614	0.16103
ENSG00000173674	EIF1AX	-2.2192	0.0980392	0.709605	0.325257
ENSG00000085719	CPNE3	-2.2192	0.0980392	0.236915	0.0925179
ENSG00000189067	LITAF	-2.2192	0.0980392	0.692006	0.499287
ENSG00000136146	MED4	-2.21694	0.0982393	0.354695	0.190935
ENSG00000124226	RNF114	-2.21469	0.0984394	0.146887	0.124523
ENSG00000137955	RABGGTB	-2.21469	0.0984394	0.173737	0.081716
ENSG00000006015	C19orf60	-2.20794	0.0990396	0.548962	0.305054
ENSG00000176261	ZBTB8OS	-2.2057	0.0992397	0.212998	0.108221
ENSG00000100664	EIF5	-2.2057	0.0992397	0.602434	0.273249
ENSG00000090060	PAPOLA	-2.199	0.0998399	0.591378	0.247244
ENSG00000158578	ALAS2	2.19456	0.89976	0.00157942	0.00010002
ENSG00000112576	CCND3	-2.19456	0.10024	0.823091	0.503987
ENSG00000173812	EIF1	-2.19456	0.10024	6.91942	4.32894
ENSG00000131269	ABCB7	-2.19234	0.10044	0.0965708	0.0375076
ENSG00000025293	PHF20	-2.19234	0.10044	0.397566	0.207738
ENSG00000138433	CIR1	-2.19234	0.10044	0.442015	0.208038
ENSG00000163319	MRPS18C	-2.19013	0.10064	0.317466	0.159929
ENSG00000114956	DGUOK	-2.19013	0.10064	0.37252	0.200636
ENSG00000181991	MRPS11	-2.19013	0.10064	0.167194	0.087617
ENSG00000138668	HNRNPD	-2.19013	0.10064	0.750215	0.294852
ENSG00000162191	UBXN1	-2.19013	0.10064	1.26645	0.726925
ENSG00000164332	UBLCP1	-2.18792	0.10084	0.180506	0.0684137
ENSG00000147419	CCDC25	-2.18572	0.10104	0.203972	0.0957184
ENSG00000100220	RTCB	-2.18352	0.10124	0.192465	0.0801157
ENSG00000214078	CPNE1	-2.18352	0.10124	0.323784	0.154829
ENSG00000185896	LAMP1	-2.18132	0.101441	0.315435	0.153628
ENSG00000143436	MRPL9	-2.17913	0.101641	0.196075	0.126424
ENSG00000138029	HADHB	-2.17694	0.101841	0.215028	0.0962184
ENSG00000161547	SRSF2	-2.17475	0.102041	0.620258	0.391868
ENSG00000115866	DARS	-2.17475	0.102041	0.282041	0.150928
ENSG00000163444	TMEM183A	-2.17475	0.102041	0.148918	0.0873169
ENSG00000111540	RAB5B	-2.17257	0.102241	0.099504	0.0523106
ENSG00000172340	SUCLG2	-2.17039	0.102441	0.283621	0.16253
ENSG00000133884	DPF2	-2.17039	0.102441	0.179829	0.0729144
ENSG00000196565	HBG2	2.16822	0.897359	0.00203069	0.00230046
ENSG00000123562	MORF4L2	-2.16605	0.102841	0.231048	0.099519
ENSG00000133742	CA1	2.16388	0.896959	0.000676895	0.00010002
ENSG00000204438	GPANK1	-2.16388	0.103041	0.143503	0.0828162
ENSG00000163156	SCNM1	-2.16172	0.103241	0.177122	0.0986189
ENSG00000147140	NONO	-2.16172	0.103241	0.37613	0.236942
ENSG00000157916	RER1	-2.15956	0.103441	0.310922	0.118822
ENSG00000175467	SART1	-2.15525	0.103842	0.145308	0.0763151
ENSG00000104472	CHRAC1	-2.15525	0.103842	0.108529	0.0661133
ENSG00000126768	TIMM17B	-2.1531	0.104042	0.129288	0.0655132
ENSG00000106682	EIF4H	-2.1531	0.104042	0.33484	0.22174
ENSG00000103429	BFAR	-2.15096	0.104242	0.217962	0.098919
ENSG00000103035	PSMD7	-2.15096	0.104242	0.335065	0.16433
ENSG00000104872	PIH1D1	-2.14882	0.104442	0.186824	0.0951182
ENSG00000130726	TRIM28	-2.14882	0.104442	0.319722	0.0772153
ENSG00000176978	DPP7	-2.14882	0.104442	0.563401	0.247744
ENSG00000103024	NME3	-2.14668	0.104642	0.375454	0.159429
ENSG00000122545	SEPT7	-2.14668	0.104642	1.34723	0.566398
ENSG00000168710	AHCYL1	-2.14242	0.105042	0.156138	0.0439089
ENSG00000134440	NARS	-2.14029	0.105242	0.303928	0.119722
ENSG00000126945	HNRNPH2	-2.13817	0.105442	0.18186	0.101719
ENSG00000129515	SNX6	-2.13817	0.105442	0.563401	0.193335
ENSG00000082996	RNF13	-2.13817	0.105442	0.169225	0.0803158
ENSG00000173369	C1QB	2.13182	0.893958	0	0.00010002
ENSG00000147601	TERF1	-2.13182	0.106042	0.240976	0.114522
ENSG00000172775	FAM192A	-2.12971	0.106242	0.128836	0.070114
ENSG00000118418	HMGN3	-2.1276	0.106443	0.401627	0.230341
ENSG00000123064	DDX54	-2.1276	0.106443	0.141697	0.0712142
ENSG00000101882	NKAP	-2.1255	0.106643	0.243909	0.114222
ENSG00000160075	SSU72	-2.1234	0.106843	0.55009	0.381867
ENSG00000169714	CNBP	-2.1234	0.106843	1.15747	0.652012
ENSG00000160752	FDPS	-2.1234	0.106843	0.255417	0.124723
ENSG00000155508	CNOT8	-2.11922	0.107243	0.143051	0.0813159
ENSG00000104946	TBC1D17	-2.11922	0.107243	0.0602438	0.0353071
ENSG00000131876	SNRPA1	-2.11505	0.107643	0.250678	0.124023
ENSG00000168090	COPS6	-2.11296	0.107843	0.40456	0.198736
ENSG00000122359	ANXA11	-2.11296	0.107843	0.555505	0.351561
ENSG00000182307	C8orf33	-2.11089	0.108043	0.176896	0.116222
ENSG00000141504	SAT2	-2.10674	0.108443	0.235561	0.112121
ENSG00000011304	PTBP1	-2.10674	0.108443	0.271211	0.129224
ENSG00000083099	LYRM2	-2.10467	0.108643	0.233756	0.111621
ENSG00000100811	YY1	-2.10261	0.108844	0.676211	0.204137
ENSG00000162511	LAPTM5	-2.10261	0.108844	1.75065	1.28362
ENSG00000140299	BNIP2	-2.10261	0.108844	0.239171	0.127224
ENSG00000123505	AMD1	-2.10261	0.108844	0.356952	0.16383
ENSG00000112146	FBXO9	-2.09438	0.109644	0.25677	0.0967186
ENSG00000076242	MLH1	-2.09234	0.109844	0.0606951	0.0258052
ENSG00000151247	EIF4E	-2.09029	0.110044	0.210064	0.132525
ENSG00000168259	DNAJC7	-2.09029	0.110044	0.425995	0.242143
ENSG00000125977	EIF2S2	-2.09029	0.110044	0.789701	0.380167
ENSG00000169877	AHSP	2.08825	0.889756	0.000676895	0.00040008
ENSG00000139168	ZCRB1	-2.08621	0.110444	0.242556	0.114222
ENSG00000171222	SCAND1	-2.08621	0.110444	0.37771	0.255646
ENSG00000139233	LLPH	-2.08418	0.110644	0.220895	0.0979188
ENSG00000270170	NCBP2-AS2	-2.08418	0.110644	0.228115	0.16123
ENSG00000198301	SDAD1	-2.08012	0.111044	0.233079	0.0980188
ENSG00000166275	BORCS7	-2.08012	0.111044	0.270083	0.10472
ENSG00000149313	AASDHPPT	-2.08012	0.111044	0.173286	0.0532108
ENSG00000149547	EI24	-2.07809	0.111244	0.115524	0.087817
ENSG00000157873	TNFRSF14	-2.07809	0.111244	0.465933	0.243444
ENSG00000171311	EXOSC1	-2.07809	0.111244	0.232628	0.10852
ENSG00000196419	XRCC6	-2.07809	0.111244	0.570847	0.28245
ENSG00000105053	VRK3	-2.07809	0.111244	0.141697	0.0739146
ENSG00000131475	VPS25	-2.07809	0.111244	0.107401	0.0475096
ENSG00000156411	C14orf2	-2.07405	0.111645	1.03496	0.802538
ENSG00000104894	CD37	-2.07405	0.111645	1.77321	1.1866
ENSG00000183283	DAZAP2	-2.07405	0.111645	0.713663	0.540993
ENSG00000121864	ZNF639	-2.07203	0.111845	0.0992784	0.0632128
ENSG00000112514	CUTA	-2.07203	0.111845	0.807298	0.5778
ENSG00000148229	POLE3	-2.07002	0.112045	0.232628	0.111521
ENSG00000077454	LRCH4	-2.07002	0.112045	0.18547	0.143527
ENSG00000135185	TMEM243	-2.06801	0.112245	0.681851	0.318256
ENSG00000122692	SMU1	-2.06801	0.112245	0.221346	0.0750149
ENSG00000104131	EIF3J	-2.06601	0.112445	0.399822	0.22194
ENSG00000225733	FGD5-AS1	-2.06601	0.112445	0.181635	0.0834163
ENSG00000172590	MRPL52	-2.06601	0.112445	0.360336	0.181733
ENSG00000124702	KLHDC3	-2.06601	0.112445	0.143728	0.0784153
ENSG00000090470	PDCD7	-2.064	0.112645	0.367331	0.10232
ENSG00000179335	CLK3	-2.062	0.112845	0.118006	0.0752148
ENSG00000092203	TOX4	-2.062	0.112845	0.270534	0.140826
ENSG00000147813	NAPRT	-2.06001	0.113045	0.0992784	0.0462094
ENSG00000168303	MPLKIP	-2.06001	0.113045	0.262411	0.118822
ENSG00000123106	CCDC91	-2.06001	0.113045	0.317917	0.115522
ENSG00000138381	ASNSD1	-2.06001	0.113045	0.210741	0.100919
ENSG00000148444	COMMD3	-2.06001	0.113045	0.162681	0.0920178
ENSG00000167635	ZNF146	-2.05602	0.113445	0.123421	0.0572116
ENSG00000242485	MRPL20	-2.05602	0.113445	0.623191	0.245244
ENSG00000178425	NT5DC1	-2.05602	0.113445	0.186373	0.0744147
ENSG00000040341	STAU2	-2.05403	0.113645	0.0979246	0.0441089
ENSG00000100764	PSMC1	-2.05205	0.113846	0.245489	0.138726
ENSG00000105223	PLD3	-2.05205	0.113846	0.107401	0.0609123
ENSG00000185122	HSF1	-2.04809	0.114246	0.10334	0.0846164
ENSG00000117133	RPF1	-2.04611	0.114446	0.202618	0.121923
ENSG00000126858	RHOT1	-2.04414	0.114646	0.0789714	0.0462094
ENSG00000140319	SRP14	-2.04217	0.114846	2.26666	1.25071
ENSG00000055070	SZRD1	-2.04217	0.114846	0.151174	0.0748148
ENSG00000155463	OXA1L	-2.04217	0.114846	0.214577	0.233742
ENSG00000149136	SSRP1	-2.03824	0.115246	0.181183	0.0999191
ENSG00000159377	PSMB4	-2.03628	0.115446	0.48827	0.151428
ENSG00000143252	SDHC	-2.03432	0.115646	0.2139	0.161829
ENSG00000198900	TOP1	-2.03432	0.115646	0.613037	0.118322
ENSG00000104442	ARMC1	-2.03237	0.115846	0.171932	0.0582118
ENSG00000158552	ZFAND2B	-2.03041	0.116046	0.162456	0.0995191
ENSG00000104897	SF3A2	-2.03041	0.116046	0.115975	0.0992191
ENSG00000107872	FBXL15	-2.03041	0.116046	0.176896	0.10822
ENSG00000133226	SRRM1	-2.03041	0.116046	1.1507	0.545595
ENSG00000113575	PPP2CA	-2.02847	0.116246	0.193142	0.125323
ENSG00000184207	PGP	-2.02847	0.116246	0.222023	0.0710141
ENSG00000113068	PFDN1	-2.02652	0.116447	0.248196	0.153528
ENSG00000166295	ANAPC16	-2.02458	0.116647	1.11573	0.852346
ENSG00000136147	PHF11	-2.02458	0.116647	0.276626	0.133425
ENSG00000164022	AIMP1	-2.02458	0.116647	0.320173	0.214839
ENSG00000132406	TMEM128	-2.02264	0.116847	0.11056	0.0522106
ENSG00000167113	COQ4	-2.02264	0.116847	0.104017	0.0502102
ENSG00000066136	NFYC	-2.0207	0.117047	0.0956683	0.0511104
ENSG00000159202	UBE2Z	-2.01876	0.117247	0.166517	0.0588119
ENSG00000105205	CLC	2.01683	0.882553	0.00383574	0.0015003
ENSG00000178927	C17orf62	-2.0149	0.117647	0.230823	0.118622
ENSG00000214941	ZSWIM7	-2.01298	0.117847	0.209162	0.0968186
ENSG00000198001	IRAK4	-2.01105	0.118047	0.148918	0.0792156
ENSG00000100982	PCIF1	-2.01105	0.118047	0.0458033	0.0747148
ENSG00000253738	OTUD6B-AS1	-2.01105	0.118047	0.456005	0.174932
ENSG00000106591	MRPL32	-2.0053	0.118647	0.207357	0.0893172
ENSG00000115073	ACTR1B	-2.00339	0.118848	0.121616	0.0908175
ENSG00000197061	HIST1H4C	-2.00148	0.119048	1.40521	0.418273
ENSG00000014919	COX15	-1.99957	0.119248	0.0735562	0.0221045
ENSG00000204261	PSMB8-AS1	-1.99957	0.119248	0.410878	0.211838
ENSG00000255112	CHMP1B	-1.99767	0.119448	0.168548	0.140726
ENSG00000243927	MRPS6	-1.99767	0.119448	0.372069	0.195935
ENSG00000100060	MFNG	-1.99577	0.119648	0.397114	0.212238
ENSG00000189050	RNFT1	-1.99387	0.119848	0.0821303	0.0370075
ENSG00000198830	HMGN2	-1.99387	0.119848	0.972908	0.707722
ENSG00000133997	MED6	-1.99387	0.119848	0.232628	0.10322
ENSG00000122873	CISD1	-1.99387	0.119848	0.142149	0.0585119
ENSG00000148672	GLUD1	-1.99387	0.119848	0.153205	0.093618
ENSG00000165949	IFI27	1.99008	0.879752	0.00225632	0.00180036
ENSG00000132388	UBE2G1	-1.98819	0.120448	0.150948	0.0769151
ENSG00000143575	HAX1	-1.98819	0.120448	0.496393	0.254845
ENSG00000198851	CD3E	-1.98819	0.120448	2.67821	1.39754
ENSG00000031698	SARS	-1.98819	0.120448	0.299415	0.158929
ENSG00000164024	METAP1	-1.98819	0.120448	0.0735562	0.039308
ENSG00000164902	PHAX	-1.98631	0.120648	0.264216	0.0915176
ENSG00000054118	THRAP3	-1.98631	0.120648	0.816097	0.289651
ENSG00000161179	YDJC	-1.98631	0.120648	0.155235	0.082016
ENSG00000105401	CDC37	-1.98442	0.120848	0.499777	0.238543
ENSG00000087460	GNAS	-1.98254	0.121048	2.24455	0.480788
ENSG00000134717	BTF3L4	-1.97691	0.121649	0.269857	0.111721
ENSG00000144744	UBA3	-1.97504	0.121849	0.101083	0.0589119
ENSG00000213593	TMX2	-1.97317	0.122049	0.143728	0.0546111
ENSG00000126698	DNAJC8	-1.97317	0.122049	0.601531	0.269748
ENSG00000169592	INO80E	-1.97317	0.122049	0.0794227	0.0614124
ENSG00000256053	APOPT1	-1.9713	0.122249	0.123872	0.0677136
ENSG00000148690	FRA10AC1	-1.9713	0.122249	0.186824	0.0767152
ENSG00000141480	ARRB2	-1.9713	0.122249	0.291292	0.172331
ENSG00000160087	UBE2J2	-1.96758	0.122649	0.164486	0.0985188
ENSG00000126261	UBA2	-1.96758	0.122649	0.311148	0.144527
ENSG00000224877	C17orf89	-1.96758	0.122649	0.351988	0.218239
ENSG00000104529	EEF1D	-1.96758	0.122649	6.45573	4.52714
ENSG00000101158	NELFCD	-1.96387	0.123049	0.193593	0.111721
ENSG00000130813	C19orf66	-1.96387	0.123049	0.254965	0.139626
ENSG00000124575	HIST1H1D	-1.96387	0.123049	0.436826	0.0848167
ENSG00000218739	CEBPZOS	-1.96387	0.123049	0.204875	0.145027
ENSG00000119318	RAD23B	-1.96016	0.123449	0.161779	0.0885171
ENSG00000107745	MICU1	-1.96016	0.123449	0.105822	0.0427086
ENSG00000109445	ZNF330	-1.96016	0.123449	0.126354	0.0527107
ENSG00000089220	PEBP1	-1.95832	0.123649	1.06203	0.513689
ENSG00000116044	NFE2L2	-1.95832	0.123649	0.349506	0.144427
ENSG00000128609	NDUFA5	-1.95832	0.123649	0.392376	0.216539
ENSG00000143633	C1orf131	-1.95463	0.12405	0.24075	0.0971186
ENSG00000106244	PDAP1	-1.95279	0.12425	0.355823	0.190434
ENSG00000151923	TIAL1	-1.95279	0.12425	0.321076	0.147527
ENSG00000178952	TUFM	-1.95279	0.12425	0.432088	0.226441
ENSG00000126226	PCID2	-1.95095	0.12445	0.236238	0.0824161
ENSG00000116747	TROVE2	-1.94912	0.12465	0.260832	0.129624
ENSG00000147679	UTP23	-1.94912	0.12465	0.168548	0.0650131
ENSG00000263753	LINC00667	-1.94912	0.12465	0.167194	0.0836163
ENSG00000102125	TAZ	-1.94363	0.12525	0.134026	0.0565115
ENSG00000185049	NELFA	-1.9418	0.12545	0.0850635	0.0426086
ENSG00000172663	TMEM134	-1.9418	0.12545	0.211869	0.10262
ENSG00000119471	HSDL2	-1.9418	0.12545	0.0674641	0.0253051
ENSG00000120992	LYPLA1	-1.93634	0.12605	0.196978	0.10472
ENSG00000163714	U2SURP	-1.93634	0.12605	0.680722	0.240343
ENSG00000114316	USP4	-1.93453	0.126251	0.113268	0.0611124
ENSG00000129460	NGDN	-1.93271	0.126451	0.162681	0.10542
ENSG00000240682	ISY1	-1.9309	0.126651	0.132221	0.0653131
ENSG00000198015	MRPL42	-1.9309	0.126651	0.225182	0.107821
ENSG00000175482	POLD4	-1.9309	0.126651	0.473153	0.0614124
ENSG00000105568	PPP2R1A	-1.9291	0.126851	0.149369	0.114522
ENSG00000156831	NSMCE2	-1.9291	0.126851	0.0907044	0.0523106
ENSG00000143933	CALM2	-1.9291	0.126851	1.22764	0.802838
ENSG00000177981	ASB8	-1.9291	0.126851	0.20668	0.0839164
ENSG00000176623	RMDN1	-1.9291	0.126851	0.118232	0.0355072
ENSG00000136100	VPS36	-1.92729	0.127051	0.307087	0.0954183
ENSG00000132463	GRSF1	-1.92549	0.127251	0.157041	0.0917176
ENSG00000167881	SRP68	-1.92369	0.127451	0.139892	0.0708141
ENSG00000069345	DNAJA2	-1.92369	0.127451	0.343639	0.123323
ENSG00000015285	WAS	-1.92369	0.127451	0.344993	0.195835
ENSG00000103510	KAT8	-1.92189	0.127651	0.150497	0.064313
ENSG00000149100	EIF3M	-1.9183	0.128051	0.995243	0.512589
ENSG00000177666	PNPLA2	-1.9183	0.128051	0.128611	0.0726144
ENSG00000107949	BCCIP	-1.91651	0.128251	0.118457	0.0664133
ENSG00000221914	PPP2R2A	-1.91651	0.128251	0.223377	0.0913176
ENSG00000104964	AES	-1.91651	0.128251	2.68565	1.28832
ENSG00000198171	DDRGK1	-1.91651	0.128251	0.199685	0.0800156
ENSG00000204568	MRPS18B	-1.91472	0.128451	0.296708	0.155829
ENSG00000162736	NCSTN	-1.91472	0.128451	0.0530236	0.0337068
ENSG00000183431	SF3A3	-1.91294	0.128651	0.222023	0.0979187
ENSG00000164751	PEX2	-1.91115	0.128852	0.154333	0.0551112
ENSG00000075785	RAB7A	-1.91115	0.128852	0.2852	0.216539
ENSG00000068120	COASY	-1.90759	0.129252	0.0676897	0.0472096
ENSG00000111653	ING4	-1.90759	0.129252	0.182537	0.0916176
ENSG00000066044	ELAVL1	-1.90759	0.129252	0.190434	0.110321
ENSG00000099797	TECR	-1.90581	0.129452	0.408622	0.316156
ENSG00000115165	CYTIP	-1.90581	0.129452	1.17778	0.448178
ENSG00000115364	MRPL19	-1.90581	0.129452	0.17825	0.0560113
ENSG00000152904	GGPS1	-1.90581	0.129452	0.284298	0.0953182
ENSG00000134152	KATNBL1	-1.90581	0.129452	0.178927	0.082016
ENSG00000011243	AKAP8L	-1.90581	0.129452	0.164261	0.0684137
ENSG00000109536	FRG1	-1.90227	0.129852	0.35447	0.180833
ENSG00000096401	CDC5L	-1.9005	0.130052	0.320173	0.0853166
ENSG00000163636	PSMD6	-1.9005	0.130052	0.232402	0.111121
ENSG00000104695	PPP2CB	-1.89873	0.130252	0.079197	0.0194039
ENSG00000138138	ATAD1	-1.89873	0.130252	0.200362	0.0606123
ENSG00000157869	RAB28	-1.89873	0.130252	0.0737818	0.0339069
ENSG00000115756	HPCAL1	-1.89873	0.130252	0.225407	0.127924
ENSG00000139697	SBNO1	-1.89873	0.130252	0.314081	0.133125
ENSG00000125651	GTF2F1	-1.89873	0.130252	0.218187	0.140626
ENSG00000168827	GFM1	-1.89873	0.130252	0.144179	0.0551112
ENSG00000182183	FAM159A	-1.89697	0.130452	0.160425	0.0952183
ENSG00000111596	CNOT2	-1.8952	0.130652	0.351762	0.129124
ENSG00000163832	ELP6	-1.8952	0.130652	0.125903	0.0597121
ENSG00000100883	SRP54	-1.8952	0.130652	0.241202	0.0681136
ENSG00000014641	MDH1	-1.8952	0.130652	0.377033	0.146427
ENSG00000104164	BLOC1S6	-1.8952	0.130652	0.210064	0.0763151
ENSG00000156471	PTDSS1	-1.8952	0.130652	0.125903	0.0805157
ENSG00000170515	PA2G4	-1.89344	0.130852	0.717726	0.485285
ENSG00000189306	RRP7A	-1.89344	0.130852	0.17306	0.10832
ENSG00000141562	NARF	-1.89344	0.130852	0.137862	0.0681136
ENSG00000114744	COMMD2	-1.89344	0.130852	0.232402	0.122923
ENSG00000102978	POLR2C	-1.89344	0.130852	0.251581	0.156329
ENSG00000266402	SNHG25	-1.89344	0.130852	0.303251	0.429376
ENSG00000105516	DBP	-1.89169	0.131052	0.304153	0.0827162
ENSG00000229809	ZNF688	-1.89169	0.131052	0.110334	0.0710141
ENSG00000162600	OMA1	-1.89169	0.131052	0.139667	0.0525106
ENSG00000157778	PSMG3	-1.88993	0.131253	0.107627	0.059312
ENSG00000167685	ZNF444	-1.88993	0.131253	0.0622745	0.0379077
ENSG00000223609	HBD	1.88993	0.868747	0.00135379	0.00070014
ENSG00000147416	ATP6V1B2	-1.88818	0.131453	0.0861917	0.0410083
ENSG00000148950	IMMP1L	-1.88818	0.131453	0.12139	0.0629127
ENSG00000101181	MTG2	-1.88818	0.131453	0.0724281	0.0312063
ENSG00000111644	ACRBP	1.88818	0.868547	0.0049639	0.0125025
ENSG00000087502	ERGIC2	-1.88642	0.131653	0.397114	0.142426
ENSG00000137574	TGS1	-1.88642	0.131653	0.252258	0.0948183
ENSG00000175634	RPS6KB2	-1.88642	0.131653	0.152754	0.0893173
ENSG00000075413	MARK3	-1.88468	0.131853	0.200588	0.119623
ENSG00000145860	RNF145	-1.88468	0.131853	0.234207	0.195535
ENSG00000130312	MRPL34	-1.88293	0.132053	0.389217	0.159029
ENSG00000017797	RALBP1	-1.88293	0.132053	0.311599	0.125824
ENSG00000171720	HDAC3	-1.88293	0.132053	0.1426	0.0742147
ENSG00000133703	KRAS	-1.88118	0.132253	0.380192	0.137926
ENSG00000093144	ECHDC1	-1.87944	0.132453	0.234433	0.0862168
ENSG00000124523	SIRT5	-1.87944	0.132453	0.0577619	0.0221045
ENSG00000176102	CSTF3	-1.87944	0.132453	0.0898018	0.0635128
ENSG00000114573	ATP6V1A	-1.87944	0.132453	0.0618233	0.0223045
ENSG00000069329	VPS35	-1.8777	0.132653	0.351085	0.137325
ENSG00000213934	HBG1	1.8777	0.867347	0.000676895	0.00020004
ENSG00000114354	TFG	-1.87596	0.132853	0.159071	0.0600122
ENSG00000119616	FCF1	-1.87596	0.132853	0.0620489	0.0550111
ENSG00000132792	CTNNBL1	-1.87423	0.133053	0.171255	0.0750148
ENSG00000132581	SDF2	-1.87423	0.133053	0.231725	0.0806157
ENSG00000178605	GTPBP6	-1.87423	0.133053	0.214803	0.0732145
ENSG00000149541	B3GAT3	-1.87249	0.133253	0.164261	0.0885171
ENSG00000068745	IP6K2	-1.87249	0.133253	0.122519	0.0647131
ENSG00000164609	SLU7	-1.87076	0.133453	0.247068	0.126524
ENSG00000154930	ACSS1	-1.86903	0.133653	0.0904787	0.054411
ENSG00000129518	EAPP	-1.86903	0.133653	0.405688	0.22274
ENSG00000130332	LSM7	-1.86903	0.133653	0.668315	0.357863
ENSG00000100412	ACO2	-1.86731	0.133854	0.1338	0.0728144
ENSG00000115310	RTN4	-1.86731	0.133854	0.495265	0.199036
ENSG00000102119	EMD	-1.86731	0.133854	0.163358	0.0771152
ENSG00000109323	MANBA	-1.86558	0.134054	0.0798739	0.0340069
ENSG00000110717	NDUFS8	-1.86386	0.134254	0.346572	0.217639
ENSG00000116906	GNPAT	-1.86386	0.134254	0.113945	0.0688137
ENSG00000110321	EIF4G2	-1.86386	0.134254	0.725621	0.351962
ENSG00000186298	PPP1CC	-1.86386	0.134254	0.353567	0.22524
ENSG00000159131	GART	-1.86214	0.134454	0.123196	0.0469095
ENSG00000168288	MMADHC	-1.86214	0.134454	0.217736	0.140426
ENSG00000196214	ZNF766	-1.86214	0.134454	0.200588	0.087217
ENSG00000177683	THAP5	-1.86042	0.134654	0.214126	0.070314
ENSG00000116199	FAM20B	-1.86042	0.134654	0.0455777	0.0139028
ENSG00000148335	NTMT1	-1.86042	0.134654	0.097699	0.0662133
ENSG00000066117	SMARCD1	-1.86042	0.134654	0.124098	0.064613
ENSG00000163956	LRPAP1	-1.86042	0.134654	0.325814	0.133225
ENSG00000136436	CALCOCO2	-1.85871	0.134854	0.208936	0.0983187
ENSG00000115816	CEBPZ	-1.85699	0.135054	0.359208	0.151528
ENSG00000108468	CBX1	-1.85699	0.135054	0.164938	0.076415
ENSG00000143183	TMCO1	-1.85528	0.135254	0.435472	0.189434
ENSG00000170846	AC093323.3	-1.85357	0.135454	0.106724	0.0559113
ENSG00000157538	DSCR3	-1.85357	0.135454	0.09093	0.0536109
ENSG00000071994	PDCD2	-1.85357	0.135454	0.378161	0.203637
ENSG00000159593	NAE1	-1.85186	0.135654	0.274821	0.130824
ENSG00000156990	RPUSD3	-1.85186	0.135654	0.115975	0.0603122
ENSG00000129103	SUMF2	-1.85186	0.135654	0.387186	0.187534
ENSG00000149532	CPSF7	-1.85186	0.135654	0.109432	0.0486098
ENSG00000124659	TBCC	-1.85016	0.135854	0.327845	0.143526
ENSG00000140395	WDR61	-1.85016	0.135854	0.155235	0.070414
ENSG00000105993	DNAJB6	-1.85016	0.135854	0.428929	0.230441
ENSG00000164258	NDUFS4	-1.84845	0.136054	0.291518	0.137525
ENSG00000125107	CNOT1	-1.84845	0.136054	0.192239	0.0976189
ENSG00000119487	MAPKAP1	-1.84675	0.136255	0.13741	0.0605123
ENSG00000103769	RAB11A	-1.84166	0.136855	0.262411	0.145127
ENSG00000101193	GID8	-1.83997	0.137055	0.122067	0.100519
ENSG00000023318	ERP44	-1.83997	0.137055	0.210516	0.100219
ENSG00000214087	ARL16	-1.83997	0.137055	0.178927	0.0835162
ENSG00000112304	ACOT13	-1.83997	0.137055	0.13177	0.0304061
ENSG00000130826	DKC1	-1.83997	0.137055	0.228341	0.0981188
ENSG00000113460	BRIX1	-1.83997	0.137055	0.211418	0.093318
ENSG00000125901	MRPS26	-1.83828	0.137255	0.268052	0.10552
ENSG00000213654	GPSM3	-1.83828	0.137255	1.428	0.982768
ENSG00000168310	IRF2	-1.83828	0.137255	0.310697	0.118022
ENSG00000124380	SNRNP27	-1.83659	0.137455	0.17825	0.122623
ENSG00000255198	SNHG9	-1.8349	0.137655	0.185696	0.129424
ENSG00000110934	BIN2	-1.8349	0.137655	0.789472	0.509588
ENSG00000136718	IMP4	-1.8349	0.137655	0.180958	0.0829161
ENSG00000100897	DCAF11	-1.8349	0.137655	0.126129	0.0733145
ENSG00000132612	VPS4A	-1.8349	0.137655	0.129513	0.0870169
ENSG00000184903	IMMP2L	-1.83322	0.137855	0.0658847	0.0276056
ENSG00000152558	TMEM123	-1.83154	0.138055	1.12272	0.735227
ENSG00000163608	C3orf17	-1.83154	0.138055	0.154559	0.0463094
ENSG00000139508	SLC46A3	-1.82986	0.138255	0.0690436	0.0403082
ENSG00000169718	DUS1L	-1.82818	0.138455	0.253837	0.0705141
ENSG00000135506	OS9	-1.82818	0.138455	0.189757	0.0967186
ENSG00000105341	ATP5SL	-1.82818	0.138455	0.09093	0.0536109
ENSG00000076924	XAB2	-1.82818	0.138455	0.0970221	0.0515104
ENSG00000125629	INSIG2	-1.8265	0.138655	0.11417	0.0438089
ENSG00000184990	SIVA1	-1.8265	0.138655	0.456456	0.232741
ENSG00000196504	PRPF40A	-1.8265	0.138655	0.576487	0.191835
ENSG00000117697	NSL1	-1.8265	0.138655	0.220669	0.0803157
ENSG00000091140	DLD	-1.82483	0.138856	0.13019	0.0631128
ENSG00000164062	APEH	-1.82483	0.138856	0.101986	0.0454092
ENSG00000165275	TRMT10B	-1.82483	0.138856	0.116201	0.0654132
ENSG00000100288	CHKB	-1.82316	0.139056	0.0857404	0.0225045
ENSG00000076662	ICAM3	-1.82316	0.139056	1.05188	0.51859
ENSG00000142444	C19orf52	-1.82316	0.139056	0.109432	0.0404082
ENSG00000091542	ALKBH5	-1.82316	0.139056	0.169676	0.122623
ENSG00000184897	H1FX	-1.82316	0.139056	0.905222	0.342663
ENSG00000203667	COX20	-1.82149	0.139256	0.297384	0.129724
ENSG00000053501	USE1	-1.81815	0.139656	0.236238	0.127624
ENSG00000122203	KIAA1191	-1.81815	0.139656	0.0649822	0.0399081
ENSG00000053254	FOXN3	-1.81649	0.139856	0.361239	0.235843
ENSG00000184432	COPB2	-1.81649	0.139856	0.201039	0.0439089
ENSG00000105700	KXD1	-1.81649	0.139856	0.13741	0.0944182
ENSG00000120860	CCDC53	-1.81482	0.140056	0.208034	0.0679136
ENSG00000071462	WBSCR22	-1.81482	0.140056	0.241653	0.121723
ENSG00000161960	EIF4A1	-1.81482	0.140056	1.45711	0.22244
ENSG00000163041	H3F3A	-1.81482	0.140056	4.77592	1.91893
ENSG00000175756	AURKAIP1	-1.81316	0.140256	0.43299	0.22484
ENSG00000090487	SPG21	-1.81316	0.140256	0.100407	0.10892
ENSG00000108100	CCNY	-1.81316	0.140256	0.182311	0.0560113
ENSG00000117859	OSBPL9	-1.81151	0.140456	0.140795	0.0579117
ENSG00000083720	OXCT1	-1.81151	0.140456	0.102663	0.0405082
ENSG00000232112	TMA7	-1.81151	0.140456	3.08863	2.158
ENSG00000178028	DMAP1	-1.80985	0.140656	0.132672	0.059012
ENSG00000173726	TOMM20	-1.80985	0.140656	1.29127	0.508289
ENSG00000170542	SERPINB9	-1.80985	0.140656	0.199234	0.0845165
ENSG00000101150	TPD52L2	-1.8082	0.140856	0.0771663	0.0458093
ENSG00000198498	TMA16	-1.8082	0.140856	0.180281	0.075815
ENSG00000168438	CDC40	-1.80654	0.141056	0.409299	0.132425
ENSG00000141580	WDR45B	-1.80654	0.141056	0.114621	0.0626127
ENSG00000148943	LIN7C	-1.80489	0.141257	0.120939	0.0303061
ENSG00000186501	TMEM222	-1.80324	0.141457	0.0927351	0.0391079
ENSG00000133316	WDR74	-1.80324	0.141457	0.20307	0.082016
ENSG00000166619	BLCAP	-1.80324	0.141457	0.10176	0.0687137
ENSG00000136888	ATP6V1G1	-1.8016	0.141657	1.48937	0.891152
ENSG00000182473	EXOC7	-1.79995	0.141857	0.236012	0.131524
ENSG00000166848	TERF2IP	-1.79995	0.141857	0.585287	0.28515
ENSG00000147364	FBXO25	-1.79995	0.141857	0.0963451	0.0816159
ENSG00000100564	PIGH	-1.79995	0.141857	0.0837097	0.0328066
ENSG00000159592	GPBP1L1	-1.79831	0.142057	0.21548	0.0917177
ENSG00000165526	RPUSD4	-1.79831	0.142057	0.0913812	0.0365074
ENSG00000101901	ALG13	-1.79667	0.142257	0.182988	0.0723143
ENSG00000105968	H2AFV	-1.79503	0.142457	0.490527	0.285851
ENSG00000124356	STAMBP	-1.79503	0.142457	0.103114	0.0409083
ENSG00000142892	PIGK	-1.79503	0.142457	0.131318	0.0430087
ENSG00000055130	CUL1	-1.79339	0.142657	0.170579	0.0505102
ENSG00000159348	CYB5R1	-1.79339	0.142657	0.104468	0.0481097
ENSG00000147654	EBAG9	-1.79176	0.142857	0.171932	0.0673135
ENSG00000146729	GBAS	-1.79176	0.142857	0.128836	0.0690138
ENSG00000104980	TIMM44	-1.79176	0.142857	0.108078	0.0638129
ENSG00000205758	CRYZL1	-1.79176	0.142857	0.138764	0.10302
ENSG00000091640	SPAG7	-1.79176	0.142857	0.270083	0.145027
ENSG00000105607	GCDH	-1.79013	0.143057	0.124549	0.0513104
ENSG00000168802	CHTF8	-1.7885	0.143257	0.103791	0.0618125
ENSG00000055147	FAM114A2	-1.7885	0.143257	0.0593413	0.0227046
ENSG00000038274	MAT2B	-1.7885	0.143257	0.273919	0.16673
ENSG00000075239	ACAT1	-1.78687	0.143457	0.150723	0.121923
ENSG00000181929	PRKAG1	-1.78687	0.143457	0.102663	0.0653131
ENSG00000135972	MRPS9	-1.78524	0.143657	0.139667	0.054311
ENSG00000100749	VRK1	-1.78524	0.143657	0.115975	0.0524106
ENSG00000101246	ARFRP1	-1.78361	0.143858	0.178476	0.0816159
ENSG00000196459	TRAPPC2	-1.78361	0.143858	0.149143	0.0731145
ENSG00000169241	SLC50A1	-1.78361	0.143858	0.0893505	0.0454092
ENSG00000113712	CSNK1A1	-1.78361	0.143858	0.676211	0.249344
ENSG00000119953	SMNDC1	-1.78361	0.143858	0.169225	0.0603122
ENSG00000258289	CHURC1	-1.78361	0.143858	1.13604	0.428375
ENSG00000171206	TRIM8	-1.78361	0.143858	0.0667872	0.0519105
ENSG00000055211	GINM1	-1.78361	0.143858	0.118232	0.0557113
ENSG00000164919	COX6C	-1.78199	0.144058	2.00854	1.04378
ENSG00000177885	GRB2	-1.78199	0.144058	0.4454	0.180533
ENSG00000115042	FAHD2A	-1.78037	0.144258	0.0715255	0.0373075
ENSG00000136709	WDR33	-1.78037	0.144258	0.331681	0.135525
ENSG00000173372	C1QA	1.78037	0.855742	0.00112816	0.00040008
ENSG00000148308	GTF3C5	-1.77875	0.144458	0.0654334	0.0369075
ENSG00000103642	LACTB	-1.77875	0.144458	0.0712999	0.0260053
ENSG00000167272	POP5	-1.77875	0.144458	0.25316	0.110421
ENSG00000035687	ADSS	-1.77713	0.144658	0.215705	0.0964185
ENSG00000147649	MTDH	-1.77713	0.144658	0.883333	0.406771
ENSG00000111790	FGFR1OP2	-1.77551	0.144858	0.507223	0.176332
ENSG00000107372	ZFAND5	-1.77551	0.144858	0.171932	0.0841164
ENSG00000204619	PPP1R11	-1.77551	0.144858	0.156815	0.130024
ENSG00000165688	PMPCA	-1.77551	0.144858	0.11778	0.0527107
ENSG00000063245	EPN1	-1.7739	0.145058	0.0611464	0.0507103
ENSG00000160194	NDUFV3	-1.7739	0.145058	0.206003	0.0824161
ENSG00000103351	CLUAP1	-1.77229	0.145258	0.236915	0.0821161
ENSG00000171865	RNASEH1	-1.77229	0.145258	0.102212	0.0617125
ENSG00000124193	SRSF6	-1.77068	0.145458	0.320173	0.148727
ENSG00000156531	PHF6	-1.77068	0.145458	0.150272	0.0450091
ENSG00000168724	DNAJC21	-1.77068	0.145458	0.341609	0.0636129
ENSG00000214717	ZBED1	-1.77068	0.145458	0.0676897	0.0337068
ENSG00000132589	FLOT2	-1.77068	0.145458	0.133575	0.0687137
ENSG00000006194	ZNF263	-1.77068	0.145458	0.130641	0.0330067
ENSG00000166037	CEP57	-1.77068	0.145458	0.315886	0.126124
ENSG00000180096	SEPT1	-1.77068	0.145458	0.543773	0.323157
ENSG00000140350	ANP32A	-1.77068	0.145458	0.4454	0.176232
ENSG00000188690	UROS	-1.76907	0.145658	0.143503	0.0884171
ENSG00000111615	KRR1	-1.76746	0.145858	0.321076	0.139226
ENSG00000104518	GSDMD	-1.76746	0.145858	0.26196	0.134525
ENSG00000047932	GOPC	-1.76746	0.145858	0.241653	0.0673135
ENSG00000148572	NRBF2	-1.76746	0.145858	0.175317	0.0602122
ENSG00000114902	SPCS1	-1.76746	0.145858	0.912888	0.508288
ENSG00000105618	PRPF31	-1.76586	0.146058	0.185019	0.0847165
ENSG00000039650	PNKP	-1.76586	0.146058	0.11936	0.0975186
ENSG00000255284	AP006621.5	-1.76425	0.146259	0.0390343	0.0270055
ENSG00000125870	SNRPB2	-1.76425	0.146259	0.51354	0.327058
ENSG00000086232	EIF2AK1	-1.76425	0.146259	0.16742	0.0956183
ENSG00000118507	AKAP7	-1.76265	0.146459	0.14779	0.0706141
ENSG00000141429	GALNT1	-1.76265	0.146459	0.136959	0.0329067
ENSG00000131966	ACTR10	-1.76265	0.146459	0.189757	0.0901174
ENSG00000166913	YWHAB	-1.76105	0.146659	1.8206	0.63661
ENSG00000164414	SLC35A1	-1.76105	0.146659	0.0564081	0.0317064
ENSG00000134905	CARS2	-1.76105	0.146659	0.1338	0.0450091
ENSG00000167088	SNRPD1	-1.76105	0.146659	0.39012	0.22504
ENSG00000088247	KHSRP	-1.75945	0.146859	0.149595	0.04961
ENSG00000174780	SRP72	-1.75786	0.147059	0.309343	0.170231
ENSG00000107758	PPP3CB	-1.75786	0.147059	0.111237	0.0385078
ENSG00000113048	MRPS27	-1.75786	0.147059	0.0961195	0.0511104
ENSG00000187713	TMEM203	-1.75626	0.147259	0.214351	0.0855167
ENSG00000102241	HTATSF1	-1.75626	0.147259	0.243007	0.100419
ENSG00000152219	ARL14EP	-1.75467	0.147459	0.258575	0.099019
ENSG00000174744	BRMS1	-1.75467	0.147459	0.159974	0.081716
ENSG00000144231	POLR2D	-1.75308	0.147659	0.0609208	0.0479097
ENSG00000130764	LRRC47	-1.75308	0.147659	0.0782945	0.0489099
ENSG00000114120	SLC25A36	-1.75308	0.147659	0.218187	0.0786155
ENSG00000188938	FAM120AOS	-1.75149	0.147859	0.123196	0.0418085
ENSG00000173327	MAP3K11	-1.75149	0.147859	0.0812277	0.039608
ENSG00000163807	KIAA1143	-1.75149	0.147859	0.162907	0.0850165
ENSG00000144579	CTDSP1	-1.7499	0.148059	0.243684	0.122423
ENSG00000273015	RP11-352M15.2	-1.7499	0.148059	0.0586644	0.0614124
ENSG00000121897	LIAS	-1.7499	0.148059	0.134477	0.0470095
ENSG00000120675	DNAJC15	-1.74832	0.148259	0.231725	0.119322
ENSG00000255529	POLR2M	-1.74832	0.148259	0.0900274	0.054211
ENSG00000170445	HARS	-1.74832	0.148259	0.180055	0.0827161
ENSG00000131931	THAP1	-1.74674	0.148459	0.122293	0.0565115
ENSG00000186010	NDUFA13	-1.74674	0.148459	0.879722	0.349161
ENSG00000108592	FTSJ3	-1.74515	0.148659	0.0893505	0.0367074
ENSG00000126860	EVI2A	-1.74515	0.148659	0.328973	0.28055
ENSG00000166260	COX11	-1.74515	0.148659	0.218638	0.099919
ENSG00000099992	TBC1D10A	-1.74515	0.148659	0.125452	0.0691138
ENSG00000198721	ECI2	-1.74515	0.148659	0.231274	0.0683137
ENSG00000164329	PAPD4	-1.74357	0.14886	0.139667	0.076015
ENSG00000140153	WDR20	-1.742	0.14906	0.102437	0.0377076
ENSG00000165943	MOAP1	-1.742	0.14906	0.177348	0.114622
ENSG00000113851	CRBN	-1.742	0.14906	0.603562	0.278549
ENSG00000179021	C3orf38	-1.742	0.14906	0.112591	0.0453092
ENSG00000159079	C21orf59	-1.742	0.14906	0.175768	0.0680136
ENSG00000197858	GPAA1	-1.74042	0.14926	0.118909	0.0656132
ENSG00000198453	ZNF568	-1.73884	0.14946	0.0643052	0.0267054
ENSG00000168397	ATG4B	-1.73884	0.14946	0.0807765	0.044609
ENSG00000144567	FAM134A	-1.73727	0.14966	0.143728	0.0801157
ENSG00000144048	DUSP11	-1.73727	0.14966	0.166291	0.0800157
ENSG00000162813	BPNT1	-1.73727	0.14966	0.0566337	0.0192039
ENSG00000100983	GSS	-1.7357	0.14986	0.0654334	0.0286058
ENSG00000080824	HSP90AA1	-1.7357	0.14986	2.75605	0.952965
ENSG00000105058	FAM32A	-1.7357	0.14986	0.24233	0.121023
ENSG00000132141	CCT6B	-1.7357	0.14986	0.00789712	0.00330066
ENSG00000055044	NOP58	-1.7357	0.14986	0.351311	0.156429
ENSG00000108788	MLX	-1.73256	0.15026	0.219992	0.10412
ENSG00000125351	UPF3B	-1.73256	0.15026	0.172835	0.0834162
ENSG00000065029	ZNF76	-1.73256	0.15026	0.0532492	0.0306062
ENSG00000117899	MESDC2	-1.731	0.15046	0.335291	0.124523
ENSG00000185088	RPS27L	-1.731	0.15046	0.724946	0.467782
ENSG00000090273	NUDC	-1.72943	0.15066	0.373874	0.202836
ENSG00000180098	TRNAU1AP	-1.72943	0.15066	0.148241	0.0654132
ENSG00000187954	CYHR1	-1.72943	0.15066	0.172158	0.0657132
ENSG00000155506	LARP1	-1.72943	0.15066	0.280236	0.0843165
ENSG00000158793	NIT1	-1.72943	0.15066	0.0715255	0.0294059
ENSG00000157500	APPL1	-1.72787	0.15086	0.239622	0.0864168
ENSG00000076053	RBM7	-1.72787	0.15086	0.144856	0.0838163
ENSG00000065150	IPO5	-1.72631	0.15106	0.140795	0.054111
ENSG00000187257	RSBN1L	-1.72631	0.15106	0.608975	0.188734
ENSG00000132153	DHX30	-1.72631	0.15106	0.165389	0.0652132
ENSG00000120727	PAIP2	-1.72631	0.15106	0.644398	0.40327
ENSG00000121486	TRMT1L	-1.72475	0.151261	0.0733305	0.0167034
ENSG00000182552	RWDD4	-1.72475	0.151261	0.0974733	0.0450091
ENSG00000111786	SRSF9	-1.72475	0.151261	0.598823	0.212938
ENSG00000250565	ATP6V1E2	-1.72475	0.151261	0.0672385	0.0378077
ENSG00000151665	PIGF	-1.72164	0.151661	0.0936376	0.0302061
ENSG00000166454	ATMIN	-1.72164	0.151661	0.109883	0.0328066
ENSG00000067248	DHX29	-1.72164	0.151661	0.199008	0.0715142
ENSG00000143543	JTB	-1.72164	0.151661	0.630861	0.384867
ENSG00000089094	KDM2B	-1.72008	0.151861	0.0690436	0.0388079
ENSG00000175354	PTPN2	-1.72008	0.151861	0.282944	0.16063
ENSG00000117305	HMGCL	-1.72008	0.151861	0.0794227	0.0326066
ENSG00000147853	AK3	-1.72008	0.151861	0.124324	0.0871169
ENSG00000196591	HDAC2	-1.71853	0.152061	0.157717	0.0926178
ENSG00000100347	SAMM50	-1.71853	0.152061	0.121616	0.0624126
ENSG00000107521	HPS1	-1.71853	0.152061	0.108304	0.0742147
ENSG00000068354	TBC1D25	-1.71853	0.152061	0.0288808	0.0190038
ENSG00000185236	RAB11B	-1.71853	0.152061	0.126129	0.0974187
ENSG00000108946	PRKAR1A	-1.71698	0.152261	0.189757	0.114021
ENSG00000154889	MPPE1	-1.71543	0.152461	0.0803252	0.0578117
ENSG00000179029	TMEM107	-1.71388	0.152661	0.122293	0.0407082
ENSG00000188612	SUMO2	-1.71388	0.152661	1.70056	0.907456
ENSG00000215845	TSTD1	-1.71233	0.152861	0.784961	0.439777
ENSG00000124783	SSR1	-1.71233	0.152861	0.31724	0.182233
ENSG00000156603	MED19	-1.71233	0.152861	0.121842	0.0674135
ENSG00000112679	DUSP22	-1.71233	0.152861	0.0672385	0.0433088
ENSG00000159210	SNF8	-1.71079	0.153061	0.252709	0.118422
ENSG00000144224	UBXN4	-1.71079	0.153061	0.675308	0.254145
ENSG00000214413	BBIP1	-1.71079	0.153061	0.168322	0.0673135
ENSG00000223482	NUTM2A-AS1	-1.70925	0.153261	0.134477	0.0429087
ENSG00000162910	MRPL55	-1.70925	0.153261	0.173286	0.116422
ENSG00000106400	ZNHIT1	-1.70771	0.153461	0.375454	0.191935
ENSG00000171861	RNMTL1	-1.70771	0.153461	0.0618233	0.0245049
ENSG00000035141	FAM136A	-1.70771	0.153461	0.143277	0.0603122
ENSG00000108587	GOSR1	-1.70771	0.153461	0.233756	0.0793156
ENSG00000267100	ILF3-AS1	-1.70771	0.153461	0.2852	0.246044
ENSG00000175166	PSMD2	-1.70771	0.153461	0.241653	0.0987188
ENSG00000188976	NOC2L	-1.70617	0.153661	0.239397	0.118022
ENSG00000090581	GNPTG	-1.70463	0.153862	0.0997297	0.0420085
ENSG00000105643	ARRDC2	-1.70463	0.153862	0.119585	0.0689138
ENSG00000272047	GTF2H5	-1.70309	0.154062	0.322881	0.143426
ENSG00000139146	FAM60A	-1.70309	0.154062	0.331229	0.131825
ENSG00000052723	SIKE1	-1.70309	0.154062	0.148918	0.0484098
ENSG00000170606	HSPA4	-1.70156	0.154262	0.172835	0.0525106
ENSG00000104763	ASAH1	-1.70156	0.154262	0.180055	0.0903175
ENSG00000179632	MAF1	-1.70003	0.154462	0.363269	0.198936
ENSG00000138069	RAB1A	-1.6985	0.154662	0.129513	0.087817
ENSG00000157426	AASDH	-1.69697	0.154862	0.143502	0.04931
ENSG00000152234	ATP5A1	-1.69697	0.154862	0.783157	0.501187
ENSG00000240230	COX19	-1.69697	0.154862	0.247294	0.135025
ENSG00000155729	KCTD18	-1.69697	0.154862	0.0518954	0.0264053
ENSG00000123737	EXOSC9	-1.69697	0.154862	0.136734	0.0468095
ENSG00000124164	VAPB	-1.69544	0.155062	0.104919	0.0489099
ENSG00000164366	CCDC127	-1.69544	0.155062	0.106724	0.029706
ENSG00000170248	PDCD6IP	-1.69544	0.155062	0.217962	0.0806158
ENSG00000106105	GARS	-1.69544	0.155062	0.120488	0.059212
ENSG00000167792	NDUFV1	-1.69544	0.155062	0.184568	0.10422
ENSG00000172086	KRCC1	-1.69544	0.155062	0.180732	0.081716
ENSG00000186687	LYRM7	-1.69391	0.155262	0.179829	0.114922
ENSG00000131408	NR1H2	-1.69391	0.155262	0.172609	0.0941181
ENSG00000146963	LUC7L2	-1.69391	0.155262	0.232402	0.10662
ENSG00000170906	NDUFA3	-1.69391	0.155262	0.623415	0.440276
ENSG00000131148	EMC8	-1.69239	0.155462	0.0882224	0.0389079
ENSG00000115446	UNC50	-1.69239	0.155462	0.159748	0.0504102
ENSG00000166925	TSC22D4	-1.69086	0.155662	0.344542	0.236742
ENSG00000196177	ACADSB	-1.69086	0.155662	0.0665616	0.024905
ENSG00000177042	TMEM80	-1.68934	0.155862	0.0839353	0.0533108
ENSG00000115762	PLEKHB2	-1.68782	0.156062	0.160425	0.0653132
ENSG00000174574	AKIRIN1	-1.68782	0.156062	0.351536	0.137826
ENSG00000158526	TSR2	-1.68782	0.156062	0.215028	0.123423
ENSG00000186104	CYP2R1	-1.68782	0.156062	0.0354242	0.0281057
ENSG00000176410	DNAJC30	-1.68782	0.156062	0.108755	0.0625127
ENSG00000142186	SCYL1	-1.68782	0.156062	0.0758125	0.0417084
ENSG00000161618	ALDH16A1	-1.68782	0.156062	0.0812277	0.0404082
ENSG00000181038	METTL23	-1.68782	0.156062	0.291518	0.119422
ENSG00000116095	PLEKHA3	-1.68782	0.156062	0.164712	0.0597121
ENSG00000137074	APTX	-1.68782	0.156062	0.0622745	0.0309062
ENSG00000113732	ATP6V0E1	-1.6863	0.156263	1.27299	0.549395
ENSG00000177600	RPLP2	-1.68479	0.156463	29.4657	29.9682
ENSG00000168101	NUDT16L1	-1.68327	0.156663	0.216156	0.116422
ENSG00000165487	MICU2	-1.68327	0.156663	0.16742	0.0684137
ENSG00000185298	CCDC137	-1.68327	0.156663	0.136959	0.0531108
ENSG00000144524	COPS7B	-1.68327	0.156663	0.0911556	0.0474096
ENSG00000228474	OST4	-1.68176	0.156863	2.26237	1.45465
ENSG00000242259	C22orf39	-1.68176	0.156863	0.121842	0.0811158
ENSG00000145781	COMMD10	-1.68176	0.156863	0.0938632	0.0404082
ENSG00000267040	RP11-35G9.3	-1.68025	0.157063	0.0652078	0.0311063
ENSG00000137409	MTCH1	-1.68025	0.157063	0.273919	0.131625
ENSG00000136045	PWP1	-1.67874	0.157263	0.18547	0.0985188
ENSG00000153048	CARHSP1	-1.67874	0.157263	0.18186	0.125423
ENSG00000169925	BRD3	-1.67874	0.157263	0.126806	0.0603122
ENSG00000173436	MINOS1	-1.67723	0.157463	0.854	0.40007
ENSG00000155621	C9orf85	-1.67723	0.157463	0.0947657	0.0317064
ENSG00000156521	TYSND1	-1.67723	0.157463	0.0658847	0.0284057
ENSG00000213983	AP1G2	-1.67723	0.157463	0.109658	0.0631128
ENSG00000111237	VPS29	-1.67572	0.157663	0.367331	0.160929
ENSG00000130755	GMFG	-1.67572	0.157663	2.05502	1.07238
ENSG00000166181	API5	-1.67572	0.157663	0.150046	0.0600122
ENSG00000088448	ANKRD10	-1.67572	0.157663	0.142149	0.0712142
ENSG00000167110	GOLGA2	-1.67572	0.157663	0.104017	0.0467095
ENSG00000179262	RAD23A	-1.67421	0.157863	0.39373	0.233442
ENSG00000162980	ARL5A	-1.67421	0.157863	0.318143	0.161129
ENSG00000084090	STARD7	-1.67421	0.157863	0.117329	0.0598121
ENSG00000147224	PRPS1	-1.67421	0.157863	0.141246	0.076115
ENSG00000121774	KHDRBS1	-1.67421	0.157863	0.626801	0.288351
ENSG00000076984	MAP2K7	-1.67271	0.158063	0.116878	0.0907176
ENSG00000166441	RPL27A	-1.67271	0.158063	18.0494	17.5564
ENSG00000131748	STARD3	-1.67271	0.158063	0.0956683	0.0512104
ENSG00000170584	NUDCD2	-1.67271	0.158063	0.252483	0.121923
ENSG00000123609	NMI	-1.67121	0.158263	0.193142	0.0824161
ENSG00000142856	ITGB3BP	-1.67121	0.158263	0.106724	0.0586119
ENSG00000101843	PSMD10	-1.67121	0.158263	0.0491878	0.0285058
ENSG00000169895	SYAP1	-1.66971	0.158463	0.162681	0.0904175
ENSG00000143119	CD53	-1.66971	0.158463	0.891679	0.369765
ENSG00000070831	CDC42	-1.66971	0.158463	1.41469	0.87255
ENSG00000198898	CAPZA2	-1.66971	0.158463	0.26196	0.171231
ENSG00000104320	NBN	-1.66971	0.158463	0.127483	0.0399081
ENSG00000117758	STX12	-1.66821	0.158663	0.127483	0.0524106
ENSG00000118705	RPN2	-1.66821	0.158663	0.417873	0.160929
ENSG00000170088	TMEM192	-1.66821	0.158663	0.0805508	0.0523106
ENSG00000175309	PHYKPL	-1.66821	0.158663	0.300769	0.156229
ENSG00000172530	BANP	-1.66821	0.158663	0.0814534	0.0426086
ENSG00000125952	MAX	-1.66821	0.158663	0.359208	0.193735
ENSG00000101557	USP14	-1.66821	0.158663	0.258576	0.0893173
ENSG00000102158	MAGT1	-1.66671	0.158864	0.122519	0.0456092
ENSG00000136807	CDK9	-1.66521	0.159064	0.11936	0.0432087
ENSG00000149658	YTHDF1	-1.66521	0.159064	0.101535	0.0332067
ENSG00000004897	CDC27	-1.66521	0.159064	0.12139	0.0387078
ENSG00000141385	AFG3L2	-1.66222	0.159464	0.1338	0.064313
ENSG00000204859	ZBTB48	-1.66222	0.159464	0.047834	0.0183037
ENSG00000135250	SRPK2	-1.66222	0.159464	0.316563	0.131925
ENSG00000138750	NUP54	-1.66073	0.159664	0.118006	0.0613124
ENSG00000103266	STUB1	-1.66073	0.159664	0.389217	0.200036
ENSG00000129680	MAP7D3	-1.66073	0.159664	0.0868685	0.0497101
ENSG00000110768	GTF2H1	-1.66073	0.159664	0.104242	0.0415084
ENSG00000240857	RDH14	-1.65924	0.159864	0.175317	0.0655132
ENSG00000092531	SNAP23	-1.65924	0.159864	0.152302	0.100119
ENSG00000124532	MRS2	-1.65924	0.159864	0.0943145	0.029506
ENSG00000204463	BAG6	-1.65924	0.159864	0.115975	0.0692138
ENSG00000126561	STAT5A	-1.65775	0.160064	0.143954	0.0523106
ENSG00000100359	SGSM3	-1.65775	0.160064	0.149369	0.0602122
ENSG00000151657	KIN	-1.65626	0.160264	0.213223	0.0637129
ENSG00000184277	TM2D3	-1.65626	0.160264	0.161328	0.0728145
ENSG00000107164	FUBP3	-1.65626	0.160264	0.0857404	0.0411083
ENSG00000225921	NOL7	-1.65478	0.160464	0.597244	0.245644
ENSG00000137806	NDUFAF1	-1.65478	0.160464	0.0661103	0.0273055
ENSG00000160783	PMF1	-1.65478	0.160464	0.159748	0.0911176
ENSG00000204525	HLA-C	-1.65329	0.160664	7.1358	5.1862
ENSG00000155097	ATP6V1C1	-1.65329	0.160664	0.0719768	0.0242049
ENSG00000178802	MPI	-1.65329	0.160664	0.0776176	0.0422085
ENSG00000164096	C4orf3	-1.65329	0.160664	0.895516	0.451378
ENSG00000143033	MTF2	-1.65329	0.160664	0.297159	0.143226
ENSG00000133250	ZNF414	-1.65181	0.160864	0.0848379	0.0549111
ENSG00000116750	UCHL5	-1.65181	0.160864	0.120488	0.0499101
ENSG00000102054	RBBP7	-1.65181	0.160864	0.261734	0.115322
ENSG00000185753	CXorf38	-1.65033	0.161064	0.136734	0.064213
ENSG00000250571	GLI4	-1.65033	0.161064	0.0692692	0.0331067
ENSG00000153774	CFDP1	-1.65033	0.161064	0.393504	0.16163
ENSG00000123143	PKN1	-1.65033	0.161064	0.323332	0.120823
ENSG00000138085	ATRAID	-1.65033	0.161064	0.408622	0.195735
ENSG00000077312	SNRPA	-1.65033	0.161064	0.143277	0.123523
ENSG00000152348	ATG10	-1.64885	0.161265	0.0685923	0.0424086
ENSG00000103550	KNOP1	-1.64885	0.161265	0.220669	0.0951183
ENSG00000164331	ANKRA2	-1.64885	0.161265	0.113493	0.0638129
ENSG00000086589	RBM22	-1.64737	0.161465	0.18705	0.0893172
ENSG00000163131	CTSS	-1.64589	0.161665	0.537455	0.227441
ENSG00000127948	POR	-1.64442	0.161865	0.103565	0.0359073
ENSG00000175390	EIF3F	-1.64442	0.161865	1.87159	1.1521
ENSG00000219626	FAM228B	-1.64442	0.161865	0.046029	0.0283057
ENSG00000163607	GTPBP8	-1.64442	0.161865	0.167871	0.0421085
ENSG00000188428	BLOC1S5	-1.64294	0.162065	0.104919	0.0332067
ENSG00000073578	SDHA	-1.64294	0.162065	0.25113	0.125223
ENSG00000142541	RPL13A	-1.64294	0.162065	30.613	31.8582
ENSG00000163463	KRTCAP2	-1.64147	0.162265	0.551219	0.232442
ENSG00000156171	DRAM2	-1.64147	0.162265	0.174866	0.115122
ENSG00000124155	PIGT	-1.64	0.162465	0.0812277	0.0538109
ENSG00000119718	EIF2B2	-1.64	0.162465	0.0670129	0.0367074
ENSG00000151876	FBXO4	-1.63853	0.162665	0.0467058	0.029806
ENSG00000100865	CINP	-1.63853	0.162665	0.0956683	0.0462094
ENSG00000136021	SCYL2	-1.63853	0.162665	0.0600182	0.0235047
ENSG00000150776	C11orf57	-1.63853	0.162665	0.157492	0.0581118
ENSG00000204070	SYS1	-1.63706	0.162865	0.18186	0.0719143
ENSG00000147905	ZCCHC7	-1.63706	0.162865	0.201942	0.0967186
ENSG00000113648	H2AFY	-1.6356	0.163065	0.361464	0.175432
ENSG00000105705	SUGP1	-1.6356	0.163065	0.0604695	0.0322065
ENSG00000143393	PI4KB	-1.6356	0.163065	0.0708486	0.0447091
ENSG00000136819	C9orf78	-1.6356	0.163065	0.65049	0.415972
ENSG00000138794	CASP6	-1.6356	0.163065	0.13741	0.0555112
ENSG00000168421	RHOH	-1.6356	0.163065	0.722012	0.413872
ENSG00000078070	MCCC1	-1.63413	0.163265	0.0521211	0.0274055
ENSG00000143155	TIPRL	-1.63413	0.163265	0.167871	0.0699139
ENSG00000135940	COX5B	-1.63267	0.163465	1.02909	0.634409
ENSG00000090263	MRPS33	-1.63267	0.163465	0.363721	0.183833
ENSG00000103051	COG4	-1.63267	0.163465	0.0992784	0.0414084
ENSG00000143793	C1orf35	-1.63267	0.163465	0.194721	0.0838163
ENSG00000136156	ITM2B	-1.63267	0.163465	3.61931	1.52626
ENSG00000057663	ATG5	-1.63267	0.163465	0.15501	0.0568115
ENSG00000099624	ATP5D	-1.6312	0.163665	0.998854	0.632709
ENSG00000128699	ORMDL1	-1.6312	0.163665	0.703736	0.273849
ENSG00000198440	ZNF583	-1.6312	0.163665	0.057085	0.0195039
ENSG00000118518	RNF146	-1.6312	0.163665	0.070623	0.0278056
ENSG00000145216	FIP1L1	-1.62974	0.163866	0.245714	0.0789155
ENSG00000172890	NADSYN1	-1.62974	0.163866	0.0810021	0.0414084
ENSG00000174695	TMEM167A	-1.62974	0.163866	0.212998	0.0913177
ENSG00000196961	AP2A1	-1.62828	0.164066	0.0961195	0.0488099
ENSG00000146109	ABT1	-1.62828	0.164066	0.2139	0.108721
ENSG00000187051	RPS19BP1	-1.62828	0.164066	0.407945	0.192035
ENSG00000136271	DDX56	-1.62828	0.164066	0.127031	0.0551112
ENSG00000189376	C8orf76	-1.62828	0.164066	0.0708486	0.0269054
ENSG00000156136	DCK	-1.62828	0.164066	0.26196	0.16533
ENSG00000142082	SIRT3	-1.62828	0.164066	0.0245938	0.0108022
ENSG00000075188	NUP37	-1.62828	0.164066	0.0676898	0.0382077
ENSG00000169251	NMD3	-1.62683	0.164266	0.0986015	0.0580118
ENSG00000109103	UNC119	-1.62537	0.164466	0.0744587	0.0439089
ENSG00000163811	WDR43	-1.62537	0.164466	0.272114	0.10302
ENSG00000141627	DYM	-1.62537	0.164466	0.0460289	0.039308
ENSG00000112651	MRPL2	-1.62391	0.164666	0.134928	0.0693138
ENSG00000169020	ATP5I	-1.62391	0.164666	0.954406	0.646211
ENSG00000131238	PPT1	-1.62391	0.164666	0.203521	0.120723
ENSG00000161526	SAP30BP	-1.62246	0.164866	0.168548	0.0842164
ENSG00000075790	BCAP29	-1.62246	0.164866	0.0898018	0.0268054
ENSG00000135269	TES	-1.62246	0.164866	0.382899	0.156629
ENSG00000114098	ARMC8	-1.62246	0.164866	0.157266	0.0621126
ENSG00000272325	NUDT3	-1.62246	0.164866	0.248648	0.087517
ENSG00000163875	MEAF6	-1.62101	0.165066	0.339127	0.246144
ENSG00000067829	IDH3G	-1.62101	0.165066	0.228341	0.118122
ENSG00000185721	DRG1	-1.62101	0.165066	0.0755869	0.0715142
ENSG00000105176	URI1	-1.61956	0.165266	0.50993	0.119723
ENSG00000206172	HBA1	1.61956	0.834734	0.459614	0.0921181
ENSG00000196683	TOMM7	-1.61956	0.165266	7.3357	3.79519
ENSG00000137210	TMEM14B	-1.61956	0.165266	0.539261	0.240243
ENSG00000000419	DPM1	-1.61811	0.165466	0.176671	0.10402
ENSG00000173928	SWSAP1	-1.61666	0.165666	0.047834	0.0220044
ENSG00000229117	RPL41	-1.61666	0.165666	52.9993	34.6456
ENSG00000067704	IARS2	-1.61666	0.165666	0.198106	0.0714142
ENSG00000178685	PARP10	-1.61666	0.165666	0.114396	0.0552112
ENSG00000196072	BLOC1S2	-1.61666	0.165666	0.186373	0.10282
ENSG00000078668	VDAC3	-1.61666	0.165666	0.346347	0.125023
ENSG00000160201	U2AF1	-1.61666	0.165666	0.761269	0.0712142
ENSG00000105865	DUS4L	-1.61666	0.165666	0.0356498	0.0209042
ENSG00000160791	CCR5	1.61666	0.834334	0.00361011	0.00110022
ENSG00000214022	REPIN1	-1.61521	0.165866	0.136959	0.0611124
ENSG00000130244	FAM98C	-1.61521	0.165866	0.0904787	0.0505102
ENSG00000182979	MTA1	-1.61377	0.166066	0.0918325	0.0343069
ENSG00000133639	BTG1	-1.61377	0.166066	7.96387	4.47342
ENSG00000065427	KARS	-1.61377	0.166066	0.204875	0.190935
ENSG00000215067	ALOX12-AS1	-1.61377	0.166066	0.0370036	0.0286058
ENSG00000101421	CHMP4B	-1.61377	0.166066	0.16945	0.10652
ENSG00000177731	FLII	-1.61377	0.166066	0.132446	0.054511
ENSG00000070770	CSNK2A2	-1.61232	0.166267	0.199008	0.0372075
ENSG00000168175	MAPK1IP1L	-1.61232	0.166267	0.170353	0.119623
ENSG00000072778	ACADVL	-1.61232	0.166267	0.144405	0.0776153
ENSG00000162642	C1orf52	-1.61088	0.166467	0.183665	0.0715142
ENSG00000065882	TBC1D1	-1.61088	0.166467	0.11936	0.0552112
ENSG00000164054	SHISA5	-1.61088	0.166467	0.32243	0.149828
ENSG00000092020	PPP2R3C	-1.60944	0.166667	0.150046	0.0728144
ENSG00000198668	CALM1	-1.608	0.166867	4.12474	1.38784
ENSG00000177239	MAN1B1	-1.608	0.166867	0.106724	0.0418085
ENSG00000081692	JMJD4	-1.608	0.166867	0.0591157	0.0211043
ENSG00000148719	DNAJB12	-1.608	0.166867	0.111463	0.04961
ENSG00000196227	FAM217B	-1.608	0.166867	0.16584	0.0663133
ENSG00000175221	MED16	-1.60656	0.167067	0.103791	0.0361073
ENSG00000100418	DESI1	-1.60656	0.167067	0.119585	0.0433088
ENSG00000177721	ANXA2R	-1.60512	0.167267	0.480147	0.194035
ENSG00000119723	COQ6	-1.60512	0.167267	0.085966	0.0376076
ENSG00000148688	RPP30	-1.60512	0.167267	0.132898	0.0483098
ENSG00000112031	MTRF1L	-1.60369	0.167467	0.0760382	0.0337068
ENSG00000185324	CDK10	-1.60369	0.167467	0.0904787	0.0428087
ENSG00000158417	EIF5B	-1.60369	0.167467	0.797369	0.380267
ENSG00000130985	UBA1	-1.60369	0.167467	0.110334	0.0477097
ENSG00000141905	NFIC	-1.60369	0.167467	0.163133	0.075415
ENSG00000165675	ENOX2	-1.60225	0.167667	0.0509929	0.024905
ENSG00000189266	PNRC2	-1.60225	0.167667	0.050316	0.22394
ENSG00000134371	CDC73	-1.60225	0.167667	0.166743	0.0668134
ENSG00000135486	HNRNPA1	-1.60225	0.167667	4.80141	3.58052
ENSG00000148218	ALAD	-1.60225	0.167667	0.0573106	0.0261053
ENSG00000163161	ERCC3	-1.60082	0.167867	0.0494135	0.0224045
ENSG00000176087	SLC35A4	-1.60082	0.167867	0.0778433	0.0442089
ENSG00000107223	EDF1	-1.60082	0.167867	1.50471	0.976267
ENSG00000169032	MAP2K1	-1.60082	0.167867	0.123196	0.082116
ENSG00000165782	TMEM55B	-1.59939	0.168067	0.135831	0.064313
ENSG00000187147	RNF220	-1.59939	0.168067	0.0911556	0.044509
ENSG00000099246	RAB18	-1.59939	0.168067	0.184568	0.10792
ENSG00000033800	PIAS1	-1.59939	0.168067	0.197655	0.137926
ENSG00000172534	HCFC1	-1.59939	0.168067	0.0839353	0.0370075
ENSG00000136003	ISCU	-1.59796	0.168267	0.820835	0.425174
ENSG00000136444	RSAD1	-1.59796	0.168267	0.0943145	0.0511103
ENSG00000204713	TRIM27	-1.59653	0.168467	0.164261	0.0664133
ENSG00000151882	CCL28	-1.59653	0.168467	0.0949913	0.0363073
ENSG00000125826	RBCK1	-1.5951	0.168667	0.282718	0.148227
ENSG00000135766	EGLN1	-1.5951	0.168667	0.0907044	0.0376076
ENSG00000205352	PRR13	-1.5951	0.168667	0.439759	0.444677
ENSG00000127720	METTL25	-1.5951	0.168667	0.0469315	0.0165033
ENSG00000180957	PITPNB	-1.5951	0.168667	0.196526	0.0848165
ENSG00000077514	POLD3	-1.59367	0.168868	0.0708486	0.0238048
ENSG00000137038	TMEM261	-1.59225	0.169068	0.27437	0.161329
ENSG00000117862	TXNDC12	-1.59225	0.169068	0.232628	0.0928179
ENSG00000132313	MRPL35	-1.59225	0.169068	0.124098	0.0379077
ENSG00000135932	CAB39	-1.59225	0.169068	0.205552	0.0710141
ENSG00000114978	MOB1A	-1.59225	0.169068	0.364172	0.142326
ENSG00000168566	SNRNP48	-1.59225	0.169068	0.140569	0.0467095
ENSG00000160908	ZNF394	-1.59225	0.169068	0.212998	0.117822
ENSG00000232442	CTD-3184A7.4	-1.59225	0.169068	0.156815	0.167531
ENSG00000164610	RP9	-1.59083	0.169268	0.0954426	0.0420085
ENSG00000173598	NUDT4	-1.59083	0.169268	0.159071	0.101019
ENSG00000182872	RBM10	-1.59083	0.169268	0.108981	0.0468095
ENSG00000103148	NPRL3	-1.5894	0.169468	0.11214	0.0537109
ENSG00000197070	ARRDC1	-1.5894	0.169468	0.108981	0.0661133
ENSG00000174886	NDUFA11	-1.5894	0.169468	0.644398	0.406471
ENSG00000162384	C1orf123	-1.58798	0.169668	0.16945	0.0738146
ENSG00000111358	GTF2H3	-1.58798	0.169668	0.0983759	0.0294059
ENSG00000104047	DTWD1	-1.58798	0.169668	0.0900274	0.0449091
ENSG00000113312	TTC1	-1.58798	0.169668	0.243909	0.126424
ENSG00000127314	RAP1B	-1.58656	0.169868	1.23306	0.343361
ENSG00000102390	PBDC1	-1.58656	0.169868	0.203521	0.0627127
ENSG00000134602	STK26	-1.58656	0.169868	0.146661	0.0463094
ENSG00000164163	ABCE1	-1.58656	0.169868	0.30844	0.117222
ENSG00000150779	TIMM8B	-1.58656	0.169868	0.257899	0.115622
ENSG00000143727	ACP1	-1.58515	0.170068	0.354921	0.209738
ENSG00000178188	SH2B1	-1.58515	0.170068	0.070623	0.0466094
ENSG00000172466	ZNF24	-1.58515	0.170068	0.344091	0.122623
ENSG00000178127	NDUFV2	-1.58515	0.170068	0.492783	0.236942
ENSG00000018510	AGPS	-1.58515	0.170068	0.0679154	0.0226046
ENSG00000163900	TMEM41A	-1.58373	0.170268	0.0602438	0.0375076
ENSG00000120697	ALG5	-1.58373	0.170268	0.145985	0.0678136
ENSG00000130159	ECSIT	-1.58231	0.170468	0.0902531	0.0580118
ENSG00000072849	DERL2	-1.58231	0.170468	0.16584	0.0627127
ENSG00000107738	C10orf54	-1.58231	0.170468	0.440436	0.278249
ENSG00000119559	C19orf25	-1.58231	0.170468	0.251355	0.149927
ENSG00000130748	TMEM160	-1.58231	0.170468	0.316338	0.188334
ENSG00000100644	HIF1A	-1.5809	0.170668	0.176445	0.0845166
ENSG00000142534	RPS11	-1.5809	0.170668	13.9118	7.62251
ENSG00000136938	ANP32B	-1.57949	0.170868	1.61189	0.746328
ENSG00000165632	TAF3	-1.57949	0.170868	0.252483	0.126224
ENSG00000110442	COMMD9	-1.57949	0.170868	0.0999553	0.0649131
ENSG00000168092	PAFAH1B2	-1.57807	0.171068	0.160651	0.0864168
ENSG00000074201	CLNS1A	-1.57666	0.171269	0.498424	0.259546
ENSG00000129925	TMEM8A	-1.57666	0.171269	0.136508	0.0331067
ENSG00000169288	MRPL1	-1.57666	0.171269	0.266924	0.121823
ENSG00000167770	OTUB1	-1.57525	0.171469	0.190434	0.144027
ENSG00000105404	RABAC1	-1.57525	0.171469	0.521888	0.28105
ENSG00000132294	EFR3A	-1.57385	0.171669	0.161779	0.044509
ENSG00000243147	MRPL33	-1.57385	0.171669	0.422837	0.22034
ENSG00000016864	GLT8D1	-1.57385	0.171669	0.121842	0.0402081
ENSG00000144635	DYNC1LI1	-1.57385	0.171669	0.134477	0.0490099
ENSG00000136754	ABI1	-1.57244	0.171869	0.206454	0.10652
ENSG00000100442	FKBP3	-1.57244	0.171869	0.200362	0.113922
ENSG00000264443	RP4-594I10.3	-1.57104	0.172069	0.0947658	0.142326
ENSG00000121058	COIL	-1.57104	0.172069	0.175091	0.0670135
ENSG00000125352	RNF113A	-1.57104	0.172069	0.162456	0.0955183
ENSG00000132676	DAP3	-1.57104	0.172069	0.341834	0.206137
ENSG00000135018	UBQLN1	-1.57104	0.172069	0.200136	0.0726144
ENSG00000132128	LRRC41	-1.56963	0.172269	0.0663359	0.0303061
ENSG00000130731	C16orf13	-1.56963	0.172269	0.271437	0.16553
ENSG00000264364	DYNLL2	-1.56963	0.172269	0.147113	0.059312
ENSG00000178096	BOLA1	-1.56963	0.172269	0.0758126	0.0401081
ENSG00000068831	RASGRP2	-1.56963	0.172269	0.515345	0.296052
ENSG00000115216	NRBP1	-1.56823	0.172469	0.18705	0.0786154
ENSG00000136874	STX17	-1.56823	0.172469	0.18344	0.0656132
ENSG00000170540	ARL6IP1	-1.56823	0.172469	0.375905	0.214038
ENSG00000114353	GNAI2	-1.56823	0.172469	1.00246	0.255046
ENSG00000166997	CNPY4	-1.56823	0.172469	0.0857404	0.024705
ENSG00000175376	EIF1AD	-1.56823	0.172469	0.0555055	0.0310063
ENSG00000115486	GGCX	-1.56823	0.172469	0.0539261	0.0206042
ENSG00000162419	GMEB1	-1.56823	0.172469	0.106724	0.0473096
ENSG00000107341	UBE2R2	-1.56543	0.172869	0.280462	0.0870169
ENSG00000156639	ZFAND3	-1.56543	0.172869	0.0886736	0.0380077
ENSG00000163933	RFT1	-1.56543	0.172869	0.0462546	0.0135027
ENSG00000176401	EID2B	-1.56543	0.172869	0.0421932	0.0317064
ENSG00000145779	TNFAIP8	-1.56543	0.172869	1.1577	0.408271
ENSG00000204256	BRD2	-1.56403	0.173069	0.3653	0.134925
ENSG00000106993	CDC37L1	-1.56403	0.173069	0.141923	0.0755149
ENSG00000136875	PRPF4	-1.56403	0.173069	0.0979246	0.0256052
ENSG00000120925	RNF170	-1.56403	0.173069	0.0825815	0.04961
ENSG00000014123	UFL1	-1.56403	0.173069	0.270083	0.0772152
ENSG00000078487	ZCWPW1	-1.56403	0.173069	0.063177	0.020004
ENSG00000180228	PRKRA	-1.56403	0.173069	0.125226	0.0778153
ENSG00000158435	CNOT11	-1.56263	0.173269	0.108755	0.054511
ENSG00000134248	LAMTOR5	-1.56263	0.173269	0.405012	0.201936
ENSG00000162607	USP1	-1.56263	0.173269	0.217285	0.0890172
ENSG00000198843	SELT	-1.56263	0.173269	0.321978	0.187834
ENSG00000166788	SAAL1	-1.56124	0.173469	0.0518954	0.0210042
ENSG00000064102	ASUN	-1.56124	0.173469	0.0629514	0.0268054
ENSG00000133134	BEX2	-1.56124	0.173469	0.297836	0.150828
ENSG00000129353	SLC44A2	-1.55984	0.173669	0.157266	0.0812158
ENSG00000134452	FBXO18	-1.55984	0.173669	0.101986	0.0400081
ENSG00000129691	ASH2L	-1.55984	0.173669	0.0877711	0.0357072
ENSG00000171858	RPS21	-1.55984	0.173669	19.4145	10.4147
ENSG00000161011	SQSTM1	-1.55984	0.173669	0.312502	0.203637
ENSG00000272677	RP11-127B20.3	-1.55984	0.173669	0.015343	0.0185037
ENSG00000156873	PHKG2	-1.55984	0.173669	0.0800996	0.0373075
ENSG00000063176	SPHK2	-1.55845	0.17387	0.0532492	0.044509
ENSG00000148399	DPH7	-1.55845	0.17387	0.101083	0.0349071
ENSG00000145191	EIF2B5	-1.55845	0.17387	0.126806	0.0510103
ENSG00000117151	CTBS	-1.55845	0.17387	0.138764	0.0549111
ENSG00000105443	CYTH2	-1.55845	0.17387	0.103114	0.0568115
ENSG00000127540	UQCR11	-1.55845	0.17387	1.2651	0.919758
ENSG00000108666	C17orf75	-1.55706	0.17407	0.0521211	0.0178036
ENSG00000143294	PRCC	-1.55706	0.17407	0.0764894	0.0403082
ENSG00000147684	NDUFB9	-1.55706	0.17407	0.488045	0.426874
ENSG00000105323	HNRNPUL1	-1.55706	0.17407	0.351988	0.186834
ENSG00000111348	ARHGDIB	-1.55566	0.17427	2.745	1.86102
ENSG00000251247	ZNF345	-1.55566	0.17427	0.0521211	0.019904
ENSG00000054611	TBC1D22A	-1.55566	0.17427	0.105145	0.0505102
ENSG00000214756	METTL12	-1.55566	0.17427	0.0636283	0.0859166
ENSG00000034510	TMSB10	-1.55427	0.17447	21.4666	13.6113
ENSG00000166938	DIS3L	-1.55427	0.17447	0.0740075	0.039608
ENSG00000158019	BRE	-1.55427	0.17447	0.0931863	0.0387078
ENSG00000116871	MAP7D1	-1.55427	0.17447	0.259027	0.140826
ENSG00000064490	RFXANK	-1.55427	0.17447	0.144856	0.0720143
ENSG00000244734	HBB	1.55289	0.82533	1.77165	0.551905
ENSG00000006451	RALA	-1.55289	0.17467	0.249099	0.0710141
ENSG00000029639	TFB1M	-1.55289	0.17467	0.0920582	0.0351071
ENSG00000113583	C5orf15	-1.5515	0.17487	0.0733306	0.0371075
ENSG00000130150	MOSPD2	-1.5515	0.17487	0.0597926	0.0156031
ENSG00000063322	MED29	-1.5515	0.17487	0.114847	0.0465094
ENSG00000172171	TEFM	-1.5515	0.17487	0.0956683	0.0271055
ENSG00000116120	FARSB	-1.5515	0.17487	0.0712999	0.0404082
ENSG00000166169	POLL	-1.55011	0.17507	0.0755869	0.0374076
ENSG00000134077	THUMPD3	-1.55011	0.17507	0.134252	0.0508103
ENSG00000071626	DAZAP1	-1.55011	0.17507	0.185245	0.0886173
ENSG00000162368	CMPK1	-1.55011	0.17507	0.647106	0.524591
ENSG00000108344	PSMD3	-1.55011	0.17507	0.145759	0.0716142
ENSG00000162236	STX5	-1.55011	0.17507	0.100632	0.0581118
ENSG00000185515	BRCC3	-1.54873	0.17527	0.0710742	0.0382077
ENSG00000168884	TNIP2	-1.54873	0.17527	0.158394	0.0810158
ENSG00000205138	SDHAF1	-1.54873	0.17527	0.140118	0.0508103
ENSG00000197223	C1D	-1.54873	0.17527	0.239397	0.115422
ENSG00000149600	COMMD7	-1.54873	0.17527	0.306861	0.148227
ENSG00000101236	RNF24	-1.54734	0.17547	0.0679154	0.0261053
ENSG00000165819	METTL3	-1.54734	0.17547	0.0694948	0.0435088
ENSG00000119689	DLST	-1.54458	0.17587	0.0907043	0.0423086
ENSG00000130517	PGPEP1	-1.5432	0.17607	0.0746844	0.0383077
ENSG00000072756	TRNT1	-1.5432	0.17607	0.136959	0.0484098
ENSG00000075089	ACTR6	-1.5432	0.17607	0.197654	0.0710142
ENSG00000183258	DDX41	-1.54182	0.176271	0.0622745	0.0372075
ENSG00000078061	ARAF	-1.54182	0.176271	0.081679	0.0455092
ENSG00000176171	BNIP3	-1.54044	0.176471	0.122744	0.112821
ENSG00000011295	TTC19	-1.54044	0.176471	0.393955	0.238242
ENSG00000141965	FEM1A	-1.53907	0.176671	0.0351986	0.0329067
ENSG00000140740	UQCRC2	-1.53769	0.176871	0.404786	0.260046
ENSG00000063978	RNF4	-1.53769	0.176871	0.154107	0.0657132
ENSG00000128908	INO80	-1.53769	0.176871	0.139892	0.039608
ENSG00000053372	MRTO4	-1.53769	0.176871	0.14779	0.0568115
ENSG00000166164	BRD7	-1.53632	0.177071	0.395535	0.122823
ENSG00000108423	TUBD1	-1.53632	0.177071	0.085966	0.0353071
ENSG00000128513	POT1	-1.53632	0.177071	0.0437726	0.0162033
ENSG00000105793	GTPBP10	-1.53632	0.177071	0.117103	0.0354072
ENSG00000123992	DNPEP	-1.53632	0.177071	0.144179	0.0835162
ENSG00000137161	CNPY3	-1.53495	0.177271	0.261057	0.138926
ENSG00000103495	MAZ	-1.53495	0.177271	0.37613	0.10382
ENSG00000173020	ADRBK1	-1.53495	0.177271	0.39215	0.0961187
ENSG00000072210	ALDH3A2	-1.53495	0.177271	0.0652078	0.0213043
ENSG00000115234	SNX17	-1.53495	0.177271	0.262863	0.139926
ENSG00000132394	EEFSEC	-1.53495	0.177271	0.0676898	0.0502102
ENSG00000206562	METTL6	-1.53495	0.177271	0.054603	0.014703
ENSG00000100029	PES1	-1.53358	0.177471	0.0433213	0.029806
ENSG00000152700	SAR1B	-1.53358	0.177471	0.186147	0.0557113
ENSG00000153107	ANAPC1	-1.53358	0.177471	0.0751356	0.0373075
ENSG00000117054	ACADM	-1.53358	0.177471	0.15343	0.0664133
ENSG00000177030	DEAF1	-1.53358	0.177471	0.102663	0.0474096
ENSG00000151332	MBIP	-1.53221	0.177671	0.113493	0.0507103
ENSG00000143374	TARS2	-1.53221	0.177671	0.0518954	0.0190038
ENSG00000136059	VILL	-1.53221	0.177671	0.0356498	0.0224045
ENSG00000111196	MAGOHB	-1.53221	0.177671	0.161553	0.0550111
ENSG00000101079	NDRG3	-1.53084	0.177871	0.0548287	0.0349071
ENSG00000169018	FEM1B	-1.53084	0.177871	0.079197	0.0310063
ENSG00000237765	FAM200B	-1.53084	0.177871	0.273693	0.143927
ENSG00000175701	LINC00116	-1.53084	0.177871	0.28881	0.125924
ENSG00000047579	DTNBP1	-1.52947	0.178071	0.122067	0.0581118
ENSG00000099956	SMARCB1	-1.5281	0.178271	0.136057	0.0907174
ENSG00000219545	UMAD1	-1.5281	0.178271	0.0559568	0.0377076
ENSG00000081320	STK17B	-1.5281	0.178271	1.30075	0.45998
ENSG00000178988	MRFAP1L1	-1.52674	0.178471	0.186599	0.0970185
ENSG00000103274	NUBP1	-1.52674	0.178471	0.0920581	0.0380077
ENSG00000100416	TRMU	-1.52674	0.178471	0.0798739	0.0333067
ENSG00000112118	MCM3	-1.52674	0.178471	0.118683	0.04951
ENSG00000106263	EIF3B	-1.52674	0.178471	0.291744	0.0767152
ENSG00000197632	SERPINB2	1.52674	0.821529	0	0
ENSG00000136536	MARCH7	-1.52537	0.178671	0.382448	0.111621
ENSG00000204536	CCHCR1	-1.52537	0.178671	0.0318141	0.0139028
ENSG00000141759	TXNL4A	-1.52537	0.178671	0.295579	0.129824
ENSG00000104064	GABPB1	-1.52537	0.178671	0.0518954	0.243444
ENSG00000064313	TAF2	-1.52537	0.178671	0.0735562	0.0236048
ENSG00000134882	UBAC2	-1.52401	0.178872	0.323784	0.138226
ENSG00000164898	C7orf55	-1.52401	0.178872	0.164035	0.0716142
ENSG00000071553	ATP6AP1	-1.52401	0.178872	0.134026	0.0565115
ENSG00000177951	BET1L	-1.52401	0.178872	0.0712999	0.0384078
ENSG00000067334	DNTTIP2	-1.52129	0.179272	0.28678	0.116722
ENSG00000100949	RABGGTA	-1.52129	0.179272	0.0327166	0.0245049
ENSG00000144401	METTL21A	-1.52129	0.179272	0.112365	0.0626127
ENSG00000104960	PTOV1	-1.52129	0.179272	0.10176	0.0609123
ENSG00000007255	TRAPPC6A	-1.52129	0.179272	0.311825	0.190834
ENSG00000204370	SDHD	-1.52129	0.179272	0.340706	0.119922
ENSG00000120333	MRPS14	-1.51993	0.179472	0.133349	0.0739146
ENSG00000198839	ZNF277	-1.51993	0.179472	0.172384	0.076115
ENSG00000091039	OSBPL8	-1.51993	0.179472	0.541967	0.199936
ENSG00000131446	MGAT1	-1.51993	0.179472	0.25113	0.101819
ENSG00000154174	TOMM70A	-1.51993	0.179472	0.11056	0.0429087
ENSG00000165055	METTL2B	-1.51993	0.179472	0.102437	0.0322065
ENSG00000189091	SF3B3	-1.51993	0.179472	0.132672	0.0525106
ENSG00000112511	PHF1	-1.51857	0.179672	0.246391	0.158429
ENSG00000063244	U2AF2	-1.51857	0.179672	0.12139	0.0616125
ENSG00000131779	PEX11B	-1.51857	0.179672	0.0491878	0.0304061
ENSG00000148290	SURF1	-1.51857	0.179672	0.262186	0.144727
ENSG00000117091	CD48	-1.51857	0.179672	3.84653	1.47705
ENSG00000164182	NDUFAF2	-1.51857	0.179672	0.170578	0.0841164
ENSG00000133275	CSNK1G2	-1.51722	0.179872	0.32446	0.0724144
ENSG00000161091	MFSD12	-1.51722	0.179872	0.0949914	0.0317064
ENSG00000198624	CCDC69	-1.51722	0.179872	0.223377	0.166731
ENSG00000172262	ZNF131	-1.51722	0.179872	0.294902	0.139226
ENSG00000113387	SUB1	-1.51722	0.179872	1.53472	0.811939
ENSG00000141127	PRPSAP2	-1.51586	0.180072	0.140344	0.0612124
ENSG00000004700	RECQL	-1.51586	0.180072	0.220895	0.0598121
ENSG00000144043	TEX261	-1.51586	0.180072	0.0430957	0.0240048
ENSG00000116209	TMEM59	-1.51586	0.180072	0.776838	0.374465
ENSG00000113013	HSPA9	-1.51586	0.180072	0.351085	0.133925
ENSG00000174446	SNAPC5	-1.51586	0.180072	0.148918	0.0627127
ENSG00000115590	IL1R2	1.5145	0.819728	0	0.00020004
ENSG00000166902	MRPL16	-1.5145	0.180272	0.17103	0.0729144
ENSG00000100106	TRIOBP	-1.5145	0.180272	0.0279783	0.0205041
ENSG00000139826	ABHD13	-1.5145	0.180272	0.0936376	0.0454092
ENSG00000172922	RNASEH2C	-1.5145	0.180272	0.298061	0.153828
ENSG00000116521	SCAMP3	-1.51315	0.180472	0.109658	0.064413
ENSG00000066379	ZNRD1	-1.51315	0.180472	0.282041	0.0971185
ENSG00000131373	HACL1	-1.5118	0.180672	0.0888993	0.0277056
ENSG00000008988	RPS20	-1.5118	0.180672	14.9973	12.6349
ENSG00000130770	ATPIF1	-1.5118	0.180672	0.850617	0.446778
ENSG00000074071	MRPS34	-1.5118	0.180672	0.374777	0.176132
ENSG00000089053	ANAPC5	-1.5118	0.180672	0.377259	0.203737
ENSG00000133313	CNDP2	-1.5118	0.180672	0.18186	0.082216
ENSG00000108424	KPNB1	-1.5118	0.180672	0.446077	0.227341
ENSG00000132478	UNK	-1.5118	0.180672	0.0620489	0.0260053
ENSG00000100519	PSMC6	-1.51045	0.180872	0.373648	0.131424
ENSG00000172795	DCP2	-1.51045	0.180872	0.254063	0.0800157
ENSG00000161265	U2AF1L4	-1.51045	0.180872	0.186147	0.112721
ENSG00000268027	AC006129.2	-1.51045	0.180872	0.407042	0.133325
ENSG00000197746	PSAP	-1.51045	0.180872	0.281816	0.209238
ENSG00000156860	FBRS	-1.51045	0.180872	0.129739	0.0459093
ENSG00000138796	HADH	-1.5091	0.181072	0.0688179	0.0326066
ENSG00000105821	DNAJC2	-1.5091	0.181072	0.220895	0.0940182
ENSG00000170802	FOXN2	-1.50775	0.181273	0.11417	0.0353071
ENSG00000178449	COX14	-1.50775	0.181273	0.430959	0.249944
ENSG00000134758	RNF138	-1.50775	0.181273	0.118683	0.0974186
ENSG00000148300	REXO4	-1.50775	0.181273	0.20307	0.10322
ENSG00000116350	SRSF4	-1.5064	0.181473	0.334163	0.21904
ENSG00000100461	RBM23	-1.5064	0.181473	0.264442	0.179133
ENSG00000175575	PAAF1	-1.5064	0.181473	0.0740075	0.0378077
ENSG00000136279	DBNL	-1.5064	0.181473	0.305056	0.184733
ENSG00000213741	RPS29	-1.5064	0.181473	44.5016	32.1689
ENSG00000182973	CNOT10	-1.50506	0.181673	0.0769407	0.0424086
ENSG00000133243	BTBD2	-1.50506	0.181673	0.0518954	0.0206042
ENSG00000132879	FBXO44	-1.50506	0.181673	0.0692692	0.0486098
ENSG00000129317	PUS7L	-1.50506	0.181673	0.161779	0.0987189
ENSG00000072803	FBXW11	-1.50506	0.181673	0.108078	0.044609
ENSG00000160208	RRP1B	-1.50371	0.181873	0.275272	0.0967185
ENSG00000111361	EIF2B1	-1.50371	0.181873	0.150046	0.0621126
ENSG00000170653	ATF7	-1.50371	0.181873	0.0794227	0.0265054
ENSG00000173456	RNF26	-1.50237	0.182073	0.0304603	0.0318064
ENSG00000139737	SLAIN1	-1.50237	0.182073	0.050316	0.0128026
ENSG00000188603	CLN3	-1.50237	0.182073	0.113268	0.044709
ENSG00000223496	EXOSC6	-1.50237	0.182073	0.147338	0.0948184
ENSG00000107651	SEC23IP	-1.50102	0.182273	0.0685923	0.0351071
ENSG00000183624	HMCES	-1.50102	0.182273	0.136959	0.0575117
ENSG00000175215	CTDSP2	-1.50102	0.182273	0.250453	0.100819
ENSG00000204371	EHMT2	-1.50102	0.182273	0.143051	0.0712142
ENSG00000178980	SEPW1	-1.50102	0.182273	0.688395	0.300953
ENSG00000138382	METTL5	-1.49968	0.182473	0.250001	0.119622
ENSG00000124383	MPHOSPH10	-1.49968	0.182473	0.370038	0.108921
ENSG00000176155	CCDC57	-1.49968	0.182473	0.212321	0.127624
ENSG00000204344	STK19	-1.49968	0.182473	0.0615976	0.0228046
ENSG00000234608	MAPKAPK5-AS1	-1.49968	0.182473	0.238043	0.184434
ENSG00000035928	RFC1	-1.49834	0.182673	0.48466	0.16033
ENSG00000100596	SPTLC2	-1.49834	0.182673	0.088448	0.0224045
ENSG00000100836	PABPN1	-1.49834	0.182673	0.333035	0.152328
ENSG00000163938	GNL3	-1.49834	0.182673	0.281816	0.120323
ENSG00000171161	ZNF672	-1.49834	0.182673	0.0480596	0.0239048
ENSG00000124422	USP22	-1.49834	0.182673	0.182988	0.0945183
ENSG00000173221	GLRX	-1.497	0.182873	0.513089	0.22504
ENSG00000206573	THUMPD3-AS1	-1.497	0.182873	0.353793	0.265447
ENSG00000254901	BORCS8	-1.497	0.182873	0.0620489	0.0275056
ENSG00000198060	MARCH5	-1.49566	0.183073	0.079197	0.0414084
ENSG00000155906	RMND1	-1.49433	0.183273	0.0345217	0.0207042
ENSG00000149016	TUT1	-1.49433	0.183273	0.0442239	0.0240048
ENSG00000120742	SERP1	-1.49433	0.183273	1.53247	0.846345
ENSG00000204209	DAXX	-1.49433	0.183273	0.187275	0.070214
ENSG00000126391	FRMD8	-1.49299	0.183473	0.043547	0.0349071
ENSG00000159140	SON	-1.49299	0.183473	2.06811	0.895154
ENSG00000099968	BCL2L13	-1.49299	0.183473	0.0670128	0.0385078
ENSG00000122882	ECD	-1.49299	0.183473	0.0803252	0.0332067
ENSG00000140992	PDPK1	-1.49165	0.183673	0.129739	0.0467095
ENSG00000106052	TAX1BP1	-1.49165	0.183673	0.588219	0.267548
ENSG00000011260	UTP18	-1.49165	0.183673	0.178476	0.0780153
ENSG00000173264	GPR137	-1.49032	0.183874	0.021435	0.0135027
ENSG00000132824	SERINC3	-1.49032	0.183874	0.270083	0.0977188
ENSG00000116809	ZBTB17	-1.49032	0.183874	0.0417419	0.0169034
ENSG00000103018	CYB5B	-1.49032	0.183874	0.151851	0.0905174
ENSG00000162604	TM2D1	-1.49032	0.183874	0.239171	0.118522
ENSG00000126005	MMP24-AS1	-1.49032	0.183874	0.130416	0.10282
ENSG00000115307	AUP1	-1.49032	0.183874	0.189532	0.122423
ENSG00000127838	PNKD	-1.48899	0.184074	0.227438	0.110821
ENSG00000204592	HLA-E	-1.48899	0.184074	6.49072	2.81179
ENSG00000168067	MAP4K2	-1.48766	0.184274	0.0654334	0.0894174
ENSG00000117528	ABCD3	-1.48766	0.184274	0.0988271	0.0264053
ENSG00000168890	TMEM150A	-1.48766	0.184274	0.0327166	0.0170034
ENSG00000135624	CCT7	-1.48633	0.184474	0.494362	0.185433
ENSG00000173039	RELA	-1.48633	0.184474	0.148015	0.0636129
ENSG00000197756	RPL37A	-1.48633	0.184474	24.9242	14.2459
ENSG00000108107	RPL28	-1.48633	0.184474	35.2065	20.5234
ENSG00000179115	FARSA	-1.48633	0.184474	0.09093	0.0511103
ENSG00000102401	ARMCX3	-1.48633	0.184474	0.147338	0.0771152
ENSG00000184640	SEPT9	-1.48633	0.184474	0.811585	0.492085
ENSG00000130305	NSUN5	-1.485	0.184674	0.152077	0.113121
ENSG00000164494	PDSS2	-1.48367	0.184874	0.0442239	0.0183037
ENSG00000101624	CEP76	-1.48367	0.184874	0.0250451	0.0070014
ENSG00000164088	PPM1M	-1.48234	0.185074	0.116878	0.0619125
ENSG00000130811	EIF3G	-1.48234	0.185074	1.61753	0.783234
ENSG00000136143	SUCLA2	-1.48234	0.185074	0.127708	0.0359073
ENSG00000161533	ACOX1	-1.48234	0.185074	0.0629514	0.0203041
ENSG00000149923	PPP4C	-1.48234	0.185074	0.265119	0.151328
ENSG00000157184	CPT2	-1.48102	0.185274	0.0518954	0.0232047
ENSG00000137500	CCDC90B	-1.48102	0.185274	0.225407	0.0824161
ENSG00000237441	RGL2	-1.48102	0.185274	0.0618233	0.0277056
ENSG00000187650	VMAC	-1.48102	0.185274	0.0564081	0.0214043
ENSG00000166526	ZNF3	-1.47969	0.185474	0.0654334	0.0410083
ENSG00000181027	FKRP	-1.47969	0.185474	0.0270758	0.0145029
ENSG00000062725	APPBP2	-1.47969	0.185474	0.126129	0.0499101
ENSG00000146826	C7orf43	-1.47969	0.185474	0.0462546	0.0157032
ENSG00000132323	ILKAP	-1.47969	0.185474	0.1426	0.0683137
ENSG00000084754	HADHA	-1.47837	0.185674	0.493911	0.312655
ENSG00000133985	TTC9	-1.47837	0.185674	0.173963	0.0407082
ENSG00000132196	HSD17B7	-1.47837	0.185674	0.0929607	0.0268054
ENSG00000197992	CLEC9A	1.47837	0.814326	0	0
ENSG00000125703	ATG4C	-1.47837	0.185674	0.0552799	0.0212043
ENSG00000164008	C1orf50	-1.47837	0.185674	0.0737818	0.0337068
ENSG00000138035	PNPT1	-1.47704	0.185874	0.129739	0.044509
ENSG00000123728	RAP2C	-1.47704	0.185874	0.0877711	0.0411083
ENSG00000138279	ANXA7	-1.47572	0.186074	0.324686	0.160029
ENSG00000124172	ATP5E	-1.47572	0.186074	5.52342	3.02218
ENSG00000171824	EXOSC10	-1.4744	0.186275	0.0992784	0.0381077
ENSG00000161204	ABCF3	-1.4744	0.186275	0.0715255	0.0309062
ENSG00000115806	GORASP2	-1.4744	0.186275	0.125001	0.0791155
ENSG00000100297	MCM5	-1.47308	0.186475	0.0582132	0.0259052
ENSG00000106628	POLD2	-1.47308	0.186475	0.132221	0.0720143
ENSG00000144746	ARL6IP5	-1.47176	0.186675	1.33414	0.561697
ENSG00000157557	ETS2	-1.47176	0.186675	0.0363267	0.0167034
ENSG00000124357	NAGK	-1.47176	0.186675	0.144856	0.0508103
ENSG00000187866	FAM122A	-1.47045	0.186875	0.0855148	0.0490099
ENSG00000163374	YY1AP1	-1.47045	0.186875	0.0916069	0.0390079
ENSG00000165630	PRPF18	-1.47045	0.186875	0.144631	0.0620126
ENSG00000156858	PRR14	-1.47045	0.186875	0.05889	0.0415084
ENSG00000125843	AP5S1	-1.47045	0.186875	0.0313628	0.0179036
ENSG00000155287	SLC25A28	-1.46913	0.187075	0.0922838	0.0231047
ENSG00000110011	DNAJC4	-1.46913	0.187075	0.136282	0.0911176
ENSG00000088682	COQ9	-1.46913	0.187075	0.0834841	0.0283057
ENSG00000167005	NUDT21	-1.46913	0.187075	0.146887	0.0779153
ENSG00000163348	PYGO2	-1.46913	0.187075	0.0717511	0.0343069
ENSG00000169813	HNRNPF	-1.46913	0.187075	0.913567	0.352462
ENSG00000149182	ARFGAP2	-1.46782	0.187275	0.268503	0.137926
ENSG00000146731	CCT6A	-1.46782	0.187275	0.404786	0.160529
ENSG00000162972	C2orf47	-1.46782	0.187275	0.0512185	0.0202041
ENSG00000133872	SARAF	-1.46782	0.187275	4.67618	2.42976
ENSG00000154059	IMPACT	-1.46782	0.187275	0.052798	0.0194039
ENSG00000116161	CACYBP	-1.46782	0.187275	0.396212	0.181633
ENSG00000173818	ENDOV	-1.46782	0.187275	0.041065	0.0309062
ENSG00000136051	KIAA1033	-1.4665	0.187475	0.188178	0.0601122
ENSG00000135596	MICAL1	-1.4665	0.187475	0.0543774	0.0337068
ENSG00000126653	NSRP1	-1.4665	0.187475	0.30483	0.153928
ENSG00000132275	RRP8	-1.4665	0.187475	0.11778	0.0424086
ENSG00000163719	MTMR14	-1.4665	0.187475	0.118232	0.0602122
ENSG00000104979	C19orf53	-1.46519	0.187675	1.08121	0.63731
ENSG00000159352	PSMD4	-1.46519	0.187675	0.333937	0.200236
ENSG00000196655	TRAPPC4	-1.46519	0.187675	0.290841	0.0979188
ENSG00000133731	IMPA1	-1.46519	0.187675	0.0893506	0.0288058
ENSG00000163964	PIGX	-1.46519	0.187675	0.0706229	0.039608
ENSG00000160917	CPSF4	-1.46388	0.187875	0.0532492	0.0325066
ENSG00000162520	SYNC	-1.46388	0.187875	0.118683	0.0630127
ENSG00000164615	CAMLG	-1.46388	0.187875	0.426221	0.274649
ENSG00000144566	RAB5A	-1.46388	0.187875	0.122744	0.0709141
ENSG00000233927	RPS28	-1.46388	0.187875	34.7209	23.1589
ENSG00000205323	SARNP	-1.46388	0.187875	0.0832585	0.0356072
ENSG00000213625	LEPROT	-1.46388	0.187875	0.180506	0.0954183
ENSG00000020426	MNAT1	-1.46257	0.188075	0.159523	0.0522106
ENSG00000165609	NUDT5	-1.46257	0.188075	0.20668	0.0947182
ENSG00000062485	CS	-1.46257	0.188075	0.0798739	0.0359073
ENSG00000125779	PANK2	-1.46257	0.188075	0.129965	0.0554112
ENSG00000144161	ZC3H8	-1.46257	0.188075	0.271662	0.10432
ENSG00000112697	TMEM30A	-1.46257	0.188075	0.136282	0.0464094
ENSG00000005020	SKAP2	-1.46257	0.188075	0.0327166	0.0129026
ENSG00000131467	PSME3	-1.46257	0.188075	0.063854	0.0370075
ENSG00000158604	TMED4	-1.46257	0.188075	0.345219	0.156529
ENSG00000066654	THUMPD1	-1.46257	0.188075	0.406365	0.153628
ENSG00000166855	CLPX	-1.46257	0.188075	0.145082	0.0465094
ENSG00000123349	PFDN5	-1.46126	0.188275	6.10736	3.81727
ENSG00000134294	SLC38A2	-1.46126	0.188275	0.210967	0.098019
ENSG00000072042	RDH11	-1.46126	0.188275	0.226987	0.0812159
ENSG00000091527	CDV3	-1.46126	0.188275	0.537004	0.146427
ENSG00000062650	WAPL	-1.46126	0.188275	0.301897	0.120023
ENSG00000135829	DHX9	-1.45995	0.188475	0.285426	0.100119
ENSG00000108671	PSMD11	-1.45995	0.188475	0.200136	0.0827161
ENSG00000141027	NCOR1	-1.45995	0.188475	0.650491	0.292152
ENSG00000130299	GTPBP3	-1.45995	0.188475	0.0771663	0.0306062
ENSG00000072062	PRKACA	-1.45995	0.188475	0.0796483	0.0214043
ENSG00000146457	WTAP	-1.45995	0.188475	0.338901	0.212238
ENSG00000043093	DCUN1D1	-1.45995	0.188475	0.104919	0.0430087
ENSG00000009790	TRAF3IP3	-1.45864	0.188675	2.12835	0.910757
ENSG00000103415	HMOX2	-1.45864	0.188675	0.381997	0.177932
ENSG00000165516	KLHDC2	-1.45864	0.188675	0.163358	0.129924
ENSG00000169964	TMEM42	-1.45864	0.188675	0.109206	0.0466094
ENSG00000116171	SCP2	-1.45864	0.188675	0.328522	0.171131
ENSG00000167112	TRUB2	-1.45864	0.188675	0.0785202	0.034407
ENSG00000015171	ZMYND11	-1.45733	0.188876	0.130641	0.044609
ENSG00000152464	RPP38	-1.45733	0.188876	0.159748	0.064213
ENSG00000103174	NAGPA	-1.45733	0.188876	0.0900274	0.0533108
ENSG00000085998	POMGNT1	-1.45733	0.188876	0.0584388	0.0405082
ENSG00000256043	CTSO	-1.45603	0.189076	0.0500903	0.0258052
ENSG00000070423	RNF126	-1.45603	0.189076	0.264442	0.146827
ENSG00000070367	EXOC5	-1.45603	0.189076	0.118006	0.0375076
ENSG00000162869	PPP1R21	-1.45603	0.189076	0.0760382	0.0354072
ENSG00000081087	OSTM1	-1.45603	0.189076	0.118457	0.0456092
ENSG00000243317	C7orf73	-1.45472	0.189276	0.296933	0.175532
ENSG00000196267	ZNF836	-1.45472	0.189276	0.0591157	0.0308062
ENSG00000185262	UBALD2	-1.45472	0.189276	0.546255	0.204638
ENSG00000122068	FYTTD1	-1.45472	0.189276	0.183891	0.0890172
ENSG00000086712	TXLNG	-1.45472	0.189276	0.164486	0.0649131
ENSG00000157017	GHRL	-1.45342	0.189476	0.0175993	0.0431087
ENSG00000103423	DNAJA3	-1.45342	0.189476	0.149369	0.0640129
ENSG00000170296	GABARAP	-1.45342	0.189476	0.220218	0.0577117
ENSG00000124786	SLC35B3	-1.45342	0.189476	0.057085	0.0195039
ENSG00000122512	PMS2	-1.45342	0.189476	0.0408394	0.0286058
ENSG00000177954	RPS27	-1.45342	0.189476	76.2505	59.9553
ENSG00000132286	TIMM10B	-1.45212	0.189676	0.137862	0.0576117
ENSG00000141560	FN3KRP	-1.45212	0.189676	0.0920582	0.0349071
ENSG00000168556	ING2	-1.45212	0.189676	0.0868685	0.0351071
ENSG00000025796	SEC63	-1.45212	0.189676	0.22992	0.10442
ENSG00000079459	FDFT1	-1.45212	0.189676	0.15862	0.101419
ENSG00000146282	RARS2	-1.45212	0.189676	0.131093	0.0404082
ENSG00000071889	FAM3A	-1.45212	0.189676	0.101535	0.0418085
ENSG00000203780	FANK1	1.45212	0.810324	0.00203069	0.0020004
ENSG00000149716	ORAOV1	-1.45212	0.189676	0.0518954	0.0306062
ENSG00000089639	GMIP	-1.45082	0.189876	0.0807765	0.0321065
ENSG00000164961	KIAA0196	-1.45082	0.189876	0.0473827	0.0152031
ENSG00000073050	XRCC1	-1.45082	0.189876	0.065659	0.0371075
ENSG00000119541	VPS4B	-1.45082	0.189876	0.356049	0.123223
ENSG00000082068	WDR70	-1.45082	0.189876	0.157943	0.0611124
ENSG00000162702	ZNF281	-1.44952	0.190076	0.161328	0.0975188
ENSG00000118260	CREB1	-1.44952	0.190076	0.291744	0.0954183
ENSG00000118046	STK11	-1.44952	0.190076	0.113493	0.0227046
ENSG00000160654	CD3G	-1.44952	0.190076	2.90993	0.898155
ENSG00000112695	COX7A2	-1.44822	0.190276	1.15318	0.75923
ENSG00000067167	TRAM1	-1.44822	0.190276	0.436375	0.265247
ENSG00000147592	LACTB2	-1.44822	0.190276	0.0631771	0.0254051
ENSG00000184436	THAP7	-1.44692	0.190476	0.198331	0.0851165
ENSG00000006744	ELAC2	-1.44692	0.190476	0.0654334	0.0293059
ENSG00000172869	DMXL1	-1.44692	0.190476	0.0828072	0.0323065
ENSG00000111802	TDP2	-1.44692	0.190476	0.111237	0.0653131
ENSG00000181704	YIPF6	-1.44692	0.190476	0.101535	0.0519105
ENSG00000185115	NSMCE3	-1.44692	0.190476	0.343639	0.137926
ENSG00000168385	SEPT2	-1.44562	0.190676	0.312727	0.158929
ENSG00000132467	UTP3	-1.44562	0.190676	0.219315	0.0605123
ENSG00000115694	STK25	-1.44562	0.190676	0.108078	0.0468095
ENSG00000128739	SNRPN	-1.44562	0.190676	0.103114	0.349061
ENSG00000141295	SCRN2	-1.44562	0.190676	0.0652078	0.0490099
ENSG00000085760	MTIF2	-1.44562	0.190676	0.0879967	0.0328066
ENSG00000244038	DDOST	-1.44562	0.190676	0.294677	0.130024
ENSG00000008018	PSMB1	-1.44562	0.190676	0.756758	0.368964
ENSG00000164985	PSIP1	-1.44562	0.190676	1.19605	0.45758
ENSG00000100296	THOC5	-1.44562	0.190676	0.0636284	0.0269054
ENSG00000163312	HELQ	-1.44433	0.190876	0.113268	0.0338068
ENSG00000175826	CTDNEP1	-1.44433	0.190876	0.271211	0.10672
ENSG00000143740	SNAP47	-1.44433	0.190876	0.0947657	0.0661133
ENSG00000067365	METTL22	-1.44433	0.190876	0.00902527	0.0220044
ENSG00000181924	COA4	-1.44433	0.190876	0.219541	0.0809158
ENSG00000072401	UBE2D1	-1.44303	0.191076	0.0879967	0.0489099
ENSG00000215114	UBXN2B	-1.44303	0.191076	0.0442239	0.0194039
ENSG00000048991	R3HDM1	-1.44303	0.191076	0.124098	0.0423086
ENSG00000137492	PRKRIR	-1.44303	0.191076	0.2139	0.0602122
ENSG00000129083	COPB1	-1.44303	0.191076	0.263539	0.0708141
ENSG00000168591	TMUB2	-1.44303	0.191076	0.109432	0.0485098
ENSG00000101367	MAPRE1	-1.44303	0.191076	0.228792	0.115022
ENSG00000163421	PROK2	1.44174	0.808723	0.00135379	0.00030006
ENSG00000116030	SUMO1	-1.44174	0.191277	0.472927	0.314655
ENSG00000120686	UFM1	-1.44174	0.191277	0.240976	0.121723
ENSG00000132254	ARFIP2	-1.44174	0.191277	0.0821303	0.0448091
ENSG00000089063	TMEM230	-1.44174	0.191277	0.426447	0.291451
ENSG00000087206	UIMC1	-1.44044	0.191477	0.117555	0.0474096
ENSG00000169217	CD2BP2	-1.44044	0.191477	0.15343	0.0712141
ENSG00000155329	ZCCHC10	-1.43915	0.191677	0.160876	0.0843164
ENSG00000204954	C12orf73	-1.43915	0.191677	0.0527979	0.0214043
ENSG00000143621	ILF2	-1.43915	0.191677	0.31002	0.16263
ENSG00000143799	PARP1	-1.43915	0.191677	0.426221	0.173031
ENSG00000140307	GTF2A2	-1.43915	0.191677	0.363721	0.152328
ENSG00000169738	DCXR	-1.43915	0.191677	0.268052	0.170631
ENSG00000128891	C15orf57	-1.43915	0.191677	0.112816	0.0461093
ENSG00000118900	UBN1	-1.43786	0.191877	0.179153	0.0744147
ENSG00000213516	RBMXL1	-1.43786	0.191877	0.0712999	0.0425086
ENSG00000078403	MLLT10	-1.43657	0.192077	0.121165	0.0585119
ENSG00000159322	ADPGK	-1.43657	0.192077	0.157717	0.0977187
ENSG00000104324	CPQ	-1.43657	0.192077	0.123647	0.0464094
ENSG00000104907	TRMT1	-1.43657	0.192077	0.0986015	0.0650131
ENSG00000137776	SLTM	-1.43657	0.192077	0.567688	0.215739
ENSG00000215021	PHB2	-1.43528	0.192277	0.547157	0.239743
ENSG00000113456	RAD1	-1.43528	0.192277	0.0812277	0.0418085
ENSG00000125520	SLC2A4RG	-1.43528	0.192277	0.266021	0.0828162
ENSG00000185187	SIGIRR	-1.43528	0.192277	0.491429	0.250245
ENSG00000130300	PLVAP	1.43528	0.807723	0	0
ENSG00000166266	CUL5	-1.43399	0.192477	0.241427	0.070414
ENSG00000131732	ZCCHC9	-1.43399	0.192477	0.134252	0.0710141
ENSG00000148337	CIZ1	-1.43399	0.192477	0.0778432	0.0464094
ENSG00000114491	UMPS	-1.43271	0.192677	0.0972477	0.0333067
ENSG00000065615	CYB5R4	-1.43271	0.192677	0.0882224	0.0488099
ENSG00000161048	NAPEPLD	-1.43271	0.192677	0.0755869	0.0325066
ENSG00000149262	INTS4	-1.43271	0.192677	0.0839353	0.0368074
ENSG00000177971	IMP3	-1.43271	0.192677	0.435021	0.212638
ENSG00000078140	UBE2K	-1.43142	0.192877	0.21751	0.0894173
ENSG00000175854	SWI5	-1.43142	0.192877	0.0719768	0.0373075
ENSG00000126461	SCAF1	-1.43142	0.192877	0.0652078	0.0193039
ENSG00000241258	CRCP	-1.43142	0.192877	0.127708	0.0473096
ENSG00000100445	SDR39U1	-1.43014	0.193077	0.129288	0.0622126
ENSG00000100105	PATZ1	-1.43014	0.193077	0.0798739	0.0321065
ENSG00000185043	CIB1	-1.42885	0.193277	0.659965	0.337859
ENSG00000113119	TMCO6	-1.42885	0.193277	0.0451264	0.0459093
ENSG00000140497	SCAMP2	-1.42885	0.193277	0.243684	0.10332
ENSG00000185504	FAAP100	-1.42885	0.193277	0.0306859	0.014703
ENSG00000160446	ZDHHC12	-1.42885	0.193277	0.160876	0.0833162
ENSG00000100281	HMGXB4	-1.42885	0.193277	0.155235	0.0721143
ENSG00000171862	PTEN	-1.42885	0.193277	0.358305	0.108221
ENSG00000130818	ZNF426	-1.42885	0.193277	0.0453521	0.0327066
ENSG00000090238	YPEL3	-1.42885	0.193277	0.620934	0.264247
ENSG00000173418	NAA20	-1.42885	0.193277	0.209839	0.0889172
ENSG00000010292	NCAPD2	-1.42885	0.193277	0.0625002	0.0155031
ENSG00000149806	FAU	-1.42885	0.193277	17.6115	9.53162
ENSG00000171853	TRAPPC12	-1.42757	0.193477	0.118006	0.0402081
ENSG00000117505	DR1	-1.42757	0.193477	0.240074	0.0982188
ENSG00000132773	TOE1	-1.42757	0.193477	0.0557312	0.0264053
ENSG00000126581	BECN1	-1.42757	0.193477	0.121842	0.0683137
ENSG00000025800	KPNA6	-1.42757	0.193477	0.192916	0.0970187
ENSG00000162222	TTC9C	-1.42757	0.193477	0.122293	0.064513
ENSG00000108578	BLMH	-1.42757	0.193477	0.107627	0.0419085
ENSG00000136319	TTC5	-1.42757	0.193477	0.0922838	0.0320065
ENSG00000134461	ANKRD16	-1.42757	0.193477	0.0304603	0.0106021
ENSG00000136104	RNASEH2B	-1.42757	0.193477	0.257222	0.16603
ENSG00000169220	RGS14	-1.42629	0.193677	0.255868	0.0951182
ENSG00000023041	ZDHHC6	-1.42629	0.193677	0.111237	0.0525106
ENSG00000170502	NUDT9	-1.42629	0.193677	0.0834841	0.0294059
ENSG00000130255	RPL36	-1.42501	0.193878	20.0221	14.6819
ENSG00000126088	UROD	-1.42501	0.193878	0.0798739	0.0490099
ENSG00000181513	ACBD4	-1.42501	0.193878	0.0444495	0.0180036
ENSG00000106723	SPIN1	-1.42501	0.193878	0.0609207	0.0202041
ENSG00000130592	LSP1	-1.42501	0.193878	0.543999	0.495786
ENSG00000100417	PMM1	-1.42501	0.193878	0.0992784	0.0433088
ENSG00000179151	EDC3	-1.42501	0.193878	0.0311372	0.0119024
ENSG00000095059	DHPS	-1.42501	0.193878	0.285426	0.148727
ENSG00000166669	ATF7IP2	-1.42501	0.193878	0.293774	0.174232
ENSG00000168286	THAP11	-1.42373	0.194078	0.212321	0.113821
ENSG00000163159	VPS72	-1.42373	0.194078	0.0805508	0.0476096
ENSG00000070785	EIF2B3	-1.42373	0.194078	0.0735562	0.0257052
ENSG00000100554	ATP6V1D	-1.42373	0.194078	0.120262	0.0468095
ENSG00000107185	RGP1	-1.42373	0.194078	0.109432	0.0628127
ENSG00000120265	PCMT1	-1.42373	0.194078	0.298738	0.121523
ENSG00000164346	NSA2	-1.42245	0.194278	1.7687	0.559198
ENSG00000135390	ATP5G2	-1.42245	0.194278	2.12226	1.52586
ENSG00000088766	CRLS1	-1.42245	0.194278	0.0898018	0.0439089
ENSG00000100599	RIN3	-1.42117	0.194478	0.127708	0.070414
ENSG00000164897	TMUB1	-1.42117	0.194478	0.123647	0.082316
ENSG00000169429	CXCL8	1.42117	0.805522	0.00361011	0.00020004
ENSG00000095002	MSH2	-1.42117	0.194478	0.10334	0.0369075
ENSG00000144021	CIAO1	-1.4199	0.194678	0.152754	0.0465094
ENSG00000143224	PPOX	-1.41862	0.194878	0.0419676	0.0191039
ENSG00000143401	ANP32E	-1.41862	0.194878	0.386735	0.146527
ENSG00000188542	DUSP28	-1.41862	0.194878	0.0622745	0.0221045
ENSG00000145817	YIPF5	-1.41862	0.194878	0.176219	0.0775153
ENSG00000120647	CCDC77	-1.41862	0.194878	0.034296	0.0135027
ENSG00000173137	ADCK5	-1.41862	0.194878	0.0306859	0.0137028
ENSG00000171492	LRRC8D	-1.41862	0.194878	0.0631771	0.0211043
ENSG00000136238	RAC1	-1.41735	0.195078	0.51151	0.304554
ENSG00000166200	COPS2	-1.41735	0.195078	0.185696	0.0910176
ENSG00000023191	RNH1	-1.41735	0.195078	0.424642	0.203437
ENSG00000034693	PEX3	-1.41735	0.195078	0.0861917	0.0235047
ENSG00000183648	NDUFB1	-1.41735	0.195078	0.700353	0.501287
ENSG00000174807	CD248	1.41735	0.804922	0.0658846	0.00710142
ENSG00000145833	DDX46	-1.41607	0.195278	0.863928	0.322257
ENSG00000111231	GPN3	-1.41607	0.195278	0.103565	0.0301061
ENSG00000122390	NAA60	-1.41607	0.195278	0.00947654	0.0505102
ENSG00000104805	NUCB1	-1.41607	0.195278	0.236238	0.144227
ENSG00000074319	TSG101	-1.41607	0.195278	0.162456	0.0572116
ENSG00000197579	TOPORS	-1.41607	0.195278	0.189983	0.0775153
ENSG00000087263	OGFOD1	-1.41353	0.195678	0.0821303	0.0363073
ENSG00000111775	COX6A1	-1.41353	0.195678	0.802785	0.502687
ENSG00000165280	VCP	-1.41353	0.195678	0.30844	0.108521
ENSG00000136717	BIN1	-1.41353	0.195678	0.609654	0.330258
ENSG00000099942	CRKL	-1.41353	0.195678	0.0726537	0.0243049
ENSG00000180329	CCDC43	-1.41353	0.195678	0.0857404	0.0311063
ENSG00000148660	CAMK2G	-1.41353	0.195678	0.165389	0.0854167
ENSG00000262049	RP13-1032I1.7	-1.41226	0.195878	0.0415163	0.0306062
ENSG00000154001	PPP2R5E	-1.41226	0.195878	0.220895	0.098819
ENSG00000260077	RP11-254F7.2	-1.41226	0.195878	0.0092509	0.00290058
ENSG00000165113	GKAP1	-1.41226	0.195878	0.104017	0.0342069
ENSG00000164134	NAA15	-1.41226	0.195878	0.218638	0.0834162
ENSG00000010319	SEMA3G	1.41099	0.803922	0	0.00040008
ENSG00000188536	HBA2	1.41099	0.803922	1.12161	0.295655
ENSG00000157895	C12orf43	-1.41099	0.196078	0.0963451	0.0477097
ENSG00000119392	GLE1	-1.41099	0.196078	0.0476084	0.0186037
ENSG00000169139	UBE2V2	-1.40972	0.196279	0.227212	0.112621
ENSG00000100614	PPM1A	-1.40972	0.196279	0.0990528	0.0547111
ENSG00000160131	VMA21	-1.40972	0.196279	0.186373	0.0866168
ENSG00000146834	MEPCE	-1.40972	0.196279	0.0803252	0.0241049
ENSG00000124444	ZNF576	-1.40972	0.196279	0.079197	0.0268054
ENSG00000113621	TXNDC15	-1.40972	0.196279	0.118909	0.0421085
ENSG00000141428	C18orf21	-1.40845	0.196479	0.0760382	0.0417084
ENSG00000011007	TCEB3	-1.40845	0.196479	0.088448	0.0359073
ENSG00000198258	UBL5	-1.40845	0.196479	1.25675	0.651412
ENSG00000103496	STX4	-1.40845	0.196479	0.133349	0.0588119
ENSG00000013364	MVP	-1.40845	0.196479	0.192239	0.110521
ENSG00000105583	WDR83OS	-1.40845	0.196479	0.470445	0.254445
ENSG00000173992	CCS	-1.40845	0.196479	0.2051	0.0678136
ENSG00000157349	DDX19B	-1.40845	0.196479	0.0837097	0.0497101
ENSG00000130935	NOL11	-1.40718	0.196679	0.24233	0.0944182
ENSG00000071794	HLTF	-1.40718	0.196679	0.116427	0.0245049
ENSG00000122034	GTF3A	-1.40718	0.196679	0.879272	0.51779
ENSG00000116478	HDAC1	-1.40718	0.196679	0.37771	0.208938
ENSG00000122687	FTSJ2	-1.40718	0.196679	0.0961196	0.0330067
ENSG00000121766	ZCCHC17	-1.40718	0.196679	0.172384	0.064213
ENSG00000135297	MTO1	-1.40592	0.196879	0.101083	0.0375076
ENSG00000134146	DPH6	-1.40592	0.196879	0.0584388	0.0193039
ENSG00000196954	CASP4	-1.40592	0.196879	0.407493	0.201136
ENSG00000067955	CBFB	-1.40465	0.197079	0.0927351	0.0674135
ENSG00000130775	THEMIS2	-1.40465	0.197079	0.13019	0.0549111
ENSG00000168264	IRF2BP2	-1.40465	0.197079	0.248422	0.133325
ENSG00000110852	CLEC2B	-1.40465	0.197079	0.39012	0.22354
ENSG00000256683	ZNF350	-1.40465	0.197079	0.081679	0.0597121
ENSG00000007341	ST7L	-1.40465	0.197079	0.0498647	0.0211043
ENSG00000185104	FAF1	-1.40339	0.197279	0.0961196	0.0312063
ENSG00000139131	YARS2	-1.40339	0.197279	0.0992784	0.0386078
ENSG00000186395	KRT10	-1.40339	0.197279	0.704188	0.358162
ENSG00000198252	STYX	-1.40213	0.197479	0.1514	0.0565114
ENSG00000141002	TCF25	-1.40213	0.197479	0.889425	0.429675
ENSG00000133835	HSD17B4	-1.40213	0.197479	0.0839354	0.0221045
ENSG00000160799	CCDC12	-1.40213	0.197479	0.350408	0.204937
ENSG00000101266	CSNK2A1	-1.40086	0.197679	0.18547	0.0736146
ENSG00000119812	FAM98A	-1.40086	0.197679	0.0760382	0.0230046
ENSG00000115268	RPS15	-1.40086	0.197679	24.0625	17.1089
ENSG00000106733	NMRK1	-1.40086	0.197679	0.233079	0.100819
ENSG00000127483	HP1BP3	-1.40086	0.197679	0.831212	0.328858
ENSG00000196511	TPK1	-1.40086	0.197679	0.0654334	0.0271055
ENSG00000171204	TMEM126B	-1.3996	0.197879	0.201265	0.100719
ENSG00000198081	ZBTB14	-1.3996	0.197879	0.0852891	0.024805
ENSG00000163510	CWC22	-1.3996	0.197879	0.194496	0.0571116
ENSG00000156504	FAM122B	-1.3996	0.197879	0.0674641	0.0391079
ENSG00000076321	KLHL20	-1.3996	0.197879	0.107176	0.0568115
ENSG00000146007	ZMAT2	-1.3996	0.197879	0.301897	0.183733
ENSG00000163110	PDLIM5	-1.39834	0.198079	0.0498647	0.0309062
ENSG00000002919	SNX11	-1.39834	0.198079	0.0370036	0.014803
ENSG00000198168	SVIP	-1.39834	0.198079	0.616196	0.403271
ENSG00000038002	AGA	-1.39834	0.198079	0.093412	0.0389079
ENSG00000127527	EPS15L1	-1.39834	0.198079	0.0541518	0.0404082
ENSG00000164654	MIOS	-1.39834	0.198079	0.0498647	0.0215043
ENSG00000110315	RNF141	-1.39708	0.198279	0.0518954	0.024905
ENSG00000167965	MLST8	-1.39708	0.198279	0.0534749	0.0326066
ENSG00000162434	JAK1	-1.39708	0.198279	1.16447	0.449378
ENSG00000011009	LYPLA2	-1.39708	0.198279	0.132447	0.0773152
ENSG00000090316	MAEA	-1.39708	0.198279	0.128159	0.0499101
ENSG00000150991	UBC	-1.39583	0.198479	2.88804	1.22271
ENSG00000152082	MZT2B	-1.39583	0.198479	1.76983	0.75483
ENSG00000130921	C12orf65	-1.39583	0.198479	0.350183	0.143427
ENSG00000101940	WDR13	-1.39583	0.198479	0.0735562	0.0390079
ENSG00000125166	GOT2	-1.39457	0.198679	0.0634027	0.0329067
ENSG00000123268	ATF1	-1.39457	0.198679	0.122293	0.0777152
ENSG00000105364	MRPL4	-1.39457	0.198679	0.178927	0.0740146
ENSG00000119203	CPSF3	-1.39457	0.198679	0.0733306	0.0271055
ENSG00000087299	L2HGDH	-1.39457	0.198679	0.0112816	0.00960192
ENSG00000135108	FBXO21	-1.39457	0.198679	0.180281	0.0943181
ENSG00000232995	RGS5	-1.39331	0.19888	0.0146661	0.00540108
ENSG00000135392	DNAJC14	-1.39331	0.19888	0.0467059	0.0166033
ENSG00000172315	TP53RK	-1.39331	0.19888	0.114621	0.034407
ENSG00000141380	SS18	-1.39331	0.19888	0.0787458	0.0435088
ENSG00000188171	ZNF626	-1.39331	0.19888	0.0931863	0.0259052
ENSG00000136485	DCAF7	-1.39331	0.19888	0.236689	0.0923178
ENSG00000104904	OAZ1	-1.39331	0.19888	2.40746	1.41434
ENSG00000178467	P4HTM	-1.39331	0.19888	0.0983759	0.0460093
ENSG00000166971	AKTIP	-1.39331	0.19888	0.229243	0.0949182
ENSG00000128989	ARPP19	-1.39206	0.19908	0.178701	0.087617
ENSG00000170545	SMAGP	-1.39206	0.19908	0.0778433	0.0775152
ENSG00000111676	ATN1	-1.39206	0.19908	0.0349729	0.0129026
ENSG00000166478	ZNF143	-1.39206	0.19908	0.0974733	0.0374076
ENSG00000234745	HLA-B	-1.39206	0.19908	14.8592	7.89781
ENSG00000105373	GLTSCR2	-1.3908	0.19928	4.35984	3.31764
ENSG00000092094	OSGEP	-1.3908	0.19928	0.16584	0.0707141
ENSG00000119801	YPEL5	-1.3908	0.19928	0.211193	0.177633
ENSG00000127922	SHFM1	-1.3908	0.19928	0.500229	0.250545
ENSG00000152422	XRCC4	-1.3908	0.19928	0.0403881	0.014903
ENSG00000141293	SKAP1	-1.3908	0.19928	0.618227	0.253545
ENSG00000063180	CA11	-1.3908	0.19928	0.0388087	0.0276056
ENSG00000134330	IAH1	-1.38955	0.19948	0.266698	0.128224
ENSG00000137106	GRHPR	-1.38955	0.19948	0.161102	0.0711141
ENSG00000089009	RPL6	-1.38955	0.19948	20.1694	11.9205
ENSG00000089022	MAPKAPK5	-1.38955	0.19948	0.0837097	0.0687138
ENSG00000108509	CAMTA2	-1.3883	0.19968	0.0473828	0.0202041
ENSG00000149548	CCDC15	-1.3883	0.19968	0.0166967	0.00890178
ENSG00000130311	DDA1	-1.3883	0.19968	0.108529	0.0642129
ENSG00000100124	ANKRD54	-1.3883	0.19968	0.0602438	0.0342069
ENSG00000267080	ASB16-AS1	-1.3883	0.19968	0.0582131	0.0357072
ENSG00000182149	IST1	-1.38704	0.19988	0.159297	0.087617
ENSG00000087338	GMCL1	-1.38704	0.19988	0.20149	0.093518
ENSG00000073584	SMARCE1	-1.38704	0.19988	0.303702	0.136025
ENSG00000102931	ARL2BP	-1.38579	0.20008	0.211869	0.157629
ENSG00000104859	CLASRP	-1.38579	0.20008	0.0712999	0.0400081
ENSG00000178860	MSC	1.38454	0.79972	0.000676895	0.00130026
ENSG00000182179	UBA7	-1.38454	0.20028	0.0900274	0.0424086
ENSG00000205765	C5orf51	-1.3833	0.20048	0.0557312	0.0177036
ENSG00000087088	BAX	-1.3833	0.20048	0.321527	0.181833
ENSG00000131368	MRPS25	-1.3833	0.20048	0.220669	0.0803157
ENSG00000160695	VPS11	-1.3833	0.20048	0.0667872	0.0230046
ENSG00000172053	QARS	-1.3833	0.20048	0.150046	0.136325
ENSG00000136243	NUPL2	-1.38205	0.20068	0.118909	0.0480097
ENSG00000170291	ELP5	-1.38205	0.20068	0.127031	0.0456092
ENSG00000127837	AAMP	-1.38205	0.20068	0.141923	0.0819159
ENSG00000160991	ORAI2	-1.38205	0.20068	0.132898	0.0687138
ENSG00000152942	RAD17	-1.38205	0.20068	0.0940888	0.0318064
ENSG00000153487	ING1	-1.3808	0.20088	0.12297	0.0307062
ENSG00000142166	IFNAR1	-1.3808	0.20088	0.244361	0.0738146
ENSG00000213923	CSNK1E	-1.3808	0.20088	0.0837097	0.0349071
ENSG00000198130	HIBCH	-1.3808	0.20088	0.145308	0.0467095
ENSG00000165175	MID1IP1	-1.3808	0.20088	0.216833	0.0775152
ENSG00000141867	BRD4	-1.3808	0.20088	0.325137	0.143327
ENSG00000163626	COX18	-1.3808	0.20088	0.0597926	0.034807
ENSG00000197050	ZNF420	-1.3808	0.20088	0.0891249	0.0253051
ENSG00000149929	HIRIP3	-1.37956	0.20108	0.107176	0.0455092
ENSG00000119335	SET	-1.37956	0.20108	1.44899	0.5744
ENSG00000175595	ERCC4	-1.37956	0.20108	0.0870942	0.0325066
ENSG00000163930	BAP1	-1.37956	0.20108	0.0496391	0.0268054
ENSG00000132522	GPS2	-1.37956	0.20108	0.16381	0.0733145
ENSG00000186470	BTN3A2	-1.37956	0.20108	0.873406	0.304654
ENSG00000119760	SUPT7L	-1.37956	0.20108	0.0746844	0.0268054
ENSG00000175414	ARL10	-1.37956	0.20108	0.0212094	0.0125025
ENSG00000130816	DNMT1	-1.37956	0.20108	0.398919	0.175632
ENSG00000204922	UQCC3	-1.37831	0.201281	0.111914	0.059412
ENSG00000156110	ADK	-1.37831	0.201281	0.119585	0.0556113
ENSG00000086061	DNAJA1	-1.37831	0.201281	0.629056	0.16413
ENSG00000071243	ING3	-1.37831	0.201281	0.143728	0.0616125
ENSG00000131828	PDHA1	-1.37831	0.201281	0.127934	0.0468095
ENSG00000164405	UQCRQ	-1.37831	0.201281	0.485337	0.384867
ENSG00000197008	ZNF138	-1.37707	0.201481	0.129739	0.0351071
ENSG00000070761	CFAP20	-1.37582	0.201681	0.104242	0.0415084
ENSG00000160714	UBE2Q1	-1.37582	0.201681	0.11936	0.0434088
ENSG00000132341	RAN	-1.37582	0.201681	1.12814	0.5802
ENSG00000095906	NUBP2	-1.37582	0.201681	0.193368	0.0933179
ENSG00000186575	NF2	-1.37582	0.201681	0.0550543	0.0292059
ENSG00000127993	RBM48	-1.37458	0.201881	0.122293	0.0479097
ENSG00000198373	WWP2	-1.37458	0.201881	0.0467059	0.0250051
ENSG00000084093	REST	-1.37458	0.201881	0.471573	0.155029
ENSG00000011454	RABGAP1	-1.37334	0.202081	0.10537	0.0286058
ENSG00000183726	TMEM50A	-1.37334	0.202081	0.411104	0.22444
ENSG00000124570	SERPINB6	-1.37334	0.202081	0.16223	0.0990191
ENSG00000213339	QTRT1	-1.37334	0.202081	0.122744	0.0612124
ENSG00000197724	PHF2	-1.3721	0.202281	0.0449008	0.0121024
ENSG00000135597	REPS1	-1.3721	0.202281	0.065659	0.0338068
ENSG00000119878	CRIPT	-1.3721	0.202281	0.171481	0.0554112
ENSG00000180370	PAK2	-1.3721	0.202281	0.529333	0.196736
ENSG00000180185	FAHD1	-1.3721	0.202281	0.0726537	0.0258052
ENSG00000264247	LINC00909	-1.37086	0.202481	0.148692	0.0511104
ENSG00000118246	FASTKD2	-1.37086	0.202481	0.112365	0.0391079
ENSG00000064419	TNPO3	-1.37086	0.202481	0.0665616	0.0488099
ENSG00000137522	RNF121	-1.36962	0.202681	0.0419676	0.0126025
ENSG00000112167	SAYSD1	-1.36962	0.202681	0.0825815	0.0360073
ENSG00000102897	LYRM1	-1.36962	0.202681	0.100181	0.0540109
ENSG00000107937	GTPBP4	-1.36962	0.202681	0.210741	0.0773152
ENSG00000101146	RAE1	-1.36962	0.202681	0.0893505	0.0438089
ENSG00000177370	TIMM22	-1.36962	0.202681	0.0981503	0.0503102
ENSG00000172809	RPL38	-1.36962	0.202681	17.0772	11.4956
ENSG00000163512	AZI2	-1.36838	0.202881	0.112365	0.0533108
ENSG00000128789	PSMG2	-1.36838	0.202881	0.339578	0.16543
ENSG00000143418	CERS2	-1.36838	0.202881	0.174414	0.0613124
ENSG00000111832	RWDD1	-1.36838	0.202881	0.656583	0.413072
ENSG00000091732	ZC3HC1	-1.36838	0.202881	0.0345217	0.0155031
ENSG00000105887	MTPN	-1.36715	0.203081	0.450815	0.168331
ENSG00000110955	ATP5B	-1.36715	0.203081	0.539712	0.271148
ENSG00000184007	PTP4A2	-1.36591	0.203281	0.930715	0.331159
ENSG00000140612	SEC11A	-1.36591	0.203281	0.478117	0.235642
ENSG00000102710	SUPT20H	-1.36591	0.203281	0.252709	0.0909175
ENSG00000136270	TBRG4	-1.36591	0.203281	0.125226	0.0479097
ENSG00000164039	BDH2	-1.36591	0.203281	0.077392	0.019904
ENSG00000118620	ZNF430	-1.36591	0.203281	0.317691	0.134725
ENSG00000164040	PGRMC2	-1.36468	0.203481	0.153205	0.0570115
ENSG00000094880	CDC23	-1.36468	0.203481	0.0566337	0.0183037
ENSG00000145016	RUBCN	-1.36468	0.203481	0.054603	0.0334068
ENSG00000165389	SPTSSA	-1.36468	0.203481	0.0521211	0.0221045
ENSG00000110079	MS4A4A	1.36468	0.796519	0.000225632	0.00020004
ENSG00000178761	FAM219B	-1.36468	0.203481	0.0907043	0.0439089
ENSG00000167842	MIS12	-1.36344	0.203681	0.085966	0.0387078
ENSG00000145569	FAM105A	-1.36344	0.203681	0.143277	0.0605123
ENSG00000164032	H2AFZ	-1.36344	0.203681	0.910183	0.420873
ENSG00000126524	SBDS	-1.36344	0.203681	0.321527	0.229742
ENSG00000144559	TAMM41	-1.36221	0.203882	0.0875455	0.0303061
ENSG00000186184	POLR1D	-1.36221	0.203882	0.671924	0.354962
ENSG00000187994	RINL	-1.36221	0.203882	0.141923	0.059012
ENSG00000219200	RNASEK	-1.36221	0.203882	0.0929607	0.0503102
ENSG00000100632	ERH	-1.36221	0.203882	0.57942	0.315255
ENSG00000122490	PQLC1	-1.36221	0.203882	0.079874	0.0227046
ENSG00000196236	XPNPEP3	-1.36098	0.204082	0.0694948	0.0361073
ENSG00000143570	SLC39A1	-1.36098	0.204082	0.0710743	0.0304061
ENSG00000166226	CCT2	-1.36098	0.204082	0.404109	0.184233
ENSG00000138073	PREB	-1.35975	0.204282	0.0606951	0.0269054
ENSG00000167380	ZNF226	-1.35975	0.204282	0.122744	0.0386078
ENSG00000111707	SUDS3	-1.35975	0.204282	0.148015	0.0551112
ENSG00000169696	ASPSCR1	-1.35975	0.204282	0.0814534	0.0484098
ENSG00000124587	PEX6	-1.35975	0.204282	0.077392	0.0356072
ENSG00000168495	POLR3D	-1.35975	0.204282	0.104919	0.0387078
ENSG00000102317	RBM3	-1.35851	0.204482	0.888522	0.604004
ENSG00000122707	RECK	-1.35851	0.204482	0.0449008	0.0263053
ENSG00000140983	RHOT2	-1.35851	0.204482	0.154107	0.076115
ENSG00000082153	BZW1	-1.35851	0.204482	0.441338	0.209638
ENSG00000053918	KCNQ1	-1.35851	0.204482	0.0667872	0.0229046
ENSG00000232956	SNHG15	-1.35851	0.204482	0.156364	0.081516
ENSG00000055950	MRPL43	-1.35851	0.204482	0.277077	0.126824
ENSG00000103245	NARFL	-1.35729	0.204682	0.0552799	0.0278056
ENSG00000106460	TMEM106B	-1.35729	0.204682	0.29039	0.114522
ENSG00000213024	NUP62	-1.35729	0.204682	0.137636	0.0509103
ENSG00000048828	FAM120A	-1.35729	0.204682	0.184117	0.0681137
ENSG00000116584	ARHGEF2	-1.35729	0.204682	0.196752	0.0870169
ENSG00000112763	BTN2A1	-1.35606	0.204882	0.0990528	0.0339069
ENSG00000022840	RNF10	-1.35606	0.204882	0.144179	0.0980187
ENSG00000104957	CCDC130	-1.35606	0.204882	0.185245	0.0595121
ENSG00000136758	YME1L1	-1.35606	0.204882	0.347701	0.131725
ENSG00000031823	RANBP3	-1.35606	0.204882	0.0940889	0.0479097
ENSG00000111652	COPS7A	-1.35606	0.204882	0.0631771	0.0261053
ENSG00000170185	USP38	-1.35606	0.204882	0.0634027	0.0227046
ENSG00000114302	PRKAR2A	-1.35483	0.205082	0.139215	0.0710142
ENSG00000126777	KTN1	-1.35483	0.205082	0.833471	0.359363
ENSG00000120942	UBIAD1	-1.35483	0.205082	0.0898018	0.04961
ENSG00000124214	STAU1	-1.35483	0.205082	0.187275	0.0887171
ENSG00000256576	RP13-977J11.2	-1.35483	0.205082	0.0453521	0.0367074
ENSG00000164323	CFAP97	-1.35483	0.205082	0.298061	0.124423
ENSG00000166337	TAF10	-1.35483	0.205082	0.497521	0.120023
ENSG00000213888	LINC01521	-1.3536	0.205282	0.0169224	0.00610122
ENSG00000178694	NSUN3	-1.3536	0.205282	0.0663359	0.0245049
ENSG00000123154	WDR83	-1.35238	0.205482	0.0514442	0.0407082
ENSG00000163882	POLR2H	-1.35238	0.205482	0.203747	0.0732145
ENSG00000140474	ULK3	-1.35238	0.205482	0.0886737	0.0405082
ENSG00000146278	PNRC1	-1.35238	0.205482	1.72854	1.1691
ENSG00000263089	RP11-166P13.4	-1.35238	0.205482	0.0363267	0.0213043
ENSG00000126749	EMG1	-1.35115	0.205682	0.16945	0.0755149
ENSG00000121390	PSPC1	-1.35115	0.205682	0.143954	0.0631128
ENSG00000164406	LEAP2	-1.35115	0.205682	0.0408394	0.0323065
ENSG00000131558	EXOC4	-1.35115	0.205682	0.128611	0.0615125
ENSG00000162032	SPSB3	-1.35115	0.205682	0.293549	0.121923
ENSG00000188986	NELFB	-1.34993	0.205882	0.102437	0.029806
ENSG00000115286	NDUFS7	-1.34993	0.205882	0.290841	0.183333
ENSG00000054116	TRAPPC3	-1.34993	0.205882	0.168097	0.0929178
ENSG00000131943	C19orf12	-1.34993	0.205882	0.0920581	0.0326066
ENSG00000109775	UFSP2	-1.34993	0.205882	0.129288	0.054511
ENSG00000032389	TSSC1	-1.34993	0.205882	0.0760382	0.0383078
ENSG00000100906	NFKBIA	-1.34993	0.205882	0.39012	0.38207
ENSG00000121274	PAPD5	-1.3487	0.206082	0.124775	0.0362073
ENSG00000013374	NUB1	-1.3487	0.206082	0.347701	0.144927
ENSG00000125691	RPL23	-1.3487	0.206082	9.56995	6.22256
ENSG00000138744	NAAA	-1.3487	0.206082	0.231951	0.10442
ENSG00000130204	TOMM40	-1.3487	0.206082	0.160199	0.0721143
ENSG00000124795	DEK	-1.3487	0.206082	0.753374	0.325057
ENSG00000132670	PTPRA	-1.34748	0.206283	0.386735	0.135025
ENSG00000111880	RNGTT	-1.34748	0.206283	0.117555	0.0406082
ENSG00000082212	ME2	-1.34748	0.206283	0.117329	0.0546111
ENSG00000100034	PPM1F	-1.34748	0.206283	0.0318141	0.0153031
ENSG00000105829	BET1	-1.34748	0.206283	0.0947658	0.0390079
ENSG00000146576	C7orf26	-1.34626	0.206483	0.0658847	0.0342069
ENSG00000150054	MPP7	-1.34626	0.206483	0.112816	0.0301061
ENSG00000166946	CCNDBP1	-1.34626	0.206483	0.328747	0.189134
ENSG00000125356	NDUFA1	-1.34626	0.206483	0.853097	0.526391
ENSG00000163866	SMIM12	-1.34626	0.206483	0.121842	0.0751149
ENSG00000134108	ARL8B	-1.34504	0.206683	0.105596	0.0406082
ENSG00000178691	SUZ12	-1.34504	0.206683	0.317014	0.0894174
ENSG00000143207	RFWD2	-1.34504	0.206683	0.081679	0.0420085
ENSG00000099940	SNAP29	-1.34504	0.206683	0.0958939	0.0416084
ENSG00000186063	AIDA	-1.34504	0.206683	0.210741	0.10492
ENSG00000155961	RAB39B	-1.34504	0.206683	0.0505416	0.0174035
ENSG00000125375	ATP5S	-1.34382	0.206883	0.106273	0.0687137
ENSG00000127184	COX7C	-1.34382	0.206883	5.01824	3.20162
ENSG00000179950	PUF60	-1.34382	0.206883	0.287005	0.139926
ENSG00000109171	SLAIN2	-1.34382	0.206883	0.160876	0.0513104
ENSG00000152465	NMT2	-1.34382	0.206883	0.217961	0.175932
ENSG00000204138	PHACTR4	-1.3426	0.207083	0.181409	0.075715
ENSG00000205981	DNAJC19	-1.3426	0.207083	0.406591	0.195235
ENSG00000143756	FBXO28	-1.3426	0.207083	0.0945401	0.0266054
ENSG00000124333	VAMP7	-1.3426	0.207083	0.0640796	0.0379077
ENSG00000128563	PRKRIP1	-1.3426	0.207083	0.135605	0.0566115
ENSG00000184076	UQCR10	-1.34138	0.207283	1.02096	0.494086
ENSG00000166272	WBP1L	-1.34138	0.207283	0.0710742	0.024705
ENSG00000092330	TINF2	-1.34016	0.207483	0.19427	0.0830162
ENSG00000130348	QRSL1	-1.34016	0.207483	0.0782945	0.0399081
ENSG00000245556	SCAMP1-AS1	-1.34016	0.207483	0.0753613	0.0388079
ENSG00000130560	UBAC1	-1.34016	0.207483	0.114847	0.0406082
ENSG00000140553	UNC45A	-1.33895	0.207683	0.0981502	0.0420085
ENSG00000099899	TRMT2A	-1.33895	0.207683	0.0724281	0.034707
ENSG00000215717	TMEM167B	-1.33895	0.207683	0.0945401	0.0641129
ENSG00000129071	MBD4	-1.33895	0.207683	0.245037	0.110321
ENSG00000092931	MFSD11	-1.33895	0.207683	0.061372	0.0418085
ENSG00000196387	ZNF140	-1.33895	0.207683	0.0482853	0.0185037
ENSG00000151502	VPS26B	-1.33895	0.207683	0.085966	0.0563114
ENSG00000244625	MIATNB	-1.33773	0.207883	0.0595669	0.0300061
ENSG00000124209	RAB22A	-1.33773	0.207883	0.161102	0.0484098
ENSG00000159882	ZNF230	-1.33773	0.207883	0.0514442	0.0169034
ENSG00000109065	NAT9	-1.33773	0.207883	0.0895762	0.0519105
ENSG00000104983	CCDC61	-1.33652	0.208083	0.0424188	0.0136027
ENSG00000133256	PDE6B	-1.3353	0.208283	0.023917	0.0166033
ENSG00000156875	MFSD14A	-1.3353	0.208283	0.100858	0.044709
ENSG00000186222	BLOC1S4	-1.3353	0.208283	0.359659	0.16453
ENSG00000165660	FAM175B	-1.3353	0.208283	0.0767151	0.0275056
ENSG00000158985	CDC42SE2	-1.33409	0.208483	1.00021	0.492386
ENSG00000167747	C19orf48	-1.33409	0.208483	0.0839353	0.0569115
ENSG00000125482	TTF1	-1.33409	0.208483	0.213674	0.0821161
ENSG00000168904	LRRC28	-1.33409	0.208483	0.0516698	0.0226046
ENSG00000112245	PTP4A1	-1.33409	0.208483	0.0665616	0.0599121
ENSG00000089123	TASP1	-1.33409	0.208483	0.0625002	0.0214043
ENSG00000083937	CHMP2B	-1.33288	0.208683	0.156138	0.0799157
ENSG00000136040	PLXNC1	-1.33288	0.208683	0.0315884	0.00940188
ENSG00000172046	USP19	-1.33288	0.208683	0.0433214	0.0145029
ENSG00000090621	PABPC4	-1.33288	0.208683	0.380417	0.225941
ENSG00000168275	COA6	-1.33288	0.208683	0.192465	0.0693138
ENSG00000160813	PPP1R35	-1.33288	0.208683	0.269632	0.0719143
ENSG00000110435	PDHX	-1.33288	0.208683	0.0498647	0.0238048
ENSG00000114125	RNF7	-1.33167	0.208884	0.380418	0.190134
ENSG00000197226	TBC1D9B	-1.33167	0.208884	0.0615976	0.0257052
ENSG00000105669	COPE	-1.33167	0.208884	0.528205	0.28245
ENSG00000213762	ZNF134	-1.33167	0.208884	0.0356498	0.025005
ENSG00000124370	MCEE	-1.33167	0.208884	0.0496391	0.0214043
ENSG00000153879	CEBPG	-1.33167	0.208884	0.0661103	0.0277056
ENSG00000103978	TMEM87A	-1.33046	0.209084	0.251806	0.0841164
ENSG00000152520	PAN3	-1.33046	0.209084	0.157717	0.0888173
ENSG00000159479	MED8	-1.33046	0.209084	0.113042	0.0367074
ENSG00000118961	LDAH	-1.33046	0.209084	0.0491878	0.0174035
ENSG00000103544	C16orf62	-1.33046	0.209084	0.0534748	0.024605
ENSG00000109390	NDUFC1	-1.32925	0.209284	0.51918	0.248844
ENSG00000166822	TMEM170A	-1.32925	0.209284	0.184117	0.0752148
ENSG00000170632	ARMC10	-1.32925	0.209284	0.146887	0.0672135
ENSG00000198730	CTR9	-1.32804	0.209484	0.204423	0.0653131
ENSG00000064115	TM7SF3	-1.32804	0.209484	0.0963452	0.0340069
ENSG00000217128	FNIP1	-1.32804	0.209484	0.0805508	0.113621
ENSG00000123096	SSPN	1.32683	0.790316	0.000451264	0.00010002
ENSG00000001497	LAS1L	-1.32683	0.209684	0.0780689	0.0442089
ENSG00000144580	RQCD1	-1.32683	0.209684	0.103565	0.0561114
ENSG00000128708	HAT1	-1.32683	0.209684	0.158169	0.0725144
ENSG00000072958	AP1M1	-1.32683	0.209684	0.0911556	0.118022
ENSG00000099821	POLRMT	-1.32683	0.209684	0.0631771	0.0278056
ENSG00000185361	TNFAIP8L1	-1.32683	0.209684	0.0715255	0.0459093
ENSG00000148848	ADAM12	1.32563	0.790116	0.004287	0.00220044
ENSG00000204227	RING1	-1.32563	0.209884	0.101986	0.0514104
ENSG00000203791	METTL10	-1.32563	0.209884	0.113945	0.04941
ENSG00000179085	DPM3	-1.32563	0.209884	0.160651	0.102319
ENSG00000005893	LAMP2	-1.32563	0.209884	0.155687	0.044309
ENSG00000113643	RARS	-1.32563	0.209884	0.154559	0.0663133
ENSG00000186106	ANKRD46	-1.32563	0.209884	0.0810021	0.0343069
ENSG00000037757	MRI1	-1.32563	0.209884	0.134477	0.0533108
ENSG00000174749	C4orf32	-1.32442	0.210084	0.0740074	0.0274055
ENSG00000143321	HDGF	-1.32442	0.210084	0.190886	0.0562114
ENSG00000144848	ATG3	-1.32321	0.210284	0.193593	0.0805158
ENSG00000248092	NNT-AS1	-1.32321	0.210284	0.0870942	0.0466094
ENSG00000007923	DNAJC11	-1.32321	0.210284	0.0458033	0.0116023
ENSG00000143164	DCAF6	-1.32321	0.210284	0.068141	0.0333067
ENSG00000155636	RBM45	-1.32201	0.210484	0.0424188	0.0143029
ENSG00000136273	HUS1	-1.32201	0.210484	0.0803252	0.0404082
ENSG00000148341	SH3GLB2	-1.32201	0.210484	0.108981	0.0307062
ENSG00000116922	C1orf109	-1.32201	0.210484	0.0742331	0.0278056
ENSG00000129351	ILF3	-1.32201	0.210484	0.462774	0.241043
[truncated: 15,027 more rows]

## Sheet: Cluster 3 - B Cells
	Gene	Bayes Factor	Probability of DE	Cluster Mean	Non Cluster Mean
ENSG00000140319	SRP14	-3.99881	0.0180072	3.08909	1.91668
ENSG00000143742	SRP9	-3.92248	0.0194078	0.839622	0.434
ENSG00000152795	HNRNPDL	-3.88126	0.0202081	1.72217	1.35101
ENSG00000113558	SKP1	-3.81282	0.0216086	1.6562	1.00732
ENSG00000099783	HNRNPM	-3.56154	0.027611	1.01699	0.596715
ENSG00000100380	ST13	-3.54674	0.0280112	1.0789	0.682225
ENSG00000205581	HMGN1	-3.47569	0.030012	2.10736	1.23778
ENSG00000089248	ERP29	-3.47569	0.030012	2.66712	1.3266
ENSG00000270170	NCBP2-AS2	-3.40265	0.0322129	0.228114	0.250538
ENSG00000106028	SSBP1	-3.40265	0.0322129	0.899505	0.423208
ENSG00000162368	CMPK1	-3.39625	0.032413	0.701336	0.478495
ENSG00000120533	ENY2	-3.34639	0.0340136	0.555183	0.317945
ENSG00000137876	RSL24D1	-3.24755	0.037415	0.941372	0.79264
ENSG00000133773	CCDC59	-3.2365	0.0378151	0.454702	0.371075
ENSG00000117614	SYF2	-3.2365	0.0378151	1.16265	0.911021
ENSG00000164022	AIMP1	-3.21472	0.0386154	0.408015	0.320934
ENSG00000133398	MED10	-3.204	0.0390156	0.553152	0.518676
ENSG00000109180	OCIAD1	-3.19867	0.0392157	0.693977	0.290883
ENSG00000125445	MRPS7	-3.19867	0.0392157	0.332654	0.213845
ENSG00000107223	EDF1	-3.19338	0.0394158	1.80946	1.13052
ENSG00000187514	PTMA	-3.16212	0.0406162	17.1236	14.3027
ENSG00000111142	METAP2	-3.16212	0.0406162	0.51154	0.30732
ENSG00000173141	MRPL57	-3.1519	0.0410164	0.488449	0.237089
ENSG00000162191	UBXN1	-3.14683	0.0412165	1.6359	1.03422
ENSG00000156976	EIF4A2	-3.13675	0.0416166	2.50548	1.22666
ENSG00000112081	SRSF3	-3.13174	0.0418167	1.59149	0.774375
ENSG00000171222	SCAND1	-3.10218	0.0430172	0.516106	0.522827
ENSG00000128534	LSM8	-3.07341	0.0442177	0.711485	0.488457
ENSG00000100650	SRSF5	-3.06868	0.0444178	3.28726	1.83168
ENSG00000130175	PRKCSH	-3.04999	0.0452181	0.317683	0.245059
ENSG00000081154	PCNP	-3.04536	0.0454182	0.49936	0.416235
ENSG00000131143	COX4I1	-3.0316	0.0460184	4.38342	3.2803
ENSG00000149823	VPS51	-3.02705	0.0462185	0.523973	0.385187
ENSG00000165119	HNRNPK	-3.02253	0.0464186	1.96501	1.29672
ENSG00000163319	MRPS18C	-3.02253	0.0464186	0.486927	0.201061
ENSG00000118816	CCNI	-3.00905	0.0470188	3.51055	2.29905
ENSG00000143543	JTB	-3.00015	0.047419	0.985776	0.658978
ENSG00000104529	EEF1D	-3.00015	0.047419	6.95741	4.90142
ENSG00000126756	UXT	-3.00015	0.047419	1.53668	0.961165
ENSG00000089063	TMEM230	-2.97822	0.0484194	0.580049	0.36875
ENSG00000101158	NELFCD	-2.97389	0.0486194	0.296115	0.18479
ENSG00000120742	SERP1	-2.96957	0.0488195	1.89878	1.07872
ENSG00000147274	RBMX	-2.96957	0.0488195	0.946955	0.616806
ENSG00000115484	CCT4	-2.96099	0.0492197	0.673678	0.32276
ENSG00000170515	PA2G4	-2.96099	0.0492197	0.63511	0.347831
ENSG00000221983	UBA52	-2.93563	0.0504202	16.6412	9.7015
ENSG00000174720	LARP7	-2.93563	0.0504202	0.494033	0.286732
ENSG00000074201	CLNS1A	-2.93146	0.0506202	0.597303	0.286732
ENSG00000162585	FAAP20	-2.91904	0.0512205	0.401671	0.265646
ENSG00000205981	DNAJC19	-2.91493	0.0514206	0.433642	0.198073
ENSG00000249915	PDCD6	-2.91083	0.0516206	0.680021	0.320436
ENSG00000197111	PCBP2	-2.91083	0.0516206	1.33697	1.24541
ENSG00000188243	COMMD6	-2.90675	0.0518207	3.31847	1.91404
ENSG00000088205	DDX18	-2.8946	0.052421	0.986284	0.395979
ENSG00000214046	SMIM7	-2.88258	0.0530212	0.421208	0.251036
ENSG00000109332	UBE2D3	-2.87861	0.0532213	1.07992	0.986732
ENSG00000173812	EIF1	-2.86284	0.0540216	8.41464	8.68755
ENSG00000160075	SSU72	-2.84728	0.0548219	0.648304	0.470028
ENSG00000198791	CNOT7	-2.83959	0.0552221	0.42197	0.353642
ENSG00000186395	KRT10	-2.83576	0.0554222	0.878191	0.701648
ENSG00000218739	CEBPZOS	-2.82814	0.0558223	0.232173	0.156732
ENSG00000197223	C1D	-2.82435	0.0560224	0.378073	0.230614
ENSG00000130332	LSM7	-2.81681	0.0564226	1.28394	0.774376
ENSG00000188612	SUMO2	-2.80559	0.0570228	2.19972	1.34952
ENSG00000080824	HSP90AA1	-2.80188	0.0572229	2.96146	1.45345
ENSG00000169764	UGP2	-2.80188	0.0572229	0.409283	0.205876
ENSG00000123349	PFDN5	-2.79448	0.057623	7.25428	4.50046
ENSG00000143420	ENSA	-2.79448	0.057623	0.640692	0.463055
ENSG00000165898	ISCA2	-2.79448	0.057623	0.288249	0.14511
ENSG00000198830	HMGN2	-2.7908	0.0578231	1.64123	1.19976
ENSG00000214253	FIS1	-2.78348	0.0582233	0.676977	0.417729
ENSG00000171566	PLRG1	-2.78348	0.0582233	0.239024	0.0888258
ENSG00000115866	DARS	-2.78348	0.0582233	0.421463	0.220487
ENSG00000127184	COX7C	-2.77984	0.0584234	5.20427	3.01847
ENSG00000162385	MAGOH	-2.77621	0.0586234	0.500374	0.293373
ENSG00000101558	VAPA	-2.76898	0.0590236	0.701843	0.519838
ENSG00000053501	USE1	-2.76538	0.0592237	0.349654	0.173999
ENSG00000203667	COX20	-2.76538	0.0592237	0.446583	0.217996
ENSG00000163714	U2SURP	-2.76538	0.0592237	0.743711	0.386349
ENSG00000138398	PPIG	-2.7618	0.0594238	1.11012	0.637062
ENSG00000170860	LSM3	-2.7618	0.0594238	0.629781	0.368086
ENSG00000168522	FNTA	-2.75111	0.060024	0.451149	0.165365
ENSG00000176731	C8orf59	-2.75111	0.060024	0.832011	0.326247
ENSG00000185787	MORF4L1	-2.74404	0.0604242	1.03399	0.800443
ENSG00000125870	SNRPB2	-2.74404	0.0604242	0.689156	0.439146
ENSG00000139644	TMBIM6	-2.74404	0.0604242	1.49176	0.680896
ENSG00000189403	HMGB1	-2.73352	0.0610244	4.16318	2.20857
ENSG00000177733	HNRNPA0	-2.73352	0.0610244	0.639677	0.760595
ENSG00000136146	MED4	-2.73003	0.0612245	0.42197	0.248213
ENSG00000136448	NMT1	-2.72309	0.0616246	0.420955	0.213015
ENSG00000101361	NOP56	-2.71963	0.0618247	0.480837	0.194088
ENSG00000137815	RTF1	-2.71963	0.0618247	0.664037	0.419721
ENSG00000169020	ATP5I	-2.71619	0.0620248	1.24004	0.726228
ENSG00000131508	UBE2D2	-2.70592	0.0626251	1.42452	0.875822
ENSG00000138381	ASNSD1	-2.70592	0.0626251	0.241816	0.121367
ENSG00000130726	TRIM28	-2.69574	0.0632253	0.406238	0.14511
ENSG00000213593	TMX2	-2.69237	0.0634254	0.158843	0.0853392
ENSG00000025293	PHF20	-2.689	0.0636255	0.417149	0.404281
ENSG00000092199	HNRNPC	-2.689	0.0636255	1.40625	1.13019
ENSG00000204568	MRPS18B	-2.68565	0.0638255	0.377565	0.20654
ENSG00000181038	METTL23	-2.6823	0.0640256	0.350162	0.160218
ENSG00000146729	GBAS	-2.6823	0.0640256	0.189038	0.125684
ENSG00000132475	H3F3B	-2.67897	0.0642257	4.55089	4.09068
ENSG00000009307	CSDE1	-2.67565	0.0644258	1.03424	0.656821
ENSG00000128708	HAT1	-2.67233	0.0646259	0.206038	0.119541
ENSG00000143252	SDHC	-2.66903	0.0648259	0.268712	0.189439
ENSG00000129084	PSMA1	-2.66573	0.065026	0.55366	0.342684
ENSG00000105819	PMPCB	-2.66573	0.065026	0.316668	0.21534
ENSG00000065978	YBX1	-2.66245	0.0652261	4.19362	2.88265
ENSG00000069275	NUCKS1	-2.65917	0.0654262	1.19208	0.600035
ENSG00000071994	PDCD2	-2.6559	0.0656263	0.451403	0.252696
ENSG00000132780	NASP	-2.6559	0.0656263	0.718083	0.223641
ENSG00000206177	HBM	2.65264	0.934174	0.000507485	0.000996181
ENSG00000144034	TPRKB	-2.65264	0.0658263	0.274801	0.136476
ENSG00000104388	RAB2A	-2.64939	0.0660264	0.54275	0.307652
ENSG00000175390	EIF3F	-2.64292	0.0664266	2.21342	1.61085
ENSG00000179010	MRFAP1	-2.6397	0.0666267	0.601109	0.294867
ENSG00000144224	UBXN4	-2.63328	0.0670268	0.785323	0.412914
ENSG00000167985	SDHAF2	-2.63009	0.0672269	0.226337	0.132325
ENSG00000133226	SRRM1	-2.62056	0.0678271	1.30374	0.927125
ENSG00000136936	XPA	-2.6174	0.0680272	0.343057	0.160716
ENSG00000197006	METTL9	-2.6174	0.0680272	0.403447	0.248379
ENSG00000100353	EIF3D	-2.6174	0.0680272	1.38189	0.858723
ENSG00000122565	CBX3	-2.6174	0.0680272	0.760204	0.437652
ENSG00000170855	TRIAP1	-2.61424	0.0682273	0.151992	0.12668
ENSG00000089693	MLF2	-2.6111	0.0684274	0.255264	0.213679
ENSG00000136888	ATP6V1G1	-2.60172	0.0690276	2.48797	1.38373
ENSG00000121680	PEX16	-2.60172	0.0690276	0.211367	0.139465
ENSG00000066379	ZNRD1	-2.60172	0.0690276	0.308802	0.138302
ENSG00000179262	RAD23A	-2.59551	0.0694278	0.56584	0.365264
ENSG00000120438	TCP1	-2.59551	0.0694278	0.424	0.213181
ENSG00000170584	NUDCD2	-2.59551	0.0694278	0.278861	0.132159
ENSG00000150459	SAP18	-2.59242	0.0696279	1.24715	0.785997
ENSG00000242485	MRPL20	-2.58934	0.0698279	0.599587	0.286234
ENSG00000133742	CA1	2.58013	0.929572	0.000761228	0.00016603
ENSG00000100028	SNRPD3	-2.58013	0.0704282	0.856116	0.328903
ENSG00000104613	INTS10	-2.58013	0.0704282	0.276578	0.18479
ENSG00000146223	RPL7L1	-2.57708	0.0706283	0.500121	0.242568
ENSG00000087460	GNAS	-2.57403	0.0708283	3.78105	1.82651
ENSG00000169813	HNRNPF	-2.571	0.0710284	1.21797	0.462723
ENSG00000149100	EIF3M	-2.56495	0.0714286	0.967	0.579114
ENSG00000147224	PRPS1	-2.54996	0.072429	0.174067	0.135812
ENSG00000011260	UTP18	-2.54996	0.072429	0.244607	0.11539
ENSG00000171204	TMEM126B	-2.54402	0.0728291	0.241562	0.107421
ENSG00000107625	DDX50	-2.53223	0.0736295	0.29028	0.13465
ENSG00000110696	C11orf58	-2.52346	0.0742297	1.21594	0.874162
ENSG00000165669	FAM204A	-2.52346	0.0742297	0.44709	0.277601
ENSG00000126777	KTN1	-2.51765	0.0746299	0.937059	0.473514
ENSG00000169609	C15orf40	-2.51765	0.0746299	0.199695	0.150589
ENSG00000173674	EIF1AX	-2.51765	0.0746299	0.817295	0.494932
ENSG00000254505	CHMP4A	-2.51476	0.0748299	0.668096	0.402454
ENSG00000157873	TNFRSF14	-2.51476	0.0748299	0.62699	0.422046
ENSG00000063046	EIF4B	-2.51187	0.07503	1.69832	0.973117
ENSG00000149806	FAU	-2.51187	0.07503	23.4388	14.0306
ENSG00000119335	SET	-2.50899	0.0752301	2.10127	1.19394
ENSG00000225921	NOL7	-2.50899	0.0752301	0.724172	0.385519
ENSG00000243147	MRPL33	-2.50899	0.0752301	0.453941	0.277102
ENSG00000079246	XRCC5	-2.50612	0.0754302	1.0751	0.416899
ENSG00000138385	SSB	-2.50326	0.0756303	0.849519	0.372071
ENSG00000125743	SNRPD2	-2.5004	0.0758303	1.26415	1.02094
ENSG00000182196	ARL6IP4	-2.49755	0.0760304	1.08753	0.822193
ENSG00000150316	CWC15	-2.49186	0.0764306	0.562287	0.31147
ENSG00000148688	RPP30	-2.48903	0.0766307	0.184724	0.0838449
ENSG00000163875	MEAF6	-2.48621	0.0768307	0.545287	0.324255
ENSG00000048544	MRPS10	-2.48621	0.0768307	0.264652	0.164369
ENSG00000117362	APH1A	-2.48339	0.0770308	0.392789	0.354472
ENSG00000133250	ZNF414	-2.48339	0.0770308	0.0723169	0.0531295
ENSG00000114744	COMMD2	-2.47778	0.077431	0.313369	0.240078
ENSG00000159140	SON	-2.4694	0.0780312	2.16978	1.40895
ENSG00000147669	POLR2K	-2.4694	0.0780312	0.373252	0.247217
ENSG00000174173	TRMT10C	-2.46385	0.0784314	0.371222	0.205876
ENSG00000057663	ATG5	-2.46385	0.0784314	0.211113	0.105263
ENSG00000139168	ZCRB1	-2.46109	0.0786315	0.399641	0.209695
ENSG00000112651	MRPL2	-2.45833	0.0788315	0.160365	0.0929765
ENSG00000131876	SNRPA1	-2.45558	0.0790316	0.319206	0.24124
ENSG00000115561	CHMP3	-2.45283	0.0792317	0.408268	0.224305
ENSG00000158578	ALAS2	2.45283	0.920768	0.00101497	0.000664121
ENSG00000164096	C4orf3	-2.45009	0.0794318	1.12763	0.610827
ENSG00000159377	PSMB4	-2.45009	0.0794318	0.622423	0.235429
ENSG00000106609	TMEM248	-2.45009	0.0794318	0.318952	0.222645
ENSG00000125901	MRPS26	-2.44736	0.0796319	0.38467	0.1388
ENSG00000011295	TTC19	-2.44736	0.0796319	0.399387	0.247881
ENSG00000168958	MFF	-2.44736	0.0796319	0.422985	0.27345
ENSG00000120699	EXOSC8	-2.44736	0.0796319	0.267951	0.128673
ENSG00000146457	WTAP	-2.44463	0.0798319	0.463329	0.442135
ENSG00000148690	FRA10AC1	-2.44463	0.0798319	0.197157	0.0878296
ENSG00000123144	C19orf43	-2.4392	0.0802321	1.9102	1.1521
ENSG00000170296	GABARAP	-2.43649	0.0804322	0.429328	0.0715587
ENSG00000161547	SRSF2	-2.43649	0.0804322	0.809682	0.570314
ENSG00000153006	SREK1IP1	-2.43379	0.0806323	0.330117	0.214012
ENSG00000143633	C1orf131	-2.43379	0.0806323	0.290026	0.141291
ENSG00000100227	POLDIP3	-2.43379	0.0806323	0.133977	0.0929765
ENSG00000198301	SDAD1	-2.43379	0.0806323	0.268966	0.122696
ENSG00000148153	INIP	-2.42037	0.0816327	0.130678	0.0496429
ENSG00000175193	PARL	-2.42037	0.0816327	0.209591	0.119043
ENSG00000168303	MPLKIP	-2.4177	0.0818327	0.456732	0.17267
ENSG00000155876	RRAGA	-2.4177	0.0818327	0.251965	0.143283
ENSG00000137210	TMEM14B	-2.41504	0.0820328	0.57269	0.278099
ENSG00000177971	IMP3	-2.41239	0.0822329	0.5666	0.287562
ENSG00000090273	NUDC	-2.41239	0.0822329	0.514076	0.256847
ENSG00000204619	PPP1R11	-2.40974	0.082433	0.19056	0.151751
ENSG00000141504	SAT2	-2.4071	0.0826331	0.260592	0.184624
ENSG00000169714	CNBP	-2.4071	0.0826331	1.38747	0.85158
ENSG00000099622	CIRBP	-2.40446	0.0828331	2.19008	2.23878
ENSG00000106355	LSM5	-2.40183	0.0830332	0.509256	0.322926
ENSG00000101181	MTG2	-2.39659	0.0834334	0.0827204	0.0418396
ENSG00000134748	PRPF38A	-2.39659	0.0834334	0.285712	0.160052
ENSG00000118579	MED28	-2.39397	0.0836335	0.417656	0.248379
ENSG00000115128	SF3B6	-2.39397	0.0836335	0.675961	0.429517
ENSG00000176209	SMIM19	-2.39397	0.0836335	0.271249	0.159222
ENSG00000122692	SMU1	-2.39136	0.0838335	0.285712	0.146438
ENSG00000121481	RNF2	-2.38617	0.0842337	0.0961689	0.0506391
ENSG00000128789	PSMG2	-2.38617	0.0842337	0.450388	0.237422
ENSG00000115268	RPS15	-2.38617	0.0842337	26.6963	18.2668
ENSG00000075785	RAB7A	-2.38358	0.0844338	0.371476	0.290883
ENSG00000143793	C1orf35	-2.38099	0.0846339	0.210606	0.10161
ENSG00000143727	ACP1	-2.38099	0.0846339	0.459269	0.32027
ENSG00000158195	WASF2	-2.37841	0.0848339	0.91067	0.557197
ENSG00000126698	DNAJC8	-2.37841	0.0848339	0.816533	0.390998
ENSG00000169564	PCBP1	-2.37584	0.085034	1.22507	0.791809
ENSG00000164346	NSA2	-2.37584	0.085034	1.7615	0.794629
ENSG00000151923	TIAL1	-2.37584	0.085034	0.336967	0.222479
ENSG00000241837	ATP5O	-2.37327	0.0852341	1.27354	0.797955
ENSG00000158411	MITD1	-2.3707	0.0854342	0.421462	0.1823
ENSG00000102309	PIN4	-2.3707	0.0854342	0.315907	0.126182
ENSG00000142864	SERBP1	-2.36559	0.0858343	1.78663	0.784006
ENSG00000126261	UBA2	-2.36305	0.0860344	0.366908	0.192594
ENSG00000187954	CYHR1	-2.36305	0.0860344	0.165186	0.0893239
ENSG00000196565	HBG2	2.36305	0.913966	0.00228368	0.00182633
ENSG00000170430	MGMT	-2.35797	0.0864346	0.298653	0.182466
ENSG00000104131	EIF3J	-2.35797	0.0864346	0.501898	0.243731
ENSG00000180228	PRKRA	-2.35544	0.0866347	0.17559	0.11041
ENSG00000144567	FAM134A	-2.35291	0.0868347	0.161888	0.119375
ENSG00000173726	TOMM20	-2.35291	0.0868347	1.31287	0.713437
ENSG00000127125	PPCS	-2.35039	0.0870348	0.40573	0.249874
ENSG00000170791	CHCHD7	-2.35039	0.0870348	0.326818	0.164203
ENSG00000109390	NDUFC1	-2.34787	0.0872349	0.577004	0.275774
ENSG00000134453	RBM17	-2.34787	0.0872349	0.481345	0.316119
ENSG00000121022	COPS5	-2.34787	0.0872349	0.387461	0.175659
ENSG00000171311	EXOSC1	-2.34787	0.0872349	0.244607	0.121367
ENSG00000083937	CHMP2B	-2.34787	0.0872349	0.300175	0.193258
ENSG00000214941	ZSWIM7	-2.34536	0.087435	0.251711	0.117383
ENSG00000176476	SGF29	-2.34536	0.087435	0.139813	0.0702305
ENSG00000011304	PTBP1	-2.34286	0.0876351	0.330878	0.270793
ENSG00000114956	DGUOK	-2.34286	0.0876351	0.447597	0.271789
ENSG00000119414	PPP6C	-2.34286	0.0876351	0.164171	0.144445
ENSG00000111832	RWDD1	-2.34036	0.0878351	0.573706	0.409925
ENSG00000085231	AK6	-2.34036	0.0878351	0.479568	0.0826827
ENSG00000112695	COX7A2	-2.34036	0.0878351	1.30703	0.944397
ENSG00000100603	SNW1	-2.34036	0.0878351	0.459269	0.301177
ENSG00000125977	EIF2S2	-2.33786	0.0880352	0.858655	0.421714
ENSG00000143158	MPC2	-2.33786	0.0880352	0.349147	0.289389
ENSG00000188342	GTF2F2	-2.33041	0.0886355	0.200456	0.118379
ENSG00000066044	ELAVL1	-2.32794	0.0888355	0.274294	0.184458
ENSG00000108107	RPL28	-2.32547	0.0890356	37.3073	24.4525
ENSG00000065548	ZC3H15	-2.32547	0.0890356	0.654395	0.4946
ENSG00000186184	POLR1D	-2.32054	0.0894358	0.71453	0.480654
ENSG00000159593	NAE1	-2.32054	0.0894358	0.231158	0.123028
ENSG00000105193	RPS16	-2.31809	0.0896359	25.037	15.8717
ENSG00000198898	CAPZA2	-2.31809	0.0896359	0.432373	0.296362
ENSG00000124226	RNF114	-2.31564	0.0898359	0.184724	0.215008
ENSG00000175110	MRPS22	-2.3132	0.090036	0.170769	0.0833469
ENSG00000182220	ATP6AP2	-2.3132	0.090036	0.434403	0.223143
ENSG00000232112	TMA7	-2.3132	0.090036	3.05814	1.92798
ENSG00000099860	GADD45B	-2.30832	0.0904362	0.193605	0.214012
ENSG00000136897	MRPL50	-2.30832	0.0904362	0.205531	0.101112
ENSG00000050426	LETMD1	-2.30832	0.0904362	0.177366	0.112236
ENSG00000117133	RPF1	-2.30832	0.0904362	0.255264	0.178813
ENSG00000169877	AHSP	2.30589	0.909364	0.000253743	0.000830151
ENSG00000197756	RPL37A	-2.30589	0.0906363	30.5318	15.0555
ENSG00000255302	EID1	-2.30589	0.0906363	0.980701	0.582932
ENSG00000123992	DNPEP	-2.30589	0.0906363	0.177112	0.135812
ENSG00000220205	VAMP2	-2.30347	0.0908363	0.991866	1.21486
ENSG00000240682	ISY1	-2.30347	0.0908363	0.140574	0.0923124
ENSG00000089009	RPL6	-2.30105	0.0910364	20.4139	12.4606
ENSG00000133983	COX16	-2.30105	0.0910364	0.477792	0.0571142
ENSG00000196227	FAM217B	-2.30105	0.0910364	0.174067	0.0534616
ENSG00000188976	NOC2L	-2.29622	0.0914366	0.262876	0.166859
ENSG00000087365	SF3B2	-2.29622	0.0914366	0.628259	0.548065
ENSG00000182180	MRPS16	-2.29381	0.0916367	0.282667	0.172172
ENSG00000100220	RTCB	-2.29381	0.0916367	0.333668	0.147766
ENSG00000160087	UBE2J2	-2.29381	0.0916367	0.222277	0.160716
ENSG00000204438	GPANK1	-2.29141	0.0918367	0.188023	0.102606
ENSG00000204370	SDHD	-2.28662	0.0922369	0.41385	0.187779
ENSG00000167088	SNRPD1	-2.28662	0.0922369	0.492255	0.367754
ENSG00000204356	NELFE	-2.28424	0.092437	0.222785	0.122198
ENSG00000169567	HINT1	-2.27948	0.0928371	3.70721	2.49115
ENSG00000143575	HAX1	-2.2771	0.0930372	0.509256	0.235097
ENSG00000204237	OXLD1	-2.2771	0.0930372	0.212889	0.13548
ENSG00000179085	DPM3	-2.27473	0.0932373	0.190814	0.126182
ENSG00000213983	AP1G2	-2.27473	0.0932373	0.182948	0.106591
ENSG00000141580	WDR45B	-2.27237	0.0934374	0.139305	0.115722
ENSG00000269293	ZSCAN16-AS1	-2.27237	0.0934374	0.192336	0.104765
ENSG00000169976	SF3B5	-2.27001	0.0936375	0.720619	0.484638
ENSG00000136938	ANP32B	-2.27001	0.0936375	1.35119	0.851745
ENSG00000106244	PDAP1	-2.2653	0.0940376	0.424761	0.236425
ENSG00000124172	ATP5E	-2.2653	0.0940376	6.63084	3.45397
ENSG00000131966	ACTR10	-2.26296	0.0942377	0.206292	0.114726
ENSG00000241685	ARPC1A	-2.26296	0.0942377	0.22989	0.118379
ENSG00000187713	TMEM203	-2.26296	0.0942377	0.268458	0.133488
ENSG00000092330	TINF2	-2.26296	0.0942377	0.326057	0.18313
ENSG00000161179	YDJC	-2.25828	0.0946379	0.201978	0.176157
ENSG00000106153	CHCHD2	-2.25828	0.0946379	2.35908	1.40281
ENSG00000171530	TBCA	-2.25362	0.095038	1.12027	0.657651
ENSG00000163964	PIGX	-2.25362	0.095038	0.0819592	0.0542918
ENSG00000138668	HNRNPD	-2.25129	0.0952381	1.09261	0.526812
ENSG00000101150	TPD52L2	-2.24897	0.0954382	0.106572	0.0805243
ENSG00000123064	DDX54	-2.24897	0.0954382	0.199441	0.129337
ENSG00000168090	COPS6	-2.24666	0.0956383	0.467643	0.25419
ENSG00000000419	DPM1	-2.24666	0.0956383	0.224815	0.123858
ENSG00000148950	IMMP1L	-2.24666	0.0956383	0.137783	0.0733851
ENSG00000149932	TMEM219	-2.24435	0.0958383	0.406491	0.262658
ENSG00000087302	C14orf166	-2.24204	0.0960384	0.825921	0.517182
ENSG00000104979	C19orf53	-2.23974	0.0962385	1.05226	0.599537
ENSG00000196419	XRCC6	-2.23974	0.0962385	0.730008	0.423706
ENSG00000169740	ZNF32	-2.23974	0.0962385	0.181426	0.120703
ENSG00000214087	ARL16	-2.23744	0.0964386	0.203247	0.109579
ENSG00000125835	SNRPB	-2.23514	0.0966387	1.0647	0.741997
ENSG00000171863	RPS7	-2.23514	0.0966387	23.5115	14.566
ENSG00000136718	IMP4	-2.23057	0.0970388	0.241815	0.139631
ENSG00000133112	TPT1	-2.23057	0.0970388	43.6829	19.7025
ENSG00000166295	ANAPC16	-2.22601	0.097439	1.64224	1.09848
ENSG00000119705	SLIRP	-2.22601	0.097439	0.406491	0.217664
ENSG00000146007	ZMAT2	-2.22601	0.097439	0.41385	0.263654
ENSG00000086065	CHMP5	-2.22374	0.0976391	0.314892	0.123028
ENSG00000224877	C17orf89	-2.22374	0.0976391	0.399387	0.250372
ENSG00000187257	RSBN1L	-2.22147	0.0978391	0.746501	0.27511
ENSG00000129103	SUMF2	-2.22147	0.0978391	0.33646	0.221151
ENSG00000100632	ERH	-2.21694	0.0982393	0.899251	0.542254
ENSG00000155957	TMBIM4	-2.21694	0.0982393	1.29155	0.541754
ENSG00000084754	HADHA	-2.21243	0.0986395	0.578273	0.335046
ENSG00000149541	B3GAT3	-2.21243	0.0986395	0.184724	0.113896
ENSG00000089195	TRMT6	-2.21243	0.0986395	0.113423	0.0532956
ENSG00000109083	IFT20	-2.21243	0.0986395	0.241562	0.152581
ENSG00000100814	CCNB1IP1	-2.21243	0.0986395	0.25907	0.148596
ENSG00000166226	CCT2	-2.21019	0.0988395	0.550615	0.262326
ENSG00000100129	EIF3L	-2.20794	0.0990396	1.35677	1.22732
ENSG00000100442	FKBP3	-2.20794	0.0990396	0.300176	0.154075
ENSG00000120837	NFYB	-2.20794	0.0990396	0.218472	0.0564502
ENSG00000131469	RPL27	-2.2057	0.0992397	17.1442	9.58526
ENSG00000116906	GNPAT	-2.2057	0.0992397	0.169754	0.133155
ENSG00000136522	MRPL47	-2.20346	0.0994398	0.235472	0.160384
ENSG00000180822	PSMG4	-2.20346	0.0994398	0.201471	0.112734
ENSG00000145604	SKP2	-2.20123	0.0996399	0.0540473	0.0295534
ENSG00000145592	RPL37	-2.20123	0.0996399	39.271	21.1336
ENSG00000134717	BTF3L4	-2.199	0.0998399	0.381118	0.21783
ENSG00000147679	UTP23	-2.199	0.0998399	0.20477	0.12502
ENSG00000169139	UBE2V2	-2.199	0.0998399	0.320221	0.150755
ENSG00000084463	WBP11	-2.19678	0.10004	0.326564	0.290385
ENSG00000174748	RPL15	-2.19456	0.10024	27.8455	16.5378
ENSG00000130520	LSM4	-2.19456	0.10024	0.424761	0.239746
ENSG00000111196	MAGOHB	-2.19456	0.10024	0.179142	0.0667439
ENSG00000161654	LSM12	-2.19234	0.10044	0.238771	0.125518
ENSG00000134152	KATNBL1	-2.19234	0.10044	0.283429	0.135812
ENSG00000144426	NBEAL1	-2.19234	0.10044	0.207053	0.556205
ENSG00000232388	LINC00493	-2.19013	0.10064	0.657947	0.413744
ENSG00000196531	NACA	-2.19013	0.10064	14.8499	7.52019
ENSG00000213654	GPSM3	-2.18572	0.10104	1.62194	1.10362
ENSG00000125651	GTF2F1	-2.18352	0.10124	0.241562	0.162211
ENSG00000037241	RPL26L1	-2.18352	0.10124	0.130678	0.0514693
ENSG00000164172	MOCS2	-2.18132	0.101441	0.123827	0.0587745
ENSG00000188186	LAMTOR4	-2.18132	0.101441	0.944671	0.60319
ENSG00000126945	HNRNPH2	-2.17913	0.101641	0.265159	0.180806
ENSG00000228474	OST4	-2.17694	0.101841	2.20809	1.28378
ENSG00000101161	PRPF6	-2.17694	0.101841	0.35955	0.178813
ENSG00000113141	IK	-2.17694	0.101841	0.675455	0.385021
ENSG00000173418	NAA20	-2.17694	0.101841	0.262622	0.119375
ENSG00000172809	RPL38	-2.17694	0.101841	16.6136	9.18083
ENSG00000155463	OXA1L	-2.17694	0.101841	0.302713	0.332224
ENSG00000099901	RANBP1	-2.17475	0.102041	0.494792	0.270627
ENSG00000179632	MAF1	-2.17257	0.102241	0.646782	0.407435
ENSG00000184990	SIVA1	-2.17039	0.102441	0.487941	0.293207
ENSG00000119929	CUTC	-2.17039	0.102441	0.207053	0.109911
ENSG00000147471	PROSC	-2.17039	0.102441	0.210606	0.0735511
ENSG00000114383	TUSC2	-2.16822	0.102641	0.201978	0.11539
ENSG00000104231	ZFAND1	-2.16822	0.102641	0.198426	0.115888
ENSG00000158526	TSR2	-2.16605	0.102841	0.259831	0.201393
ENSG00000101882	NKAP	-2.16605	0.102841	0.293324	0.178315
ENSG00000140264	SERF2	-2.16605	0.102841	4.53287	2.88963
ENSG00000138326	RPS24	-2.16388	0.103041	26.7909	13.5468
ENSG00000124383	MPHOSPH10	-2.16388	0.103041	0.364118	0.167856
ENSG00000163479	SSR2	-2.16172	0.103241	1.5448	0.943067
ENSG00000102897	LYRM1	-2.16172	0.103241	0.166709	0.113066
ENSG00000105053	VRK3	-2.16172	0.103241	0.192844	0.121035
ENSG00000110011	DNAJC4	-2.15956	0.103441	0.273533	0.20239
ENSG00000161970	RPL26	-2.15956	0.103441	35.0165	18.2338
ENSG00000183513	COA5	-2.15956	0.103441	0.19259	0.0836789
ENSG00000165416	SUGT1	-2.15956	0.103441	0.379849	0.14926
ENSG00000135624	CCT7	-2.15956	0.103441	0.612781	0.260666
ENSG00000100883	SRP54	-2.1574	0.103641	0.304235	0.108583
ENSG00000115661	STK16	-2.15525	0.103842	0.129156	0.0939727
ENSG00000147687	TATDN1	-2.1531	0.104042	0.181679	0.0994516
ENSG00000105341	ATP5SL	-2.1531	0.104042	0.114185	0.0826827
ENSG00000153130	SCOC	-2.1531	0.104042	0.202486	0.0821846
ENSG00000165775	FUNDC2	-2.15096	0.104242	0.283175	0.175825
ENSG00000128609	NDUFA5	-2.15096	0.104242	0.54757	0.336043
ENSG00000130741	EIF2S3	-2.15096	0.104242	1.07104	0.721243
ENSG00000180096	SEPT1	-2.15096	0.104242	0.459777	0.283412
ENSG00000169288	MRPL1	-2.14882	0.104442	0.31337	0.141623
ENSG00000213246	SUPT4H1	-2.14882	0.104442	0.385178	0.251202
ENSG00000154582	TCEB1	-2.14882	0.104442	0.384924	0.251202
ENSG00000133997	MED6	-2.14668	0.104642	0.28013	0.188111
ENSG00000229117	RPL41	-2.14668	0.104642	64.9338	40.1623
ENSG00000130731	C16orf13	-2.14668	0.104642	0.266428	0.17184
ENSG00000165502	RPL36AL	-2.14455	0.104842	3.88837	2.08222
ENSG00000164751	PEX2	-2.14455	0.104842	0.234965	0.10161
ENSG00000114391	RPL24	-2.14029	0.105242	14.7319	7.82834
ENSG00000213988	ZNF90	-2.14029	0.105242	0.0220756	0.123194
ENSG00000147677	EIF3H	-2.13817	0.105442	1.93506	1.26766
ENSG00000165949	IFI27	2.13605	0.894358	0.00279117	0.00016603
ENSG00000161526	SAP30BP	-2.13605	0.105642	0.252219	0.161048
ENSG00000172663	TMEM134	-2.13393	0.105842	0.427552	0.259337
ENSG00000104219	ZDHHC2	-2.12971	0.106242	0.221516	0.0775358
ENSG00000188725	SMIM15	-2.12971	0.106242	0.188277	0.0969612
ENSG00000060688	SNRNP40	-2.12971	0.106242	0.267443	0.120537
ENSG00000167283	ATP5L	-2.12971	0.106242	3.03047	1.88863
ENSG00000089327	FXYD5	-2.12971	0.106242	1.29079	1.41809
ENSG00000139233	LLPH	-2.12971	0.106242	0.309818	0.202556
ENSG00000148572	NRBF2	-2.1276	0.106443	0.273787	0.123194
ENSG00000143436	MRPL9	-2.1276	0.106443	0.23192	0.175327
ENSG00000101365	IDH3B	-2.1255	0.106643	0.264144	0.193756
ENSG00000165169	DYNLT3	-2.1255	0.106643	0.208322	0.112568
ENSG00000170291	ELP5	-2.1234	0.106843	0.198172	0.0991196
ENSG00000232956	SNHG15	-2.12131	0.107043	0.186754	0.15806
ENSG00000121897	LIAS	-2.12131	0.107043	0.112916	0.0541257
ENSG00000167685	ZNF444	-2.11922	0.107243	0.0626746	0.038519
ENSG00000156411	C14orf2	-2.11713	0.107443	1.17203	0.763752
ENSG00000204628	GNB2L1	-2.11296	0.107843	16.4844	10.0649
ENSG00000116251	RPL22	-2.11296	0.107843	16.3464	8.7224
ENSG00000129460	NGDN	-2.11296	0.107843	0.229128	0.197741
ENSG00000147123	NDUFB11	-2.11296	0.107843	1.06774	0.690195
ENSG00000177600	RPLP2	-2.11089	0.108043	31.2304	25.3604
ENSG00000173818	ENDOV	-2.11089	0.108043	0.0806905	0.0567822
ENSG00000138382	METTL5	-2.11089	0.108043	0.33443	0.163539
ENSG00000134001	EIF2S1	-2.11089	0.108043	0.266936	0.0979573
ENSG00000131171	SH3BGRL	-2.10881	0.108243	1.1931	0.695508
ENSG00000109536	FRG1	-2.10881	0.108243	0.434657	0.244395
ENSG00000113712	CSNK1A1	-2.10881	0.108243	0.751323	0.350653
ENSG00000115694	STK25	-2.10881	0.108243	0.178381	0.0936406
ENSG00000163882	POLR2H	-2.10674	0.108443	0.198426	0.0791961
ENSG00000107672	NSMCE4A	-2.10674	0.108443	0.24283	0.141955
ENSG00000120333	MRPS14	-2.10674	0.108443	0.177112	0.0777018
ENSG00000136100	VPS36	-2.10467	0.108643	0.427806	0.184292
ENSG00000145741	BTF3	-2.10261	0.108844	4.96196	3.39734
ENSG00000125534	PPDPF	-2.10261	0.108844	1.609	1.3653
ENSG00000124596	OARD1	-2.10261	0.108844	0.418164	0.192926
ENSG00000117862	TXNDC12	-2.10055	0.109044	0.262622	0.141623
ENSG00000133884	DPF2	-2.10055	0.109044	0.272518	0.135148
ENSG00000130414	NDUFA10	-2.09849	0.109244	0.417149	0.208035
ENSG00000139921	TMX1	-2.09644	0.109444	0.18853	0.113232
ENSG00000164615	CAMLG	-2.09644	0.109444	0.546556	0.33322
ENSG00000135390	ATP5G2	-2.09438	0.109644	2.61484	1.94391
ENSG00000125944	HNRNPR	-2.09234	0.109844	0.921835	0.463553
ENSG00000186141	POLR3C	-2.09234	0.109844	0.0647046	0.0415075
ENSG00000115540	MOB4	-2.09234	0.109844	0.291548	0.16055
ENSG00000108961	RANGRF	-2.09029	0.110044	0.157321	0.120039
ENSG00000119487	MAPKAP1	-2.09029	0.110044	0.201978	0.11207
ENSG00000096746	HNRNPH3	-2.09029	0.110044	0.783039	0.495762
ENSG00000142541	RPL13A	-2.09029	0.110044	40.3804	32.2023
ENSG00000240857	RDH14	-2.09029	0.110044	0.256278	0.123858
ENSG00000132305	IMMT	-2.08825	0.110244	0.233188	0.11207
ENSG00000140307	GTF2A2	-2.08621	0.110444	0.49124	0.299682
ENSG00000014641	MDH1	-2.08621	0.110444	0.498345	0.193258
ENSG00000120727	PAIP2	-2.08418	0.110644	0.887072	0.616308
ENSG00000105849	TWISTNB	-2.08215	0.110844	0.19462	0.166361
ENSG00000135974	C2orf49	-2.08012	0.111044	0.190307	0.0886597
ENSG00000143621	ILF2	-2.08012	0.111044	0.385431	0.322594
ENSG00000164323	CFAP97	-2.08012	0.111044	0.366402	0.170346
ENSG00000135002	RFK	-2.07809	0.111244	0.108349	0.049975
ENSG00000162623	TYW3	-2.07405	0.111645	0.178127	0.0795282
ENSG00000107341	UBE2R2	-2.07203	0.111845	0.433642	0.208201
ENSG00000160783	PMF1	-2.07203	0.111845	0.275816	0.209529
ENSG00000166902	MRPL16	-2.07002	0.112045	0.252219	0.108915
ENSG00000169925	BRD3	-2.07002	0.112045	0.16138	0.0700645
ENSG00000137947	GTF2B	-2.07002	0.112045	0.273025	0.188941
ENSG00000147439	BIN3	-2.07002	0.112045	0.122812	0.0697324
ENSG00000072849	DERL2	-2.06801	0.112245	0.20274	0.153245
ENSG00000123106	CCDC91	-2.06801	0.112245	0.381118	0.184956
ENSG00000140350	ANP32A	-2.06601	0.112445	0.851041	0.375059
ENSG00000143977	SNRPG	-2.06601	0.112445	0.754367	0.522827
ENSG00000223609	HBD	2.064	0.887355	0.000761228	0.00149427
ENSG00000105372	RPS19	-2.064	0.112645	38.3296	25.0316
ENSG00000157778	PSMG3	-2.064	0.112645	0.133977	0.0835128
ENSG00000177576	C18orf32	-2.064	0.112645	0.139051	0.0582764
ENSG00000153037	SRP19	-2.064	0.112645	0.344579	0.272454
ENSG00000123562	MORF4L2	-2.062	0.112845	0.303727	0.135314
ENSG00000136709	WDR33	-2.062	0.112845	0.399387	0.222479
ENSG00000173113	TRMT112	-2.05801	0.113245	1.25476	0.584925
ENSG00000006634	DBF4	-2.05801	0.113245	0.141081	0.163539
ENSG00000213934	HBG1	2.05403	0.886355	0.00152246	0
ENSG00000242259	C22orf39	-2.05403	0.113645	0.180918	0.149758
ENSG00000127483	HP1BP3	-2.05205	0.113846	0.868803	0.418891
ENSG00000147604	RPL7	-2.05205	0.113846	14.4025	11.3502
ENSG00000112237	CCNC	-2.05205	0.113846	0.276831	0.167191
ENSG00000152464	RPP38	-2.05007	0.114046	0.22786	0.120703
ENSG00000106591	MRPL32	-2.05007	0.114046	0.258562	0.0969612
ENSG00000103510	KAT8	-2.04809	0.114246	0.166201	0.084343
ENSG00000102119	EMD	-2.04611	0.114446	0.158082	0.153411
ENSG00000105607	GCDH	-2.04611	0.114446	0.104035	0.0479826
ENSG00000197345	MRPL21	-2.04414	0.114646	0.270234	0.14926
ENSG00000105583	WDR83OS	-2.04414	0.114646	0.681798	0.445788
ENSG00000258289	CHURC1	-2.04414	0.114646	0.90864	0.39299
ENSG00000196504	PRPF40A	-2.04217	0.114846	0.735084	0.383693
ENSG00000139372	TDG	-2.04217	0.114846	0.219486	0.135978
ENSG00000143570	SLC39A1	-2.04217	0.114846	0.139559	0.0589406
ENSG00000155868	MED7	-2.04217	0.114846	0.131947	0.0547898
ENSG00000114416	FXR1	-2.03824	0.115246	0.621409	0.293539
ENSG00000132323	ILKAP	-2.03824	0.115246	0.181679	0.124688
ENSG00000167699	GLOD4	-2.03824	0.115246	0.330116	0.144279
ENSG00000175467	SART1	-2.03628	0.115446	0.187262	0.116885
ENSG00000179335	CLK3	-2.03628	0.115446	0.155037	0.118213
ENSG00000122705	CLTA	-2.03432	0.115646	0.699052	0.262658
ENSG00000174744	BRMS1	-2.03432	0.115646	0.224561	0.151087
ENSG00000173692	PSMD1	-2.03432	0.115646	0.180918	0.0800263
ENSG00000223496	EXOSC6	-2.03237	0.115846	0.205023	0.24755
ENSG00000115944	COX7A2L	-2.03237	0.115846	0.720112	0.442135
ENSG00000070756	PABPC1	-2.03237	0.115846	4.23929	3.40664
ENSG00000065427	KARS	-2.02847	0.116246	0.223293	0.188277
ENSG00000183431	SF3A3	-2.02847	0.116246	0.256786	0.113896
ENSG00000136710	CCDC115	-2.02652	0.116447	0.288249	0.152747
ENSG00000136942	RPL35	-2.02652	0.116447	20.4251	11.347
ENSG00000180992	MRPL14	-2.02458	0.116647	0.266428	0.167855
ENSG00000119396	RAB14	-2.02458	0.116647	0.463329	0.248546
ENSG00000131148	EMC8	-2.02264	0.116847	0.13017	0.0607669
ENSG00000115317	HTRA2	-2.02264	0.116847	0.168231	0.0816865
ENSG00000178982	EIF3K	-2.02264	0.116847	2.34156	1.47371
ENSG00000121067	SPOP	-2.02264	0.116847	0.399641	0.168852
ENSG00000089094	KDM2B	-2.02264	0.116847	0.138798	0.116054
ENSG00000182872	RBM10	-2.02264	0.116847	0.14844	0.0654157
ENSG00000092020	PPP2R3C	-2.0207	0.117047	0.213397	0.137638
ENSG00000137409	MTCH1	-2.0207	0.117047	0.356505	0.265646
ENSG00000166275	BORCS7	-2.0207	0.117047	0.289518	0.190435
ENSG00000170142	UBE2E1	-2.0207	0.117047	0.243845	0.139132
ENSG00000010165	METTL13	-2.01876	0.117247	0.0981988	0.0310477
ENSG00000158417	EIF5B	-2.01876	0.117247	0.786086	0.412748
ENSG00000055950	MRPL43	-2.01876	0.117247	0.348639	0.175327
ENSG00000108590	MED31	-2.01876	0.117247	0.13423	0.0582764
ENSG00000130826	DKC1	-2.01876	0.117247	0.309564	0.131495
ENSG00000131748	STARD3	-2.01683	0.117447	0.100736	0.0752114
ENSG00000244045	TMEM199	-2.01683	0.117447	0.101498	0.0632573
ENSG00000134419	RPS15A	-2.01683	0.117447	36.1092	23.7599
ENSG00000105393	BABAM1	-2.01683	0.117447	0.207053	0.145276
ENSG00000257727	CNPY2	-2.01683	0.117447	0.468404	0.207536
ENSG00000164609	SLU7	-2.0149	0.117647	0.387208	0.298686
ENSG00000153015	CWC27	-2.0149	0.117647	0.209083	0.102108
ENSG00000053254	FOXN3	-2.0149	0.117647	0.388477	0.354472
ENSG00000127540	UQCR11	-2.0149	0.117647	1.23548	0.792477
ENSG00000134809	TIMM10	-2.0149	0.117647	0.312862	0.134152
ENSG00000138085	ATRAID	-2.0149	0.117647	0.483628	0.267805
ENSG00000164332	UBLCP1	-2.01298	0.117847	0.230143	0.109081
ENSG00000163655	GMPS	-2.01105	0.118047	0.150977	0.0906521
ENSG00000114125	RNF7	-2.00913	0.118247	0.463075	0.367588
ENSG00000229833	PET100	-2.00913	0.118247	0.504435	0.387512
ENSG00000166130	IKBIP	-2.00722	0.118447	0.152246	0.04433
ENSG00000149182	ARFGAP2	-2.00148	0.119048	0.365132	0.279593
ENSG00000062650	WAPL	-2.00148	0.119048	0.300175	0.131827
ENSG00000100060	MFNG	-2.00148	0.119048	0.261607	0.148928
ENSG00000092203	TOX4	-1.99957	0.119248	0.280891	0.203718
ENSG00000100865	CINP	-1.99957	0.119248	0.12129	0.0594387
ENSG00000186687	LYRM7	-1.99957	0.119248	0.201217	0.105429
ENSG00000091542	ALKBH5	-1.99957	0.119248	0.223039	0.213679
ENSG00000090316	MAEA	-1.99957	0.119248	0.177366	0.0840109
ENSG00000129518	EAPP	-1.99957	0.119248	0.582332	0.429185
ENSG00000156603	MED19	-1.99957	0.119248	0.136768	0.117383
ENSG00000155438	NIFK	-1.99767	0.119448	0.418164	0.172504
ENSG00000204435	CSNK2B	-1.99767	0.119448	0.52854	0.353476
ENSG00000213676	ATF6B	-1.99767	0.119448	0.372998	0.312799
ENSG00000095906	NUBP2	-1.99767	0.119448	0.222531	0.121201
ENSG00000105865	DUS4L	-1.99577	0.119648	0.0423751	0.0310477
ENSG00000170889	RPS9	-1.99577	0.119648	22.6871	12.9308
ENSG00000122033	MTIF3	-1.99577	0.119648	0.504943	0.187945
ENSG00000182004	SNRPE	-1.99387	0.119848	0.689156	0.42354
ENSG00000066136	NFYC	-1.99198	0.120048	0.162395	0.109911
ENSG00000129055	ANAPC13	-1.99198	0.120048	0.153261	0.11124
ENSG00000176261	ZBTB8OS	-1.99198	0.120048	0.335699	0.192428
ENSG00000125691	RPL23	-1.99008	0.120248	10.4285	7.01913
ENSG00000110700	RPS13	-1.99008	0.120248	24.6787	15.4891
ENSG00000108587	GOSR1	-1.99008	0.120248	0.313624	0.170844
ENSG00000108671	PSMD11	-1.99008	0.120248	0.283682	0.1564
ENSG00000035928	RFC1	-1.98819	0.120448	0.537168	0.21451
ENSG00000162244	RPL29	-1.98819	0.120448	25.5742	15.1722
ENSG00000130638	ATXN10	-1.98819	0.120448	0.310325	0.148762
ENSG00000141127	PRPSAP2	-1.98631	0.120648	0.174829	0.0894899
ENSG00000141002	TCF25	-1.98631	0.120648	1.06368	0.793635
ENSG00000240230	COX19	-1.98631	0.120648	0.259577	0.227792
ENSG00000180304	OAZ2	-1.98442	0.120848	0.182441	0.147766
ENSG00000123268	ATF1	-1.98442	0.120848	0.148693	0.078698
ENSG00000148229	POLE3	-1.98442	0.120848	0.327579	0.189937
ENSG00000104408	EIF3E	-1.98066	0.121248	3.27077	2.04221
ENSG00000144659	SLC25A38	-1.98066	0.121248	0.158082	0.0946368
ENSG00000009844	VTA1	-1.98066	0.121248	0.131693	0.0780339
ENSG00000136930	PSMB7	-1.97878	0.121449	0.43694	0.243067
ENSG00000120942	UBIAD1	-1.97878	0.121449	0.105811	0.067242
ENSG00000160124	CCDC58	-1.97691	0.121649	0.10302	0.0463224
ENSG00000140983	RHOT2	-1.97691	0.121649	0.1695	0.129835
ENSG00000136104	RNASEH2B	-1.97504	0.121849	0.64932	0.382863
ENSG00000108298	RPL19	-1.97504	0.121849	38.9277	23.7167
ENSG00000125107	CNOT1	-1.97504	0.121849	0.294593	0.287728
ENSG00000233927	RPS28	-1.97317	0.122049	33.3103	21.7755
ENSG00000170906	NDUFA3	-1.97317	0.122049	0.658454	0.398802
ENSG00000167272	POP5	-1.97317	0.122049	0.258055	0.137638
ENSG00000067248	DHX29	-1.9713	0.122249	0.207053	0.12336
ENSG00000118181	RPS25	-1.9713	0.122249	23.4158	15.9085
ENSG00000116044	NFE2L2	-1.96944	0.122449	0.350923	0.207537
ENSG00000005075	POLR2J	-1.96944	0.122449	0.481852	0.27677
ENSG00000063177	RPL18	-1.96944	0.122449	28.1697	15.9439
ENSG00000055070	SZRD1	-1.96944	0.122449	0.208322	0.167689
ENSG00000107949	BCCIP	-1.96758	0.122649	0.144634	0.111074
ENSG00000147140	NONO	-1.96758	0.122649	0.447851	0.311968
ENSG00000011243	AKAP8L	-1.96758	0.122649	0.228875	0.159222
ENSG00000160752	FDPS	-1.96572	0.122849	0.377312	0.184126
ENSG00000127554	GFER	-1.96572	0.122849	0.137529	0.0966292
ENSG00000115947	ORC4	-1.96387	0.123049	0.184724	0.0765396
ENSG00000126768	TIMM17B	-1.96201	0.123249	0.182441	0.126016
ENSG00000053371	AKR7A2	-1.96201	0.123249	0.286727	0.146936
ENSG00000177981	ASB8	-1.96016	0.123449	0.24283	0.149758
ENSG00000070831	CDC42	-1.96016	0.123449	1.8021	1.49363
ENSG00000102978	POLR2C	-1.96016	0.123449	0.276831	0.170014
ENSG00000149357	LAMTOR1	-1.95832	0.123649	0.620901	0.447946
ENSG00000113575	PPP2CA	-1.95832	0.123649	0.24892	0.267307
ENSG00000155959	VBP1	-1.95832	0.123649	0.25501	0.121367
ENSG00000176978	DPP7	-1.95647	0.12385	0.564825	0.306324
ENSG00000108064	TFAM	-1.95647	0.12385	0.384416	0.188941
ENSG00000101391	CDK5RAP1	-1.95463	0.12405	0.115961	0.0886597
ENSG00000136271	DDX56	-1.95463	0.12405	0.13829	0.0680722
ENSG00000134597	RBMX2	-1.95463	0.12405	0.194874	0.0903201
ENSG00000198492	YTHDF2	-1.95463	0.12405	0.442522	0.258009
ENSG00000148335	NTMT1	-1.95463	0.12405	0.117737	0.0835129
ENSG00000116918	TSNAX	-1.95463	0.12405	0.340774	0.135646
ENSG00000130159	ECSIT	-1.95279	0.12425	0.110379	0.0833468
ENSG00000240344	PPIL3	-1.95279	0.12425	0.164679	0.0948028
ENSG00000128699	ORMDL1	-1.95095	0.12445	0.722903	0.407933
ENSG00000105205	CLC	1.95095	0.87555	0.00202994	0.00033206
ENSG00000140740	UQCRC2	-1.94912	0.12465	0.494031	0.289056
ENSG00000131100	ATP6V1E1	-1.94728	0.12485	0.275309	0.158724
ENSG00000100528	CNIH1	-1.94728	0.12485	0.248159	0.188941
ENSG00000130299	GTPBP3	-1.94728	0.12485	0.0776455	0.032708
ENSG00000136238	RAC1	-1.94545	0.12505	0.76883	0.487959
ENSG00000153774	CFDP1	-1.94545	0.12505	0.354476	0.163871
ENSG00000163636	PSMD6	-1.94363	0.12525	0.290279	0.207868
ENSG00000179271	GADD45GIP1	-1.9418	0.12545	0.571168	0.353144
ENSG00000158864	NDUFS2	-1.9418	0.12545	0.33849	0.153577
ENSG00000205544	TMEM256	-1.93998	0.12565	0.533869	0.308482
ENSG00000134283	PPHLN1	-1.93816	0.12585	0.564064	0.367256
ENSG00000178927	C17orf62	-1.93816	0.12585	0.461046	0.263322
ENSG00000102054	RBBP7	-1.93816	0.12585	0.382386	0.266975
ENSG00000250571	GLI4	-1.93816	0.12585	0.0829742	0.0571143
ENSG00000180185	FAHD1	-1.93634	0.12605	0.0687645	0.0381869
ENSG00000142676	RPL11	-1.93634	0.12605	41.3568	25.2641
ENSG00000087086	FTL	-1.93634	0.12605	13.215	8.31231
ENSG00000069345	DNAJA2	-1.93634	0.12605	0.399133	0.209861
ENSG00000134330	IAH1	-1.93634	0.12605	0.388984	0.190103
ENSG00000102125	TAZ	-1.93453	0.126251	0.155037	0.109247
ENSG00000109475	RPL34	-1.93453	0.126251	43.3849	29.4005
ENSG00000267855	NDUFA7	-1.93453	0.126251	0.241815	0.0750454
ENSG00000076053	RBM7	-1.93453	0.126251	0.16544	0.154905
ENSG00000116863	ADPRHL2	-1.93453	0.126251	0.124588	0.055786
ENSG00000109445	ZNF330	-1.93271	0.126451	0.172545	0.067242
ENSG00000137955	RABGGTB	-1.93271	0.126451	0.224561	0.211853
ENSG00000169660	HEXDC	-1.9309	0.126651	0.198172	0.128839
ENSG00000051620	HEBP2	-1.9309	0.126651	0.423238	0.338035
ENSG00000143486	EIF2D	-1.9291	0.126851	0.164679	0.108251
ENSG00000139684	ESD	-1.92729	0.127051	0.424507	0.224305
ENSG00000124659	TBCC	-1.92729	0.127051	0.323012	0.186119
ENSG00000147684	NDUFB9	-1.92729	0.127051	0.404969	0.409925
ENSG00000100288	CHKB	-1.92729	0.127051	0.11114	0.0366927
ENSG00000106588	PSMA2	-1.92729	0.127051	0.78177	0.307154
ENSG00000115165	CYTIP	-1.92729	0.127051	0.706919	0.509876
ENSG00000169964	TMEM42	-1.92549	0.127251	0.117991	0.0624272
ENSG00000108774	RAB5C	-1.92549	0.127251	0.427044	0.36543
ENSG00000180098	TRNAU1AP	-1.92549	0.127251	0.185486	0.105097
ENSG00000114354	TFG	-1.92549	0.127251	0.209083	0.133156
ENSG00000071082	RPL31	-1.92369	0.127451	7.82318	9.09659
ENSG00000132507	EIF5A	-1.92189	0.127651	0.826429	0.79629
ENSG00000160948	VPS28	-1.92189	0.127651	0.783547	0.437818
ENSG00000100567	PSMA3	-1.92189	0.127651	0.473225	0.217166
ENSG00000139697	SBNO1	-1.92009	0.127851	0.34458	0.189439
ENSG00000184203	PPP1R2	-1.92009	0.127851	0.744218	0.607506
ENSG00000198060	MARCH5	-1.92009	0.127851	0.119767	0.0757095
ENSG00000177954	RPS27	-1.92009	0.127851	86.7463	56.7643
ENSG00000205937	RNPS1	-1.92009	0.127851	0.56863	0.579779
ENSG00000104980	TIMM44	-1.9183	0.128051	0.120528	0.0908181
ENSG00000179526	SHARPIN	-1.9183	0.128051	0.18853	0.110908
ENSG00000126062	TMEM115	-1.91651	0.128251	0.0951539	0.0474846
ENSG00000182087	TMEM259	-1.91651	0.128251	0.421462	0.288227
ENSG00000148300	REXO4	-1.91472	0.128451	0.22989	0.122696
ENSG00000130255	RPL36	-1.91472	0.128451	21.3312	13.3806
ENSG00000105373	GLTSCR2	-1.91294	0.128651	4.92288	3.28478
ENSG00000090470	PDCD7	-1.91294	0.128651	0.442523	0.129005
ENSG00000219545	UMAD1	-1.91115	0.128852	0.0690182	0.0531295
ENSG00000159596	TMEM69	-1.91115	0.128852	0.0718094	0.0421716
ENSG00000147654	EBAG9	-1.91115	0.128852	0.271503	0.118545
ENSG00000111231	GPN3	-1.91115	0.128852	0.167216	0.0446621
ENSG00000170473	PYM1	-1.91115	0.128852	0.153768	0.111406
ENSG00000129351	ILF3	-1.91115	0.128852	0.442777	0.33488
ENSG00000143947	RPS27A	-1.90937	0.129052	41.9343	26.6079
ENSG00000140280	LYSMD2	-1.90937	0.129052	0.578526	0.173002
ENSG00000149089	APIP	-1.90937	0.129052	0.131947	0.0513032
ENSG00000104904	OAZ1	-1.90937	0.129052	5.85843	3.13204
ENSG00000172349	IL16	-1.90759	0.129252	0.540212	0.37755
ENSG00000185721	DRG1	-1.90759	0.129252	0.119513	0.100116
ENSG00000183978	COA3	-1.90581	0.129452	0.250189	0.09032
ENSG00000109270	LAMTOR3	-1.90581	0.129452	0.128394	0.0853392
ENSG00000172922	RNASEH2C	-1.90404	0.129652	0.494539	0.232109
ENSG00000143761	ARF1	-1.90404	0.129652	0.728739	0.659976
ENSG00000144029	MRPS5	-1.90404	0.129652	0.305504	0.143283
ENSG00000124214	STAU1	-1.90227	0.129852	0.210098	0.139133
ENSG00000139726	DENR	-1.90227	0.129852	0.416895	0.246387
ENSG00000092010	PSME1	-1.90227	0.129852	1.7549	1.1629
ENSG00000075089	ACTR6	-1.90227	0.129852	0.209591	0.0938066
ENSG00000169249	ZRSR2	-1.9005	0.130052	0.21568	0.175327
ENSG00000162520	SYNC	-1.9005	0.130052	0.145648	0.0635894
ENSG00000145919	BOD1	-1.9005	0.130052	0.157067	0.0767057
ENSG00000111540	RAB5B	-1.89873	0.130252	0.148947	0.0745473
ENSG00000083099	LYRM2	-1.89873	0.130252	0.300429	0.213514
ENSG00000085662	AKR1B1	-1.89873	0.130252	0.227099	0.132823
ENSG00000163930	BAP1	-1.89697	0.130452	0.0606447	0.0436659
ENSG00000182899	RPL35A	-1.89697	0.130452	25.3438	15.1318
ENSG00000183172	SMDT1	-1.89697	0.130452	1.60367	1.10346
ENSG00000056050	C4orf27	-1.89697	0.130452	0.161634	0.0596047
ENSG00000211460	TSN	-1.8952	0.130652	0.208576	0.188941
ENSG00000113460	BRIX1	-1.8952	0.130652	0.266935	0.164037
ENSG00000239789	MRPS17	-1.8952	0.130652	0.0928702	0.032874
ENSG00000147601	TERF1	-1.8952	0.130652	0.320221	0.192262
ENSG00000095059	DHPS	-1.89344	0.130852	0.350415	0.182964
ENSG00000122545	SEPT7	-1.89169	0.131052	2.14415	1.0221
ENSG00000143393	PI4KB	-1.88993	0.131253	0.119767	0.0989536
ENSG00000130811	EIF3G	-1.88993	0.131253	1.4735	0.772049
ENSG00000146109	ABT1	-1.88993	0.131253	0.297638	0.188277
ENSG00000225733	FGD5-AS1	-1.88993	0.131253	0.22583	0.120205
ENSG00000005448	WDR54	-1.88993	0.131253	0.147171	0.0778679
ENSG00000196591	HDAC2	-1.88993	0.131253	0.198934	0.121533
ENSG00000087502	ERGIC2	-1.88818	0.131453	0.34661	0.143781
ENSG00000082068	WDR70	-1.88642	0.131653	0.202486	0.0876635
ENSG00000106615	RHEB	-1.88642	0.131653	0.273786	0.152415
ENSG00000188542	DUSP28	-1.88642	0.131653	0.0713019	0.0398472
ENSG00000198242	RPL23A	-1.88642	0.131653	35.3553	21.2845
ENSG00000151881	C5orf28	-1.88642	0.131653	0.0680033	0.0509712
ENSG00000137500	CCDC90B	-1.88468	0.131853	0.352445	0.113066
ENSG00000049245	VAMP3	-1.88293	0.132053	0.0946464	0.0753774
ENSG00000004455	AK2	-1.88293	0.132053	0.16138	0.09032
ENSG00000135486	HNRNPA1	-1.88118	0.132253	4.74753	3.4709
ENSG00000145191	EIF2B5	-1.87944	0.132453	0.164679	0.0923124
ENSG00000020426	MNAT1	-1.87944	0.132453	0.210859	0.0948028
ENSG00000114503	NCBP2	-1.87944	0.132453	0.403954	0.251368
ENSG00000136270	TBRG4	-1.8777	0.132653	0.112409	0.0576123
ENSG00000104518	GSDMD	-1.8777	0.132653	0.30728	0.141457
ENSG00000165675	ENOX2	-1.87596	0.132853	0.0713019	0.0345343
ENSG00000171135	JAGN1	-1.87596	0.132853	0.299668	0.13631
ENSG00000178605	GTPBP6	-1.87596	0.132853	0.279369	0.139797
ENSG00000145833	DDX46	-1.87596	0.132853	0.941626	0.417231
ENSG00000071462	WBSCR22	-1.87423	0.133053	0.310324	0.221483
ENSG00000170759	KIF5B	-1.87423	0.133053	0.414612	0.336375
ENSG00000177868	SVBP	-1.87423	0.133053	0.202486	0.132325
ENSG00000105700	KXD1	-1.87423	0.133053	0.191575	0.166029
ENSG00000211450	C11orf31	-1.87423	0.133053	1.52932	0.740338
ENSG00000127054	CPSF3L	-1.87249	0.133253	0.188784	0.105927
ENSG00000137776	SLTM	-1.87076	0.133453	0.803847	0.410424
ENSG00000088356	PDRG1	-1.87076	0.133453	0.135499	0.101942
ENSG00000124380	SNRNP27	-1.87076	0.133453	0.296369	0.198405
ENSG00000102753	KPNA3	-1.87076	0.133453	0.186754	0.112402
ENSG00000085719	CPNE3	-1.87076	0.133453	0.333162	0.145442
ENSG00000113068	PFDN1	-1.87076	0.133453	0.353207	0.233271
ENSG00000215021	PHB2	-1.86903	0.133653	0.899505	0.510706
ENSG00000136819	C9orf78	-1.86903	0.133653	0.482614	0.449108
ENSG00000184281	TSSC4	-1.86903	0.133653	0.267443	0.135314
ENSG00000159079	C21orf59	-1.86731	0.133854	0.237502	0.107753
ENSG00000156508	EEF1A1	-1.86731	0.133854	62.6484	47.1746
ENSG00000061794	MRPS35	-1.86731	0.133854	0.196142	0.139132
ENSG00000198843	SELT	-1.86558	0.134054	0.519405	0.396643
[truncated: 16,256 more rows]

## Sheet: Cluster 4 - Unknown
	Gene	Bayes Factor	Probability of DE	Cluster Mean	Non Cluster Mean
[truncated: 17,026 more rows]

[truncated: 15 more sheets: Cluster 5 - CD4 T Cells, Cluster 7 - CD16 Monocytes, Cluster 8 - Dendritic Cells, Cluster 9 - NK Cells, Cluster 10 - Unknown, Cluster 11 - CD8 T Cells, CD4 T Cells, CD16 Monocytes, Dendritic Cells, Unknown, NK Cells, B Cells, CD14 Monocytes, CD8 T Cells, Capillary vs Venous]
